# Supplementary material for: Binding pose depth modulates photoswitchable ligands’ efficacy at the 5-HT2A receptor
Source: Commun Chem. 2026 Feb 12;9:121. doi: 10.1038/s42004-026-01936-5 (PMC12992696; doi:10.1038/s42004-026-01936-5)
Supplement: Supplementary file 3 — Supplementary Data 1 [file 42004_2026_1936_MOESM3_ESM.csv]

Archive with 1 entries (1 files):
- inactive_features.csv
