# Supplementary material for: Binding pose depth modulates photoswitchable ligands’ efficacy at the 5-HT2A receptor
Source: Commun Chem. 2026 Feb 12;9:121. doi: 10.1038/s42004-026-01936-5 (PMC12992696; doi:10.1038/s42004-026-01936-5)
Supplement: Supplementary file 3 — Supplementary Data 1 [file 42004_2026_1936_MOESM3_ESM.csv › inactive_features.csv]

	#Frame	MOL-Asp90	MOL-Asn233	lig	NA-Asp55	Asp55-Asn266	rec	Val30-Leu272	Asp55-Thr95	His100-Ala127	Gln197-Cys212	Ala236-Leu252	TM3-TM6	TM3-TM6_lock	MOL-Ser177	MOL-Ser174	MOL-Thr95	MOL-Asp166	MOL-Gly173	Phe178-Phe230	Phe178-Trp226	MOL-Trp226	MOL-Phe230	Trp226-Phe222	NA-Phe222	NA-Asn266	NA-Ser97	Na[lower]	Na[upper]	MOL[lower]	MOL[upper]	Tyr260-Asp90	Phe222_chi1	Phe222_chi2	conf	rep	A100
0	1	1.7875	2.1731	2H	2.2794	3.6369	INACTIVE	14.0992	10.722	11.1271	11.7549	9.7541	8.2969	4.6075	2.1633	7.3322	3.1217	6.9596	4.0522	3.8584	7.452	9.1034	5.3562	6.3636	3.7367	4.3976	2.5581	0	0	5	10	2.97	-164.8407	98.398	TRANS	rep0	-30.112585000000024
1	2	1.8463	2.7564	2H	2.0768	4.9817	INACTIVE	13.5101	10.2701	11.4947	11.8302	9.5176	8.4601	4.4751	2.0842	6.7766	2.8355	7.1392	3.5993	4.3126	7.1984	9.0016	5.5402	5.7323	3.8024	2.274	2.4584	0	0	9	15	2.7872	-152.4624	82.6058	TRANS	rep0	-14.060924
2	3	1.904	3.055	2H	2.1997	2.781	INACTIVE	13.6903	10.292	11.095	12.3167	10.2598	7.6351	5.4518	2.111	5.7564	3.8182	8.2045	3.4797	3.8057	7.3486	8.9912	5.3977	5.9803	3.4266	2.1911	2.3853	0	0	8	13	3.2444	-167.1636	80.5953	TRANS	rep0	-27.418318999999997
3	4	1.7823	2.1667	2H	2.2761	5.1303	INACTIVE	13.4579	10.7302	11.6412	11.9042	9.149	7.5344	6.2899	2.299	8.3342	2.6233	7.6479	4.208	4.3764	7.7499	8.5476	5.109	5.9406	3.423	2.4807	2.3779	0	0	6	12	2.9444	-173.7812	86.05	TRANS	rep0	-14.022612999999978
4	5	1.7583	2.4183	2H	2.2641	4.6028	INACTIVE	14.0962	10.4767	11.8642	11.6188	10.2068	8.1338	4.9533	3.4237	5.9201	4.5925	8.4022	1.9913	4.6172	8.1027	9.4245	5.7713	5.7549	3.4709	2.2248	2.5098	0	0	6	10	2.9762	-166.7791	77.4048	TRANS	rep0	-22.988069999999993
5	6	1.7088	2.5335	2H	2.2876	2.971	INACTIVE	13.1804	10.2107	11.6521	11.5613	9.4662	7.7503	4.4921	1.8564	7.2487	3.3352	7.2747	3.3168	4.8336	7.6149	8.8684	5.5706	5.7813	4.05	2.4211	2.7145	0	0	7	12	3.0564	-158.2072	94.3025	TRANS	rep0	-5.449054999999987
6	7	1.8995	2.7146	2H	2.1718	5.0291	INACTIVE	13.5671	9.8865	11.641	11.664	10.2262	7.6243	4.5374	2.1047	7.4439	3.2036	7.6284	3.9677	4.303	7.4308	8.6513	5.4748	6.339	3.2364	2.4066	2.351	0	0	6	11	3.0479	-171.4759	87.3589	TRANS	rep0	-13.276117
7	8	1.8638	2.4778	2H	2.2906	3.0758	INACTIVE	13.9877	10.1484	11.8068	12.0677	10.3038	7.6644	4.4337	2.0319	7.2519	3.2482	7.9813	3.895	4.3991	8.463	8.98	5.2081	6.0754	3.0569	2.3558	2.3104	0	0	6	11	2.855	-168.2449	77.4713	TRANS	rep0	-22.78707099999997
8	9	1.7492	2.1255	2H	2.1615	5.0593	INACTIVE	13.6293	10.2027	10.918	11.6258	10.2397	8.2714	6.0971	1.9731	6.6263	3.7026	7.8527	3.214	4.5869	7.4052	9.2293	5.4865	5.5026	3.6055	2.239	2.5062	0	0	7	13	3.1673	-147.6916	80.7861	TRANS	rep0	-22.998683000000085
9	10	2.0136	2.1661	2H	2.2084	4.8583	INACTIVE	13.3511	10.15	11.6158	11.3708	10.8437	8.401	4.3022	1.9982	6.8255	3.7369	7.7468	3.3492	4.3345	7.4018	9.2807	5.5085	6.5458	3.075	2.2779	2.3247	0	0	7	12	2.9604	-156.4883	80.4035	TRANS	rep0	-13.767004999999983
10	11	1.8696	2.9345	2H	2.1933	4.9281	INACTIVE	13.4833	10.451	11.0519	12.3529	9.4327	7.9029	6.6705	2.1393	6.4945	3.1114	6.6333	3.6673	3.7849	7.7034	9.1557	5.741	5.599	2.8275	2.3527	2.9002	0	0	5	14	3.4196	-162.1596	77.0204	TRANS	rep0	-21.946852000000035
11	12	1.7307	2.3604	2H	2.3109	4.8843	INACTIVE	12.8559	9.9404	11.4352	11.7427	10.4746	8.1251	5.6943	2.032	6.8959	3.0575	8.0348	3.9839	3.8028	7.6259	8.824	5.1	5.213	3.3666	2.2344	2.396	0	0	7	13	2.7518	-168.9906	75.48	TRANS	rep0	-7.09308900000002
12	13	2.0062	2.509	2H	2.1816	4.408	INACTIVE	13.7593	10.295	11.7179	12.395	9.9469	8.4983	7.2135	2.1321	7.9893	2.5996	7.8957	4.3946	4.5013	7.4085	9.0459	5.1582	5.7925	3.2997	2.2591	2.487	0	0	6	11	3.1393	-149.0181	89.7046	TRANS	rep0	-21.623747999999978
13	14	1.8651	3.825	2H	2.1638	4.5199	INACTIVE	13.1858	10.6918	11.8471	12.1652	9.7833	8.6224	7.2677	1.8733	8.2524	3.4998	7.5711	3.8573	4.1215	7.5253	9.3356	5.5966	5.5141	4.6131	2.2297	2.909	0	0	9	13	2.8153	-154.2038	90.7112	TRANS	rep0	-12.888419000000056
14	15	2.218	2.553	2H	2.1554	5.1695	INACTIVE	12.822	10.6081	11.4967	11.1821	10.244	8.0986	7.3648	2.2988	6.4662	2.6477	6.1193	4.4357	3.7957	7.7959	8.4905	4.9982	6.6029	4.1295	2.3621	2.2843	0	0	7	13	2.8611	-161.7074	86.3776	TRANS	rep0	-6.384796999999992
15	16	1.8545	2.0738	2H	2.1468	5.0005	INACTIVE	13.7373	10.6638	11.958	11.2437	9.4665	9.2274	8.5111	2.5026	8.1612	2.6742	7.1581	4.5288	3.7841	7.7897	9.1815	5.7427	5.7471	3.4163	2.2511	2.5073	0	0	7	13	2.8336	-164.888	85.5477	TRANS	rep0	-12.145329000000004
16	17	1.8386	2.4801	2H	2.3324	5.4538	INACTIVE	14.0594	10.3504	12.1278	11.7105	10.1453	8.3036	7.079	2.5845	7.7819	2.4799	7.8824	4.0946	4.4012	7.9966	8.6394	5.0195	6.2174	3.5497	2.1764	2.3516	0	0	10	13	3.2239	-160.1127	79.4285	TRANS	rep0	-19.35175799999996
17	18	1.9501	3.1729	2H	2.1698	4.8974	INACTIVE	13.7525	10.0788	11.9481	11.7702	10.0002	8.4587	7.8234	2.1397	8.1829	2.4805	8.346	4.27	4.2273	8.6011	9.6353	5.5553	5.799	3.3178	2.2544	2.6125	0	0	5	12	2.9238	-175.1573	82.0264	TRANS	rep0	-14.110547999999994
18	19	1.9021	3.3891	2H	2.1962	4.9529	INACTIVE	13.4005	10.2353	11.9307	12.4349	9.2859	7.9075	6.7185	2.08	7.0166	3.4801	7.2292	4.1802	4.1077	8.0453	9.5476	5.6515	5.4261	3.3721	2.3001	2.5875	0	0	7	15	3.0769	-158.4808	69.9943	TRANS	rep0	-10.854490000000055
19	20	1.887	2.5756	2H	2.1698	5.1572	INACTIVE	13.6727	10.2015	11.2489	11.7919	9.3818	7.6778	6.9489	2.101	8.1982	2.4574	6.7759	4.4497	4.8483	8.8675	8.4375	4.9611	6.0776	2.7144	2.2066	2.437	0	0	10	14	3.2422	174.8665	89.1059	TRANS	rep0	-17.17281600000001
20	21	2.0454	2.5208	2H	2.2312	5.3578	INACTIVE	13.8812	10.1313	12.5717	11.8223	10.1306	7.6884	7.5104	2.5635	7.3625	2.6344	7.0706	4.4651	4.3142	7.8858	8.7789	5.0398	5.9908	3.2538	2.491	2.3835	0	0	8	17	2.6702	-171.3867	66.5914	TRANS	rep0	-11.696702999999957
21	22	1.7699	2.4398	2H	2.159	5.1104	INACTIVE	14.1509	10.1876	11.0704	11.5367	9.0294	8.4267	7.985	2.1504	8.4941	2.864	6.4474	4.1279	4.6438	8.3226	8.6765	5.4184	6.0622	3.1434	2.2689	2.4286	0	0	8	14	3.339	-166.8564	80.6647	TRANS	rep0	-22.14106700000002
22	23	1.7936	2.6157	2H	2.161	5.0675	INACTIVE	13.4109	10.5196	10.9855	11.8859	9.374	7.4069	7.7801	1.9422	5.9622	3.4866	7.2245	4.0468	3.706	7.4532	9.1199	5.6769	5.8556	2.9205	2.2833	2.4683	0	0	6	17	3.3648	-159.0751	86.0426	TRANS	rep0	-18.77190200000001
23	24	1.7464	2.4664	2H	2.1844	4.677	INACTIVE	13.1866	10.2032	11.3485	12.0592	8.71	8.1825	6.5516	2.3633	6.8897	2.8485	6.6968	4.4973	4.779	8.0363	8.5888	4.9742	5.6918	3.0418	2.3384	2.4925	0	0	9	13	3.395	-154.0789	71.1256	TRANS	rep0	-7.446530999999993
24	25	1.9918	2.4326	2H	2.34	4.6358	INACTIVE	13.141	10.4493	12.0059	11.6658	8.9197	7.9554	8.7997	1.9924	6.7014	3.0535	6.5598	4.5024	4.5459	7.9213	9.3229	5.4885	5.476	3.3259	2.2365	2.3854	0	0	8	17	2.9125	-166.1504	68.2278	TRANS	rep0	-1.2832369999999855
25	26	1.9532	2.3938	2H	2.0805	3.3552	INACTIVE	12.9658	10.0466	11.745	12.8117	8.3152	7.3665	6.574	2.781	7.7112	2.8157	6.7944	5.2437	4.1876	7.7717	8.9392	5.746	6.1715	3.0924	2.3553	2.6544	0	0	6	11	3.1948	-166.4023	62.86	TRANS	rep0	-2.1499240000000555
26	27	1.8305	2.2353	2H	2.1621	3.946	INACTIVE	13.0207	10.3704	11.4399	11.9819	9.4056	7.4071	7.4349	2.4808	7.0843	2.7647	6.8042	4.3584	4.2422	7.9533	9.1336	5.1506	6.2737	2.7272	2.5657	2.41	0	0	6	12	4.593	-164.734	86.5238	TRANS	rep0	-8.636500000000012
27	28	1.7683	4.3006	2H	2.1803	3.5847	INACTIVE	13.1339	10.545	12.5028	11.6245	8.866	7.1718	8.6811	2.1045	6.5603	2.8947	6.9006	4.3338	4.1674	7.9096	9.1946	5.6542	6.0162	3.1846	2.3721	2.5341	0	0	4	10	3.4532	178.3248	78.1043	TRANS	rep0	3.15807099999995
28	29	2.0872	2.386	2H	2.1722	2.9477	INACTIVE	13.1948	10.3738	12.1672	11.4126	10.0143	7.6795	7.9931	2.0375	5.5594	3.9322	7.0816	3.2578	4.3172	7.8828	9.2497	5.3002	6.2705	2.7768	2.4485	2.7841	0	0	9	17	5.6099	-167.121	75.1534	TRANS	rep0	-4.128406000000041
29	30	1.8579	2.3409	2H	2.2109	4.1639	INACTIVE	12.9224	10.2701	11.197	11.416	9.673	7.725	7.997	1.9427	5.4293	4.113	7.8576	3.9837	4.4135	8.2575	9.6445	5.738	6.3021	2.9241	2.2368	2.4269	0	0	13	17	4.7821	-174.1632	82.745	TRANS	rep0	-6.485904000000005
30	31	1.7873	2.4066	2H	2.1419	3.2336	INACTIVE	13.266	10.7593	11.5104	12.2311	10.1178	7.8164	8.5695	1.9685	6.2157	3.8181	8.297	3.3872	5.0402	8.3319	9.176	5.2331	6.6214	3.1476	2.3993	2.401	0	0	9	18	4.7195	-168.7378	79.4514	TRANS	rep0	-19.789969999999983
31	32	1.8928	2.3296	2H	2.3247	3.5726	INACTIVE	13.5386	10.3409	12.5705	12.5767	9.9083	7.2884	8.543	1.9361	5.2042	4.0621	6.4201	3.0655	5.2121	8.7806	9.6785	4.9861	5.3642	2.9842	2.3084	2.7214	0	0	11	15	2.9957	-167.2839	70.2665	TRANS	rep0	-11.968471000000022
32	33	1.819	2.6143	2H	2.1926	3.7265	INACTIVE	13.2951	10.6675	11.502	11.4861	9.9692	7.987	7.4359	2.0129	5.2215	3.9067	7.8265	2.8904	5.3577	8.5781	9.2792	5.2698	6.0888	4.6306	2.2658	2.9925	0	0	11	18	3.21	-148.8126	92.1382	TRANS	rep0	-14.102799000000005
33	34	1.7434	2.349	2H	2.1589	3.3212	INACTIVE	12.8666	10.5162	12.1817	12.5934	9.7278	7.8261	8.7772	1.807	6.4615	3.8902	8.2359	3.4115	5.3946	7.9366	9.1235	5.2746	5.7344	4.1348	2.3904	2.3047	0	0	12	22	2.7867	-152.4756	76.9735	TRANS	rep0	-6.312599000000091
34	35	1.7253	3.5391	2H	2.1736	3.2516	INACTIVE	13.1637	10.5534	12.2368	11.806	9.6633	7.5086	7.9661	1.9775	6.2706	3.714	7.1642	4.3366	4.8642	7.826	9.3198	5.108	5.6658	2.9476	2.2964	2.3649	0	0	12	20	3.0333	-172.9995	79.7892	TRANS	rep0	-5.068196999999998
35	36	1.8587	2.218	2H	2.0994	3.5745	INACTIVE	13.5375	10.4449	13.1399	11.9904	9.3379	7.7467	7.4179	2.0222	5.3322	4.1967	7.0758	2.9888	4.9867	8.2178	9.8767	5.2279	5.9229	3.3582	2.375	2.4508	0	0	9	16	3.3807	-155.9019	103.499	TRANS	rep0	-0.874939999999981
36	37	1.8271	2.1336	2H	2.0851	4.0759	INACTIVE	12.9364	10.3319	12.9243	11.8871	9.268	7.4744	6.4718	1.7817	6.1598	3.103	8.0664	3.8107	4.6698	8.1482	9.5654	5.7096	5.8215	4.2718	2.3862	2.4746	0	0	10	14	2.803	-167.8173	88.6191	TRANS	rep0	7.713610999999958
37	38	1.7654	2.3032	2H	2.1518	3.1636	INACTIVE	12.8549	10.674	13.263	11.5968	9.1384	7.2923	7.1798	1.9203	5.8512	3.1729	6.9924	4.2741	5.259	8.4126	8.7763	5.3945	5.915	3.0121	2.7356	2.5035	0	0	12	18	2.7607	-169.6043	81.9873	TRANS	rep0	11.879618999999934
38	39	1.7691	3.0506	2H	2.2073	3.4429	INACTIVE	13.0729	10.3824	13.0151	12.3793	9.6383	7.2496	6.8689	2.4626	5.2442	3.8706	7.5007	3.7371	4.9016	7.8513	9.3112	5.3889	5.9165	4.4207	2.4565	2.5348	0	0	11	17	2.926	-169.6153	99.5221	TRANS	rep0	1.1426239999999552
39	40	1.8144	2.137	2H	2.0714	3.6072	INACTIVE	12.4625	10.3551	12.3324	12.7596	8.7292	7.9205	7.7679	1.8854	5.7845	3.3836	7.5956	4.03	4.9126	8.1038	8.8905	5.4945	6.0642	4.9942	2.4315	2.6243	0	0	9	17	3.192	-142.1976	91.2383	TRANS	rep0	6.281331000000023
40	41	1.9746	3.0491	2H	2.2791	3.6291	INACTIVE	12.8299	10.2885	12.0372	12.0806	8.9738	7.3822	7.017	1.8325	5.3379	3.779	7.1327	3.8131	4.2407	7.4506	8.9012	5.3277	6.2757	3.0323	2.5075	2.414	0	0	10	15	3.1119	-153.7066	94.2162	TRANS	rep0	1.8124369999999317
41	42	1.8167	2.4095	2H	2.0619	3.6301	INACTIVE	13.2683	10.133	12.3262	11.8929	8.8735	7.7608	6.8586	1.9892	5.3398	4.3087	7.4272	3.1093	4.912	7.8683	9.4049	5.5669	5.9653	4.3345	2.4597	2.435	0	0	10	13	2.7974	-160.8518	101.5459	TRANS	rep0	1.0138549999999782
42	43	1.8421	2.2082	2H	2.1776	3.7624	INACTIVE	13.2326	10.0048	13.1832	11.3242	8.922	7.373	5.6977	1.9655	5.2976	4.0793	7.5672	3.2397	4.5479	7.7361	8.9826	5.3751	6.5715	4.6434	2.3262	2.6989	0	0	5	13	3.4559	-167.8722	98.4515	TRANS	rep0	13.654174000000012
43	44	1.8855	2.2528	2H	2.1588	3.47	INACTIVE	13.0779	10.3819	12.6378	11.498	9.6728	7.4936	6.8744	2.1378	5.7664	4.194	7.5392	3.0478	4.5887	8.2843	8.8792	5.7082	6.6915	3.5202	2.3608	2.3427	0	0	7	15	2.9701	-171.8142	106.8588	TRANS	rep0	3.0268070000000193
44	45	1.7209	2.1401	2H	2.3917	3.3876	INACTIVE	13.1385	10.4055	13.0261	11.9142	8.9842	7.2999	6.2363	1.8638	5.1789	3.5829	7.9624	3.3528	4.3251	7.6754	8.927	5.8109	6.3909	4.3292	2.3118	2.3748	0	0	7	16	3.3728	-164.2333	107.0207	TRANS	rep0	6.474038000000007
45	46	1.7168	2.2835	2H	2.149	3.433	INACTIVE	13.0496	10.5102	12.3031	11.458	8.9065	7.4683	4.8305	1.9511	5.0888	3.7393	7.8783	3.3148	4.5404	8.2356	9.3579	5.6429	6.1516	3.739	2.3022	2.7118	0	0	11	20	2.8618	-166.0661	94.7369	TRANS	rep0	3.6612989999999854
46	47	1.7685	3.5946	2H	2.1415	3.2395	INACTIVE	12.856	10.1459	12.3539	11.9139	8.8427	8.6881	4.7349	2.4206	5.872	2.773	5.6301	4.0351	4.6972	8.2031	8.5114	4.7801	6.3481	3.3137	2.2334	2.5768	0	0	10	12	3.0928	-159.0305	90.4896	TRANS	rep0	7.145448999999985
47	48	1.7211	3.4233	2H	2.2396	3.5854	INACTIVE	13.1206	10.1448	12.7306	11.8591	9.0062	8.7408	7.1918	2.118	6.6237	3.0542	6.6895	4.317	4.1777	7.7366	9.0564	5.3182	5.6445	2.6973	2.4208	2.3312	0	0	10	16	3.071	-148.141	73.2356	TRANS	rep0	6.260256000000027
48	49	1.658	3.5202	2H	2.21	3.8505	INACTIVE	13.1435	10.6345	12.4003	11.6232	9.7603	7.7622	6.9788	2.5212	6.9266	2.4058	6.3909	5.1522	4.8116	7.4265	8.8685	5.1291	6.742	4.4428	2.4039	2.9273	0	0	8	15	2.6907	-91.8656	94.1665	TRANS	rep0	-3.256251999999961
49	50	1.917	3.9879	2H	2.1588	3.5359	INACTIVE	12.8841	10.2849	13.2459	11.0883	8.9738	7.9371	6.4848	2.1144	6.8199	2.4213	7.0352	4.2622	5.1484	7.9797	8.8486	5.055	5.7974	4.2645	2.4957	2.6713	0	0	8	16	3.3763	-140.4649	102.9205	TRANS	rep0	18.340355999999986
50	51	1.7889	3.0328	2H	2.1713	4.1259	INACTIVE	13.3264	9.9325	12.7786	11.2782	9.9289	8.0394	7.0077	2.1299	5.9864	2.6955	6.7134	4.4638	4.6902	7.9392	8.9723	5.3276	6.3968	4.3083	2.3718	2.561	0	0	8	13	3.2443	-84.3629	75.2053	TRANS	rep0	4.200362000000041
51	52	1.8741	2.5708	2H	2.211	3.4863	INACTIVE	13.1647	10.0214	13.08	11.8825	9.1731	8.2541	7.6267	2.5314	7.5108	2.8229	6.3672	4.678	4.8024	7.694	8.5716	5.1836	6.9303	4.3578	2.2986	2.7018	0	0	8	13	3.3001	-63.7988	66.1196	TRANS	rep0	8.728128999999967
52	53	1.7587	2.8652	2H	2.0172	3.5898	INACTIVE	13.0339	10.2061	13.0222	10.6489	9.1481	8.3797	8.2809	1.7882	6.0794	3.0776	6.1649	3.8479	4.6257	7.8038	8.6611	5.3185	6.8356	4.5322	2.3939	2.5664	0	0	9	12	2.8155	-72.977	66.6011	TRANS	rep0	16.608452999999997
53	54	1.7173	2.0673	2H	2.2588	3.5012	INACTIVE	13.2718	10.2292	12.7277	11.7405	9.0078	7.8953	6.3655	2.021	5.9261	2.8179	6.0342	4.3594	4.7412	7.8663	8.7661	5.1545	6.8615	4.1548	2.8423	2.6202	0	0	8	14	3.069	-78.4959	88.365	TRANS	rep0	4.15009299999997
54	55	1.9772	2.2824	2H	2.2404	3.2883	INACTIVE	13.4539	10.3628	12.3627	11.3922	9.0734	7.6633	6.2342	2.0829	5.9068	2.6299	6.8038	3.8576	4.8756	7.7009	8.8995	5.5573	6.8142	4.5498	2.3014	2.4417	0	0	9	16	2.8758	-67.5957	94.9472	TRANS	rep0	-0.961968000000013
55	56	1.8395	2.1981	2H	2.2218	3.691	INACTIVE	13.0516	10.4586	12.9582	11.7498	8.9573	7.9878	4.4838	1.9496	6.3592	3.0056	6.879	4.2646	4.98	8.2978	9.0257	5.2796	6.9041	4.1728	2.3519	2.6449	0	0	8	12	3.4683	-81.7783	82.0829	TRANS	rep0	7.88423999999992
56	57	1.7902	2.4558	2H	2.1089	3.401	INACTIVE	12.6089	10.2147	12.6773	11.7424	8.7938	8.9625	5.9138	2.1693	5.636	3.5331	6.6981	3.7613	4.9775	7.0722	9.7364	5.122	5.7358	3.5345	2.4481	2.3339	0	0	6	14	2.7477	-83.3914	78.04	TRANS	rep0	14.472157999999979
57	58	1.7825	2.6331	2H	2.2595	3.4322	INACTIVE	12.9859	10.1975	12.7216	11.7044	8.5905	9.0666	7.0432	1.9431	6.6137	3.2825	5.8349	3.7741	4.8339	7.6782	8.7875	5.1368	6.4068	4.2367	2.311	2.3909	0	0	6	13	2.9924	-95.874	81.0712	TRANS	rep0	10.868070999999986
58	59	1.7059	4.7533	2H	2.1274	3.5865	INACTIVE	12.8097	10.4499	12.6715	11.817	9.3452	8.4366	7.3012	2.1027	6.096	2.5196	7.5886	4.001	4.6392	8.184	8.8078	5.6264	6.2138	4.1561	2.1945	2.5486	0	0	10	13	3.1202	-86.6959	59.4048	TRANS	rep0	6.379772000000003
59	60	1.6628	2.3236	2H	2.1012	4.6348	INACTIVE	13.1013	10.4278	12.7962	11.8558	9.6753	7.3856	4.8943	2.1086	5.6288	2.7965	6.1187	4.3431	4.5074	8.0581	8.6783	5.0161	5.5575	3.2462	2.2872	2.3111	0	0	6	14	3.2006	-144.5744	77.3749	TRANS	rep0	1.5080649999999878
60	61	1.7307	2.3137	2H	2.1562	4.7856	INACTIVE	12.7621	10.2751	12.6303	11.6487	9.0195	7.8984	6.1154	2.1299	5.7091	2.4315	6.0652	4.7254	4.407	8.5313	8.6838	5.4383	5.8819	2.8643	2.2315	2.492	0	0	8	13	3.1215	-156.2517	91.0307	TRANS	rep0	10.787093999999968
61	62	1.7468	2.1461	2H	2.2506	3.5603	INACTIVE	12.1373	10.3094	12.755	10.782	9.7697	7.8268	6.822	1.9155	5.7903	3.1253	5.0659	4.3893	4.4059	8.0521	8.7147	5.1995	6.068	4.1629	2.5897	2.7413	0	0	7	12	3.6021	-122.0735	76.4646	TRANS	rep0	22.239108999999985
62	63	1.7124	2.1933	2H	2.1232	3.2255	INACTIVE	12.6397	10.1365	12.6656	11.3532	10.2934	7.8021	6.6306	2.2903	6.5462	2.2966	6.411	4.5793	4.6086	7.5883	8.4264	4.9645	7.3178	4.5345	2.4997	2.5891	0	0	9	13	3.1567	-83.4093	86.8553	TRANS	rep0	9.148843000000056
63	64	1.9574	3.3427	2H	2.1028	3.9643	INACTIVE	13.0019	10.3325	12.3968	10.7705	8.9629	8.9053	7.274	1.9933	6.8403	3.4721	6.6274	4.2604	4.8482	8.4035	9.2304	5.2602	7.4158	4.4006	2.3273	2.2813	0	0	9	15	3.1319	-92.3718	79.383	TRANS	rep0	10.607882999999958
64	65	2.054	2.5738	2H	2.2393	3.5545	INACTIVE	12.7729	9.8485	12.8013	11.1923	9.7663	8.9938	7.4922	2.0489	6.9556	3.25	7.2507	4.3858	5.2926	8.051	8.8583	5.1602	6.69	4.6169	2.2129	2.3611	0	0	7	12	2.7974	-71.4969	62.0181	TRANS	rep0	14.425904000000003
65	66	1.8386	2.8781	2H	2.2661	4.4442	INACTIVE	12.3003	10.3267	11.9984	10.7758	10.2009	8.1166	6.6918	2.2461	7.0851	2.7248	6.6519	3.9728	4.8381	8.3871	8.8526	4.838	6.0648	2.922	2.4547	2.3666	0	0	6	14	3.0362	-153.3273	65.9177	TRANS	rep0	10.650887000000012
66	67	1.8344	2.9817	2H	2.0964	4.0511	INACTIVE	12.6539	10.4903	13.4363	11.1564	10.0769	7.9903	6.7007	2.1271	7.3328	2.66	7.2031	4.0311	4.5183	8.392	8.748	4.8128	6.0518	4.1998	2.297	2.4949	0	0	8	14	3.1784	-149.6922	102.5297	TRANS	rep0	15.642964000000006
67	68	1.7017	2.6338	2H	2.1666	3.4713	INACTIVE	12.4342	10.548	13.0299	11.8514	10.3003	9.2308	8.1644	1.9913	7.0698	2.8088	6.9626	4.0366	4.5653	7.5795	8.9225	4.9411	5.5685	3.6084	2.4727	2.3168	0	0	9	14	3.1827	-141.9543	95.1953	TRANS	rep0	9.112708999999995
68	69	1.868	2.3498	2H	2.1573	3.331	INACTIVE	12.8021	10.0585	12.6604	11.9533	10.2658	8.7544	7.0381	2.1802	6.5166	3.112	8.5783	3.8907	4.8347	8.0448	8.8636	5.2351	7.3588	4.7854	2.2175	2.6041	0	0	10	16	2.9626	-96.3007	64.4087	TRANS	rep0	3.7038389999999595
69	70	1.7648	2.1043	2H	2.1127	3.0486	INACTIVE	12.7597	10.6271	12.4215	11.4243	9.2025	8.2918	7.21	2.0934	6.4176	3.3578	7.9513	4.1891	4.7516	7.326	8.7293	5.0265	7.1655	4.6147	2.4435	2.4192	0	0	7	14	2.9034	-83.8386	74.5312	TRANS	rep0	6.700265999999942
70	71	1.7608	2.4621	2H	2.2367	2.768	INACTIVE	12.7224	10.5724	12.1043	12.2486	9.7301	8.3886	7.2608	2.1548	6.1057	2.912	7.811	4.1834	4.2069	7.0196	8.9572	5.1772	6.5079	4.5422	2.544	2.4204	0	0	6	14	3.2206	-86.3643	81.1727	TRANS	rep0	-3.1980210000000397
71	72	1.8526	3.8308	2H	2.2435	3.6705	INACTIVE	12.7625	10.1584	12.5525	11.1731	9.6363	8.0546	7.3661	2.2531	7.366	2.5195	7.6895	4.3865	4.5706	7.5196	8.8399	4.8524	5.8437	3.4614	2.4289	2.3978	0	0	7	14	3.2578	-164.3774	93.4862	TRANS	rep0	10.74791399999998
72	73	2.0237	2.8982	2H	2.1899	4.4235	INACTIVE	13.1157	10.6874	12.9903	12.2515	10.0059	8.0893	8.2417	2.1663	6.884	2.823	8.0237	3.9704	5.3905	7.0637	8.8809	5.1734	6.785	4.318	2.47	2.5436	0	0	9	15	3.0005	-78.1409	57.2663	TRANS	rep0	-3.1361840000000143
73	74	1.9164	3.8157	2H	2.3004	3.8569	INACTIVE	12.6087	10.3854	12.601	11.6562	9.9346	7.3632	4.7778	2.1053	7.1058	2.9333	7.2113	3.8886	4.1668	7.3414	8.7929	5.446	5.8707	4.6584	2.303	2.3617	0	0	8	17	3.0756	-141.6502	90.2554	TRANS	rep0	7.0690250000000106
74	75	1.9817	2.6495	2H	2.2056	4.5396	INACTIVE	13.3242	10.3186	12.8604	11.4811	9.5564	7.4952	6.6777	2.1487	7.4832	2.8255	8.5865	4.1929	4.3535	7.4293	8.9986	5.139	5.8311	3.4114	2.1667	2.3719	0	0	6	12	3.3144	-160.6348	94.8457	TRANS	rep0	2.697345999999982
75	76	1.7957	4.2121	2H	2.1104	3.8837	INACTIVE	13.1715	10.0309	12.1492	11.4143	10.0745	7.4293	6.3966	1.8999	6.3888	4.1376	8.3193	3.6805	4.6727	6.9641	9.4819	5.4688	5.3535	4.1299	2.5947	2.7381	0	0	10	16	3.5741	-168.02	86.4466	TRANS	rep0	-1.6682569999999828
76	77	1.7844	2.2414	2H	2.1274	2.9869	INACTIVE	13.1632	10.4065	12.3457	11.7701	10.2113	8.3088	9.1487	2.1343	6.8705	2.8071	6.5166	4.0777	4.4919	8.1257	8.7229	5.3867	7.0467	4.3349	2.5719	2.8144	0	0	9	14	3.2419	-79.8277	68.2461	TRANS	rep0	-5.583196999999984
77	78	1.9752	3.4998	2H	2.2548	3.7848	INACTIVE	13.3775	10.4913	13.1329	11.8168	9.738	7.4253	6.693	2.0302	7.6267	2.7353	6.8208	4.3183	4.4722	7.0707	8.812	5.028	6.4857	4.8745	2.242	2.5619	0	0	12	17	3.2248	-101.0956	74.5308	TRANS	rep0	0.025151999999991403
78	79	1.9213	2.3492	2H	2.1833	2.712	INACTIVE	13.2506	10.5149	12.8475	11.4153	10.0363	7.9117	7.1003	2.3219	7.1185	2.9982	6.4812	3.7645	5.2161	7.3347	8.9867	5.0756	6.6307	4.7272	2.3513	2.6571	0	0	10	19	2.9673	-94.3873	72.0409	TRANS	rep0	0.056847000000004755
79	80	1.9679	3.7636	2H	2.2086	3.362	INACTIVE	13.4173	10.1894	12.2993	11.3686	10.036	8.4992	8.9775	1.9861	6.9228	3.1181	7.1289	3.8485	4.082	7.8946	9.7009	5.1375	5.6871	3.1605	2.4105	2.5278	0	0	6	15	4.7566	-177.4757	83.7322	TRANS	rep0	-4.565716000000009
80	81	1.8364	2.9354	2H	2.1456	3.5464	INACTIVE	13.1365	11.1774	11.5665	11.0913	8.9198	8.3423	6.8129	1.8756	6.2363	4.4363	6.8478	3.4892	4.3215	7.9089	9.4105	5.6124	6.2344	2.7909	2.2748	2.4401	0	0	10	18	4.3001	-159.5785	94.5	TRANS	rep0	-7.139040000000023
81	82	2.1369	2.1708	2H	2.2358	3.2785	INACTIVE	13.3142	10.0251	12.4872	11.6886	9.3759	8.0769	7.9309	2.171	6.7408	2.9873	6.7278	3.9973	4.8706	8.0595	9.5796	5.0715	5.9239	2.7457	2.3851	2.5759	0	0	8	19	4.9097	-175.2455	74.7882	TRANS	rep0	1.3090740000000096
82	83	1.6851	2.353	2H	2.2755	3.092	INACTIVE	12.7506	10.5789	13.3298	12.1401	9.4628	8.339	8.1843	2.7846	7.0074	2.5923	8.2798	4.4632	4.7873	8.3738	8.4704	5.0326	6.169	3.6542	3.2184	2.4473	0	0	8	15	5.2035	-154.846	93.2962	TRANS	rep0	9.590853999999922
83	84	1.7563	2.4878	2H	2.0924	3.8697	INACTIVE	13.1406	10.1932	12.554	11.1238	9.0719	8.5946	7.1872	2.1149	6.8826	2.6471	7.1821	4.3678	4.4635	7.4406	8.9342	5.357	5.8683	4.443	2.3475	2.3365	0	0	11	19	3.6805	-144.1681	104.101	TRANS	rep0	8.298163999999986
84	85	1.742	2.4604	2H	2.1993	3.2923	INACTIVE	12.4467	10.6206	12.9795	11.7264	9.6837	8.9051	6.8494	1.9505	5.8179	3.0947	8.4349	3.8752	5.4065	8.5921	9.0693	5.3609	5.8754	4.4078	2.4716	2.334	0	0	11	17	3.3968	-154.1807	112.2013	TRANS	rep0	11.928629999999998
85	86	1.9633	3.1078	2H	2.134	4.0945	INACTIVE	13.1565	10.0941	12.5292	10.9903	9.494	8.1916	6.5966	2.197	7.2417	2.5508	8.4115	4.6357	4.5408	7.4228	8.6079	5.2716	5.9076	3.4712	2.3674	2.5722	0	0	10	17	3.9289	-153.2108	113.4178	TRANS	rep0	7.238298999999984
86	87	1.8342	2.1428	2H	2.2298	3.9796	INACTIVE	13.0453	10.1584	12.2141	12.0107	8.8765	6.8781	4.6958	2.0823	6.5472	2.7486	6.8417	3.9591	4.6667	8.8216	9.5723	5.2185	6.0539	4.3408	2.337	2.7382	0	0	9	17	4.5114	-162.1688	95.183	TRANS	rep0	2.256809999999973
87	88	1.7421	2.6355	2H	2.2231	3.5782	INACTIVE	13.5372	10.4341	12.4669	12.1632	9.3351	7.7249	6.2707	2.5553	6.3386	3.0842	7.3934	4.2979	4.5385	8.2333	9.5637	5.7151	5.5135	3.0133	2.4724	2.6547	0	0	9	12	2.9928	-170.3431	83.2322	TRANS	rep0	-7.996825000000001
88	89	1.7224	2.6219	2H	2.1692	4.5304	INACTIVE	12.8856	10.7886	12.6436	11.3198	9.5751	8.3372	7.197	2.3568	5.8479	2.695	6.6093	4.3676	4.6878	7.9713	9.0412	5.2891	5.8859	3.0121	2.361	2.4539	0	0	7	13	3.2046	-166.6212	93.5251	TRANS	rep0	4.391697999999906
89	90	1.9157	2.318	2H	2.2359	3.2435	INACTIVE	13.2881	10.4057	12.6784	11.4462	9.82	8.0097	6.5156	1.8778	5.8669	3.5496	7.8563	3.7309	4.4759	7.8433	8.7904	4.9838	6.5975	3.1695	2.4587	2.4914	0	0	5	14	3.501	-147.3933	95.9785	TRANS	rep0	-0.2588770000000409
90	91	1.8088	3.4891	2H	2.059	3.6245	INACTIVE	13.0846	10.1618	12.5848	11.9415	9.2271	8.3876	7.2316	2.1786	6.648	2.7278	7.1432	4.2819	3.9822	7.6137	9.1432	5.2041	5.3255	4.4594	2.4608	2.9765	0	0	11	18	2.9302	-169.7482	102.3363	TRANS	rep0	3.648091999999963
91	92	1.7942	3.1902	2H	2.1699	3.1974	INACTIVE	13.3188	10.1411	12.5103	11.3165	8.7392	8.1917	6.8784	2.319	6.1953	3.2572	7.234	4.2963	4.0262	7.8232	8.8147	5.2453	6.8854	4.2356	2.1202	2.7192	0	0	12	20	3.6044	-173.2235	84.9185	TRANS	rep0	6.244462999999996
92	93	1.9071	2.8679	2H	2.2457	3.9095	INACTIVE	13.0515	10.2094	13.263	11.5488	8.7912	8.0207	6.8765	2.2558	6.6259	2.8946	7.3109	4.3553	4.3198	7.5256	8.8369	5.3967	6.0606	3.0611	2.2077	2.4019	0	0	10	19	2.9039	-170.9921	98.4785	TRANS	rep0	14.698676999999975
93	94	1.8119	3.7111	2H	2.1148	3.889	INACTIVE	13.4214	10.4856	12.8461	11.3107	8.3209	8.6431	7.1955	2.2315	7.1273	2.2792	7.2176	4.432	3.8384	7.4435	8.9431	5.6195	5.6601	3.225	2.1702	2.6582	0	0	8	14	2.8226	-173.1113	67.9776	TRANS	rep0	7.418174999999962
94	95	1.9341	2.6441	2H	2.1139	3.9864	INACTIVE	13.1906	10.6386	12.4865	11.5224	9.2415	8.3375	6.6055	1.8533	6.9179	3.4135	7.7948	3.37	4.3524	7.677	9.6379	5.5053	5.7985	3.3555	2.3469	2.4789	0	0	9	15	3.3672	-169.1231	82.1371	TRANS	rep0	0.16332699999998113
95	96	2.0843	3.2294	2H	2.2735	3.4266	INACTIVE	13.4285	10.2915	12.1127	11.5744	9.046	7.5808	6.476	2.0265	6.1487	2.6218	7.8274	3.9637	3.8653	7.1237	9.4057	5.6413	5.4577	3.3599	2.3533	2.3765	0	0	9	16	3.0829	-167.6298	84.5268	TRANS	rep0	-3.3381160000000136
96	97	1.8303	2.9667	2H	2.1908	3.2039	INACTIVE	12.3812	10.5956	11.9867	11.9113	9.2478	8.065	6.7504	2.3172	7.1203	2.9645	6.6458	4.224	3.6392	7.0125	8.6479	4.9744	6.2089	3.7611	2.6795	2.6323	0	0	8	14	2.8625	-168.573	82.808	TRANS	rep0	5.126717000000042
97	98	1.7376	3.5568	2H	2.2794	4.4238	INACTIVE	13.3122	9.8982	12.736	11.3616	9.8038	7.9952	7.676	2.2976	6.3178	2.5736	5.951	4.6449	4.2806	7.1355	9.0217	5.5444	5.8558	3.245	2.2668	2.4128	0	0	11	19	2.6405	-174.2527	92.4693	TRANS	rep0	4.40448200000003
98	99	1.7368	3.5813	2H	2.1451	3.8361	INACTIVE	13.436	10.0852	13.2648	12.0046	10.5547	7.4349	6.074	2.2369	6.0959	2.8499	7.3098	4.085	3.744	7.7867	9.1726	5.2304	6.1116	2.8091	2.4326	2.5837	0	0	6	11	3.2092	-166.9961	82.9591	TRANS	rep0	-1.9729820000000018
99	100	1.6472	2.8129	2H	2.1936	3.4578	INACTIVE	13.0205	10.2371	12.7047	11.9234	9.4446	7.212	6.9204	2.4571	6.7586	3.4187	6.9674	4.7976	4.4225	7.6162	9.0209	5.1102	5.4841	4.133	2.3559	2.4695	0	0	9	13	3.0575	-168.0185	100.0283	TRANS	rep0	4.070600000000013
100	101	2.1163	2.9408	2H	2.0976	3.748	INACTIVE	12.8362	10.3436	12.8765	11.8295	9.514	6.8572	7.0337	2.1143	6.4082	2.7391	6.5295	4.2808	3.8794	7.1453	8.6693	5.0867	6.0798	3.7392	2.461	2.437	0	0	5	14	3.4671	-159.8244	91.574	TRANS	rep0	7.714796999999976
101	102	1.909	2.014	2H	2.1613	3.6168	INACTIVE	12.8327	10.1935	13.1858	11.4089	9.778	7.7403	7.2468	2.0392	6.7973	3.269	7.4194	3.8745	4.523	7.4716	9.3078	5.5255	5.8361	4.4795	2.3905	2.3449	0	0	9	15	3.3793	-159.6294	91.122	TRANS	rep0	13.006899000000033
102	103	1.8017	2.4686	2H	2.2462	3.3773	INACTIVE	12.5949	10.2461	13.209	11.8708	8.9095	6.9739	7.0025	2.0409	5.6096	3.2121	7.8319	4.1221	4.5497	7.8652	8.9905	5.3543	6.1074	3.1876	2.4982	2.4312	0	0	13	20	3.0162	-152.9775	86.2879	TRANS	rep0	17.86325499999998
103	104	1.7291	3.2893	2H	2.2831	3.1512	INACTIVE	13.1462	9.9337	13.7722	11.5041	9.7525	6.9758	6.5805	2.1977	7.3248	2.3325	8.1319	4.1093	4.0216	7.496	8.9652	5.4503	6.094	4.3137	2.506	2.46	0	0	7	16	2.8744	-163.6918	108.8072	TRANS	rep0	15.33632
104	105	1.8292	2.8412	2H	2.2233	3.6118	INACTIVE	12.7638	10.1603	12.3064	11.4587	10.0248	6.867	6.0949	1.9872	7.1591	3.2534	7.5794	3.884	4.9541	7.5765	8.6333	5.4125	6.3948	3.36	2.1742	2.2981	0	0	11	19	3.3887	-167.3737	86.5555	TRANS	rep0	4.639744000000007
105	106	1.8346	4.955	2H	2.1205	3.7638	INACTIVE	13.4712	10.3849	13.0222	11.4117	9.1088	7.1866	7.4229	2.3064	6.2103	2.7761	7.492	3.7686	5.154	8.6791	9.3917	5.5904	5.8549	3.7783	2.4841	2.4721	0	0	11	20	2.9794	-151.7926	107.0504	TRANS	rep0	4.32000800000003
106	107	1.845	4.1766	2H	2.1454	3.5605	INACTIVE	13.61	10.2938	13.6112	10.7522	8.8723	7.0061	5.9838	2.7377	7.3287	1.9647	7.1651	5.0842	4.9587	7.7514	8.9183	5.2054	5.6288	3.7946	2.2527	2.3564	0	0	10	21	3.0815	-163.2551	89.793	TRANS	rep0	13.77966600000002
107	108	1.7404	4.0173	2H	2.2449	2.7696	INACTIVE	12.714	10.1182	12.7898	11.6233	9.2601	7.8323	6.1476	1.8507	5.7185	3.267	7.1406	3.5456	4.3482	8.028	8.9567	5.5438	6.5702	4.2112	3.3917	2.9335	0	0	7	16	3.1143	-155.2578	105.235	TRANS	rep0	13.034395999999958
108	109	1.9083	4.3108	2H	2.0883	3.805	INACTIVE	13.0142	10.2128	13.2714	11.1215	9.0649	7.7813	6.8783	2.3109	7.3161	2.5499	6.1335	4.049	4.2396	7.8181	8.6321	5.3392	6.5313	4.3846	2.2942	2.4297	0	0	8	14	2.9428	-173.6672	107.2659	TRANS	rep0	16.559353999999985
109	110	1.8737	4.6195	2H	2.1704	3.6146	INACTIVE	13.1811	9.8828	11.9749	11.8594	8.1956	8.532	7.2502	2.587	7.4297	2.1425	7.5658	4.3809	4.8193	8.3737	8.851	5.6031	5.6508	3.7223	2.3654	2.5224	0	0	9	15	2.9463	-154.923	95.1208	TRANS	rep0	4.728690000000029
110	111	1.8412	2.0339	2H	2.2	3.6031	INACTIVE	13.4392	10.5307	11.9792	10.4167	8.3151	8.5949	9.0797	2.0694	6.4452	2.6666	6.3879	3.7723	5.2105	8.583	8.9594	4.9597	5.6031	3.3933	2.3152	3.0019	0	0	10	18	2.9328	-167.457	83.929	TRANS	rep0	4.600555999999983
111	112	1.7563	3.2508	2H	2.0809	3.3851	INACTIVE	13.2028	10.14	12.1669	10.43	8.3871	8.2152	6.7186	2.2098	7.113	2.3923	6.305	4.3224	4.0879	7.0972	8.3917	5.4414	6.2634	3.8588	2.4872	2.52	0	0	7	14	2.9516	-174.1002	94.1866	TRANS	rep0	12.238992999999994
112	113	1.8982	2.3408	2H	2.1585	3.7938	INACTIVE	13.2232	10.2526	12.367	10.6824	9.2163	8.6605	8.7793	2.4169	6.5828	2.762	8.0978	4.291	5.0081	7.5556	8.8673	5.1418	5.8546	2.7157	2.1771	2.4665	0	0	8	18	2.638	-167.3198	72.7894	TRANS	rep0	6.985928000000001
113	114	1.8066	1.9537	2H	2.1121	3.3225	INACTIVE	13.2271	10.4234	12.2337	10.035	8.9727	8.075	7.5621	2.2544	5.4786	4.4446	7.0821	2.3714	4.8555	7.5802	9.3216	5.457	6.1223	3.7922	2.4282	2.7629	0	0	11	17	3.0681	-160.0648	100.2927	TRANS	rep0	9.776951999999994
114	115	1.8911	2.2915	2H	2.2215	3.6597	INACTIVE	13.4581	10.2818	12.3348	10.5164	8.7994	7.9057	6.1577	2.1875	6.4606	2.6856	7.6868	4.1985	5.0409	7.2059	9.0558	5.0673	5.3745	4.2802	2.4435	2.7867	0	0	10	16	2.9264	-163.4153	83.4657	TRANS	rep0	6.305813000000001
115	116	1.7937	2.4581	2H	2.2234	3.9432	INACTIVE	13.0566	9.9013	13.265	10.4628	8.8835	8.0434	7.0917	2.3762	7.0998	2.2987	7.5558	4.1935	4.5232	8.0962	8.7233	5.1329	5.6622	2.7507	2.3074	2.3696	0	0	10	15	3.0306	-178.5247	88.6596	TRANS	rep0	23.372739999999993
116	117	2.0343	2.3913	2H	2.1964	3.1663	INACTIVE	13.0632	10.1403	12.0359	10.7004	9.2964	8.3236	9.9256	2.3996	6.5078	2.8205	6.2826	4.4597	4.4285	7.8158	8.6914	5.368	6.313	3.459	2.3871	2.4958	0	0	9	13	3.0322	-176.2582	79.9547	TRANS	rep0	6.602251000000024
117	118	2.0044	2.4024	2H	2.2594	3.4762	INACTIVE	13.4642	10.5813	12.6057	10.841	9.0269	8.7826	10.9519	2.0409	5.9069	3.3326	6.9493	3.7487	4.1907	7.4495	9.3477	5.2967	5.6585	2.8935	2.3459	2.6456	0	0	6	17	2.9011	177.5141	88.1191	TRANS	rep0	3.1644769999999767
118	119	1.9324	2.3368	2H	2.1844	2.9283	INACTIVE	13.3963	10.6728	12.5035	10.4728	9.5663	8.1537	8.355	2.5696	6.8166	2.6139	7.0673	4.7309	4.3778	7.4797	9.3656	5.2704	6.2928	3.9355	2.4759	2.4566	0	0	7	17	3.3476	-157.7067	81.53	TRANS	rep0	2.0273579999999356
119	120	1.7748	2.1695	2H	2.2202	3.6084	INACTIVE	12.8542	10.0887	12.7311	10.4889	9.1026	8.7256	8.5909	3.7748	7.2492	2.04	5.4792	5.3027	4.6032	8.6487	8.4615	4.8874	5.7908	4.3045	2.5182	2.4237	0	0	8	16	3.26	-178.3799	96.5113	TRANS	rep0	18.69290099999995
120	121	1.8223	2.7758	2H	2.2459	3.4232	INACTIVE	12.8587	10.7004	12.5614	10.0194	9.127	8.8842	7.0362	2.449	6.6589	2.2682	7.9069	4.5021	4.3665	7.9761	8.9142	5.378	6.1348	3.6516	2.4711	2.4634	0	0	8	17	2.6022	-163.8562	90.4254	TRANS	rep0	15.260717
121	122	1.9586	2.6401	2H	2.1278	4.0973	INACTIVE	12.8633	9.9269	12.3849	10.7031	8.8392	8.1815	8.0919	2.0889	6.407	2.6551	7.8346	3.9494	4.3759	7.0345	8.8588	5.206	5.9333	4.3167	2.3727	2.6333	0	0	7	13	3.0484	-166.1753	89.4472	TRANS	rep0	16.661825999999962
122	123	1.9138	2.3651	2H	2.0849	3.6506	INACTIVE	12.45	10.1689	11.9066	10.6313	9.1806	8.3562	8.8699	2.5393	6.3999	2.5532	8.0008	4.2421	4.7528	7.8827	9.338	5.248	5.674	3.9567	2.4616	2.7262	0	0	5	12	3.0953	-172.9199	99.0533	TRANS	rep0	15.096060000000023
123	124	2.1353	2.4551	2H	2.1396	3.4872	INACTIVE	12.7767	10.5367	11.8099	11.0761	8.9299	8.2287	10.658	2.4213	6.0938	3.0894	8.3446	4.112	4.7471	7.9254	8.909	5.0321	6.8445	4.2441	2.3796	2.5868	0	0	5	15	3.0496	-163.1661	97.8926	TRANS	rep0	5.195723999999984
124	125	1.7496	2.3024	2H	2.1996	3.7142	INACTIVE	13.1883	10.3813	13.0478	10.7847	9.5015	8.2202	8.8191	2.1266	6.3604	2.9511	7.0769	4.1036	5.0385	8.1457	8.7265	5.1482	6.1679	4.3546	2.3097	2.453	0	0	5	12	3.4433	-156.0531	108.0098	TRANS	rep0	10.575648999999999
125	126	1.7147	3.9504	2H	2.1534	3.5339	INACTIVE	12.8174	10.6062	13.0064	10.6878	8.8168	8.8024	8.8084	2.3314	7.7685	2.3719	6.5755	4.3834	4.599	8.1738	8.7195	5.2712	6.133	4.242	2.2516	2.6179	0	0	7	10	3.1173	-151.4556	96.3808	TRANS	rep0	18.02338599999996
126	127	1.7138	2.8249	2H	2.1289	3.3532	INACTIVE	13.3502	10.214	12.292	10.1345	9.3729	8.8484	9.4546	2.4872	6.6886	2.4649	6.371	4.2468	4.1251	7.4752	8.6869	5.2776	6.3735	4.2494	2.4518	2.7627	0	0	7	8	3.2207	-155.1311	85.9139	TRANS	rep0	7.409476000000041
127	128	1.7283	3.4308	2H	2.2456	4.485	INACTIVE	13.152	10.2467	12.6252	10.3531	9.6954	8.8527	8.6139	2.1449	6.7439	2.3851	7.0825	4.5474	4.2722	7.7527	9.3962	5.9362	5.8562	3.3387	2.2415	2.5646	0	0	7	13	3.1087	-149.3793	80.5429	TRANS	rep0	9.990778000000034
128	129	1.9348	2.3906	2H	2.2441	3.7928	INACTIVE	13.2676	10.3784	13.2587	10.7214	9.6834	8.4293	8.9236	2.2353	6.8101	2.692	6.6935	4.3448	4.1619	7.2112	9.2651	5.9026	6.0524	4.9513	2.384	2.6203	0	0	8	14	3.3821	-153.2255	110.9988	TRANS	rep0	10.825284999999951
129	130	1.7409	3.5503	2H	2.0944	3.8095	INACTIVE	13.3805	10.2271	13.0802	10.7341	9.6205	8.842	8.9143	2.3726	7.219	2.6928	8.3895	4.0498	4.1727	7.3562	8.782	5.524	6.2227	4.4542	2.1677	2.6705	0	0	7	12	2.9701	-164.7663	91.9392	TRANS	rep0	8.970982999999933
130	131	2.0604	2.2493	2H	2.187	3.704	INACTIVE	13.0062	10.1819	12.6628	10.9065	9.5308	8.9131	8.9054	2.0895	7.0051	2.4175	7.2016	4.1902	4.1634	8.1213	9.4247	5.6972	5.7674	3.1522	2.353	2.3489	0	0	10	15	2.7203	-176.1719	90.7627	TRANS	rep0	10.292708000000061
131	132	1.8368	2.076	2H	2.1362	3.2305	INACTIVE	12.8915	10.2595	11.6496	10.9073	9.9311	8.3318	8.1976	2.4853	5.8213	2.7371	7.01	3.8678	4.3995	7.66	9.3253	5.2533	5.2796	3.1494	2.4845	2.4403	0	0	5	14	3.104	-169.531	80.7476	TRANS	rep0	0.03164300000003095
132	133	2.0039	2.8032	2H	2.1322	3.6418	INACTIVE	12.7821	10.3453	12.8437	9.9961	10.2257	9.1408	7.5406	2.4702	6.6688	2.4993	7.4125	4.543	3.9427	7.6153	9.3102	5.085	5.8901	4.1791	2.3376	2.6057	0	0	8	13	2.9571	-155.2466	87.57	TRANS	rep0	16.05571199999997
133	134	1.9236	2.7485	2H	2.2874	3.8	INACTIVE	12.5922	10.2966	12.5033	10.8548	9.9048	8.3115	7.7806	2.126	7.3531	2.5542	6.6928	4.3743	4.4852	7.3706	8.9734	5.1732	5.5563	3.0875	2.4202	2.5101	0	0	5	14	3.2264	-159.0579	74.8985	TRANS	rep0	12.314133000000027
134	135	2.0409	3.4067	2H	2.1626	3.5829	INACTIVE	13.1835	10.4781	13.0117	10.9041	9.7652	7.9621	8.4615	2.5013	6.8315	2.5124	7.5192	4.4973	4.8419	8.2992	9.1911	5.3175	5.7671	4.2913	2.2442	2.5067	0	0	8	13	3.4055	-169.5452	98.5717	TRANS	rep0	7.447304000000031
135	136	1.8419	2.7331	2H	2.2496	3.7749	INACTIVE	13.4056	10.3837	13.2393	10.581	9.5335	8.1258	8.57	2.3873	7.3081	2.6382	6.8853	4.3684	4.7344	7.8193	9.0579	4.8786	6.1807	4.7546	2.2514	2.6718	0	0	6	13	3.5585	-168.5819	87.8078	TRANS	rep0	10.286631000000057
136	137	1.865	3.4716	2H	2.1365	3.5971	INACTIVE	13.3102	10.0077	13.2349	11.0919	10.3551	8.2255	7.6215	3.2219	7.7141	2.2261	6.4437	5.1395	4.5513	6.9299	8.5725	5.1569	6.084	4.1038	2.2323	2.3975	0	0	5	11	3.0995	-169.9519	101.145	TRANS	rep0	6.9706489999999235
137	138	1.7813	3.0301	2H	2.285	4.1178	INACTIVE	13.2254	10.324	11.9995	11.2951	9.9834	8.6428	8.0042	2.2413	7.4034	2.7222	7.4473	4.3195	4.5732	7.968	8.8171	5.3459	5.5649	4.154	2.2498	2.7134	0	0	8	12	3.2579	178.073	91.2558	TRANS	rep0	-4.814336999999966
138	139	1.7958	2.4297	2H	2.1855	3.7641	INACTIVE	13.9257	10.1191	12.4739	10.1223	9.724	8.5912	5.0562	2.3592	6.9169	2.5406	6.3332	4.1413	4.7857	7.7767	9.1481	5.1191	5.4917	3.2662	2.4799	2.3054	0	0	7	13	2.8994	-173.3064	73.8801	TRANS	rep0	-0.27037999999998874
139	140	1.8343	3.5908	2H	2.5321	3.4519	INACTIVE	13.35	10.2032	12.5683	11.4904	10.3213	8.1241	6.0557	1.841	6.7151	2.8139	7.7575	3.7758	4.2461	8.0786	8.8831	5.4737	6.3444	3.1321	2.2826	2.7054	0	0	7	15	3.1781	178.571	98.2795	TRANS	rep0	-3.508185000000026
140	141	1.7792	3.4423	2H	2.2336	3.5788	INACTIVE	13.2954	9.9512	12.944	11.7572	10.2309	8.6572	7.1869	2.2586	7.3158	2.2433	6.582	4.748	4.7506	7.3637	8.9385	5.2842	5.7723	4.6129	2.3149	2.7453	0	0	7	15	3.0374	-178.2769	97.6503	TRANS	rep0	1.408271999999954
141	142	1.8215	2.9458	2H	2.3219	3.8345	INACTIVE	12.9928	10.6687	12.7546	11.0089	10.2465	8.6215	8.3323	2.4929	7.2738	2.1368	6.7205	4.5648	5.0522	7.7873	8.9349	5.1281	6.5188	4.1784	2.4596	2.4666	0	0	8	12	2.997	-168.0815	99.2774	TRANS	rep0	3.2298299999999927
142	143	1.7598	3.0017	2H	2.1674	2.7375	INACTIVE	13.2103	9.9504	13.2761	11.5529	10.1794	8.3228	6.365	2.723	7.4657	2.477	7.3277	4.3287	5.1115	7.8084	8.5301	5.0525	6.5808	4.3102	2.8257	2.4914	0	0	7	15	3.3671	-158.7286	76.1163	TRANS	rep0	7.227798000000007
143	144	1.8255	2.7505	2H	2.1206	3.3011	INACTIVE	13.2228	10.3513	13.1035	11.851	10.066	8.4535	6.8051	2.1214	6.5512	2.7406	8.1702	3.6109	4.4923	7.5946	9.4938	5.6491	5.8187	3.1035	2.4781	2.6362	0	0	7	12	2.9077	-159.0463	80.0844	TRANS	rep0	1.1281349999999861
144	145	1.8142	3.43	2H	2.1361	3.9331	INACTIVE	12.966	10.3672	12.5865	11.6342	9.6295	8.1245	6.1855	2.2446	7.3279	2.5118	7.5564	4.4443	4.3417	7.6139	8.485	5.3551	6.127	3.1539	2.4068	2.3838	0	0	7	11	2.5777	-150.5452	73.107	TRANS	rep0	3.651436999999987
145	146	1.6861	2.9411	2H	2.0959	3.7789	INACTIVE	12.9381	10.403	11.9805	12.4151	9.9765	8.1894	6.3206	2.3424	7.121	2.3572	7.1359	4.4325	4.201	6.8539	8.6745	5.2068	6.6581	3.5827	2.3901	2.4171	0	0	7	12	3.1353	-168.5422	103.6699	TRANS	rep0	-8.486050000000034
146	147	1.9985	2.3114	2H	2.1873	3.2725	INACTIVE	13.197	10.3666	12.0412	11.0484	9.9719	8.2479	7.3345	2.1999	7.1621	2.5078	5.7622	4.3005	4.8056	8.2381	8.5227	5.1927	5.9668	4.1894	2.2506	2.6766	0	0	8	12	3.1634	-175.2162	96.9594	TRANS	rep0	-2.730075999999997
147	148	1.7284	3.3332	2H	2.0933	3.704	INACTIVE	12.6509	10.7849	12.332	11.9962	10.2398	8.6907	6.6267	2.3925	6.6061	2.6328	8.0384	4.0412	4.4419	7.8375	9.0812	5.1946	5.3319	3.5873	2.5587	2.4669	0	0	7	10	3.0117	-171.1985	56.1258	TRANS	rep0	-2.7766450000000304
148	149	1.7305	3.1626	2H	2.1711	4.0072	INACTIVE	12.9533	10.102	12.602	11.8283	9.8392	8.2744	6.6172	3.2638	7.8066	2.0338	7.2314	4.6548	4.8196	7.8039	8.8591	5.1012	5.7685	3.9	2.2914	2.296	0	0	7	14	3.0016	-163.1175	84.9292	TRANS	rep0	3.675380999999959
149	150	1.9848	3.3294	2H	2.1864	4.1146	INACTIVE	13.6793	10.3653	13.0569	11.3108	10.028	8.2259	6.0603	2.7806	7.0176	2.1352	6.8601	4.5116	4.8281	7.2704	8.812	5.1783	5.8117	4.1229	2.2381	2.5034	0	0	8	18	2.7031	-164.3288	102.9758	TRANS	rep0	-2.3779420000000187
150	151	1.9292	3.1202	2H	2.1593	3.5115	INACTIVE	13.5985	10.3002	12.3416	10.9997	9.7381	8.4195	7.6972	2.1161	6.028	2.9064	7.7131	4.2916	4.7768	7.744	9.3892	4.8745	5.2066	2.9875	2.4334	2.3714	0	0	9	17	2.7546	-173.897	88.3685	TRANS	rep0	-3.7528890000000388
151	152	1.919	2.6164	2H	2.2177	4.099	INACTIVE	13.0758	10.561	12.4369	11.686	8.9348	8.6263	9.2734	2.408	6.5622	2.5533	6.0132	3.9685	4.3318	7.195	8.8858	5.4764	6.2238	4.1962	2.3466	2.7381	0	0	6	15	2.889	-162.6648	78.3196	TRANS	rep0	2.526369000000045
152	153	1.7089	2.7983	2H	2.3156	2.7524	INACTIVE	13.1453	10.2154	12.1558	11.8168	9.1386	9.1542	8.8366	2.2867	5.9255	2.7275	6.3585	4.1456	4.4834	7.3698	8.4998	4.964	5.8677	3.198	2.367	2.4105	0	0	9	13	2.8491	-179.3677	77.645	TRANS	rep0	-0.2943570000000477
153	154	1.7218	2.2242	2H	2.2214	3.4042	INACTIVE	13.2789	10.5816	12.0153	11.2448	9.9577	8.2655	7.3696	1.7976	5.573	3.5166	7.0449	3.9028	3.938	7.9338	9.5061	5.3811	5.1023	4.0556	2.5307	2.8344	0	0	9	12	2.7391	-155.9	74.1344	TRANS	rep0	-6.953266000000042
154	155	1.8929	2.1647	2H	2.3081	3.3667	INACTIVE	13.4699	10.3481	12.796	11.1447	9.4442	9.0787	7.1948	1.847	5.6126	3.941	7.2204	3.6351	3.929	7.0687	8.2951	5.2073	6.0759	5.1614	2.2944	2.6669	0	0	6	8	2.532	-174.3061	92.4351	TRANS	rep0	2.4951529999999593
155	156	1.8063	2.3363	2H	2.1663	3.6374	INACTIVE	13.7214	10.2199	12.1222	11.7891	8.991	9.7344	6.2507	2.7154	7.5788	2.0624	5.3565	4.5633	4.8419	7.4592	8.6111	4.8236	6.5369	4.1643	2.3466	2.8715	0	0	4	10	2.8036	-126.2661	91.7374	TRANS	rep0	-8.002330000000029
156	157	1.8439	2.3218	2H	2.0658	3.3628	INACTIVE	13.2192	9.8905	12.0379	12.7225	9.8039	9.4339	6.2636	1.8508	5.7263	3.6524	6.9497	3.8858	4.6679	7.1675	8.8289	5.1631	6.1442	4.1262	2.2336	2.6063	0	0	8	11	3.2078	-150.3972	73.858	TRANS	rep0	-9.155955000000006
157	158	1.6879	3.695	2H	2.2508	3.3558	INACTIVE	13.247	10.4935	12.1112	11.9951	8.4856	9.5601	8.0954	2.28	7.1481	2.3543	6.2369	4.7224	4.4994	8.2133	8.7337	5.1214	5.6819	4.138	2.6571	2.8042	0	0	9	10	2.7124	-170.1993	84.6421	TRANS	rep0	-2.00551200000001
158	159	1.9504	2.4384	2H	2.0891	4.0854	INACTIVE	13.4359	10.0335	11.9399	11.8965	8.9422	9.0537	6.2271	2.0061	5.1889	3.667	6.6425	3.7187	4.3948	8.2492	9.4006	5.1544	5.5969	3.4004	2.2968	2.6644	0	0	6	16	2.9384	-143.3533	84.6596	TRANS	rep0	-4.546982000000014
159	160	1.7192	2.7102	2H	2.1126	3.653	INACTIVE	13.0957	10.4957	12.0478	12.1726	9.0932	8.7023	4.7414	2.249	5.7955	4.0774	6.9086	3.3965	4.2417	7.5576	9.3655	5.9167	6.0889	4.0117	2.3831	2.5908	0	0	12	20	2.8537	-150.9307	81.1125	TRANS	rep0	-4.710062999999991
160	161	2.0053	2.9012	2H	2.1452	3.8734	INACTIVE	13.3492	9.8465	12.3874	12.2098	9.4739	8.9416	4.6665	2.0932	6.2464	3.4788	6.7569	4.1919	4.235	7.6566	8.7245	5.2276	6.0925	2.9882	2.296	2.4798	0	0	10	17	3.0605	-169.2103	74.2534	TRANS	rep0	-2.5497660000000337
161	162	2.009	2.8636	2H	2.1575	3.4301	INACTIVE	12.958	10.3077	11.7923	11.2602	9.4281	9.1797	6.3099	2.377	6.5024	4.0237	7.0492	3.7453	4.7821	7.6615	8.8552	5.3103	5.8867	4.0318	2.2845	2.605	0	0	10	17	3.0673	-157.4506	88.3343	TRANS	rep0	0.40009299999996983
162	163	1.8237	2.1533	2H	2.2594	3.6082	INACTIVE	12.9135	10.2129	11.5217	12.0955	8.8276	9.4141	4.4811	1.9479	5.5124	3.2552	6.3293	4.3374	4.4203	7.799	9.0342	5.0448	5.9044	3.3927	2.3556	2.6819	0	0	12	19	2.6964	-151.678	83.5224	TRANS	rep0	-2.84504800000002
163	164	1.963	3.5101	2H	2.1698	3.0347	INACTIVE	13.1319	9.8915	11.6375	11.6158	8.9493	9.2216	4.7939	2.4216	6.7377	2.9644	7.3927	3.9944	4.7963	8.4501	8.4326	5.4298	5.9466	3.1698	2.3572	2.4659	0	0	11	16	2.8298	-155.9236	83.5474	TRANS	rep0	-0.09612399999997479
164	165	1.7285	3.1225	2H	2.08	3.5676	INACTIVE	13.4231	10.3192	12.0997	11.3044	10.0116	9.41	6.3359	1.9652	6.5362	3.0431	6.1449	3.8675	5.1357	8.1972	8.8374	4.8211	5.8011	3.0619	2.5514	2.5885	0	0	10	14	3.2161	-165.3159	85.0641	TRANS	rep0	-6.923729999999978
165	166	1.9389	2.8035	2H	2.2017	3.675	INACTIVE	13.0927	10.3378	11.7979	10.965	9.8312	8.9182	5.4119	2.0103	6.3436	2.9659	6.8834	4.0595	4.3038	8.2832	8.6302	5.1099	6.3875	3.2537	2.5213	2.3911	0	0	10	16	2.7817	-168.7123	94.3812	TRANS	rep0	-1.960491999999988
166	167	1.7468	3.9289	2H	2.3172	3.4477	INACTIVE	13.7187	10.708	11.1952	11.5089	8.7717	9.2041	5.5575	2.1241	6.1684	3.4901	6.0479	3.6852	4.1511	7.7781	8.9774	4.9996	6.2485	2.6515	2.409	2.6595	0	0	11	15	3.0637	-174.0959	72.9851	TRANS	rep0	-17.212050999999974
167	168	1.6318	2.2273	2H	2.2759	2.9376	INACTIVE	13.2207	10.2596	11.5802	11.5597	9.4393	8.9166	6.073	1.7759	5.1799	3.9357	6.4072	4.0146	4.2997	8.164	8.781	5.2029	6.3873	3.5332	2.5744	2.675	0	0	6	13	3.1271	-160.3802	85.7258	TRANS	rep0	-6.907681000000025
168	169	2.1319	2.536	2H	2.2627	5.0134	INACTIVE	13.705	10.623	11.0551	11.1441	9.6328	9.2153	6.0245	2.1681	5.2433	3.1995	5.7914	3.8612	3.9453	7.7683	9.0129	5.2672	5.8166	2.6947	2.1989	2.4919	0	0	7	14	3.0047	-174.1785	77.216	TRANS	rep0	-19.832377000000065
169	170	1.8547	3.8024	2H	2.2608	3.089	INACTIVE	13.2758	10.4917	11.2002	10.966	8.6607	8.3559	6.036	2.3117	6.165	3.7316	7.7518	3.5677	4.3325	7.4612	9.0361	5.1704	6.1136	3.4421	2.4105	2.42	0	0	11	16	3.2028	176.284	93.3317	TRANS	rep0	-5.116700000000037
170	171	2.0722	4.2228	2H	2.1998	3.9309	INACTIVE	13.5393	10.4045	11.3458	11.1786	8.2501	8.0138	5.0068	2.0185	5.3367	3.682	7.0336	3.6124	3.9739	7.9959	9.031	5.0725	5.6405	3.3727	2.1782	2.5519	0	0	10	14	3.2601	176.0201	100.8017	TRANS	rep0	-6.12842500000005
171	172	1.9212	4.4618	2H	2.2736	4.1704	INACTIVE	13.8453	10.0138	11.4423	11.4265	8.6495	8.99	4.0268	2.8701	5.7653	4.04	5.9535	3.1057	4.271	7.8299	9.4385	5.4065	6.0393	2.643	2.2226	2.4295	0	0	13	19	2.9363	-176.3026	69.1512	TRANS	rep0	-10.33935200000002
172	173	1.886	4.1598	2H	2.2504	3.5515	INACTIVE	13.1828	10.1827	10.8425	11.319	9.9547	8.8347	5.0243	2.0694	5.8085	2.8398	6.0078	3.9801	3.9284	7.6487	9.0862	5.3943	5.7288	3.2523	2.2842	2.7142	0	0	7	13	3.304	-162.9298	91.2091	TRANS	rep0	-13.664417000000014
173	174	1.7846	2.716	2H	2.293	4.5798	INACTIVE	12.5889	10.5024	10.8796	11.4315	9.7221	8.8527	4.6328	2.0283	6.8995	2.7785	7.4639	4.1984	4.1066	8.0405	8.7191	5.0211	5.8499	3.0454	2.4341	2.633	0	0	8	12	2.7934	-165.4472	63.7746	TRANS	rep0	-6.689400999999975
174	175	1.923	2.3159	2H	2.1621	4.2362	INACTIVE	13.2303	10.3861	10.9467	11.5928	9.0177	8.9507	4.4433	1.846	5.9646	3.2245	7.4763	4.0629	4.4107	7.7426	8.9503	5.278	5.8717	2.8305	2.288	2.6076	0	0	11	17	2.8522	-162.5795	67.7055	TRANS	rep0	-11.789763999999991
175	176	1.7123	2.3884	2H	2.0873	4.0476	INACTIVE	12.8343	10.4337	11.1284	11.718	8.8713	9.2973	4.7256	2.4435	6.9466	2.8695	7.276	4.1156	4.7663	8.049	8.9606	4.9662	5.9906	3.2989	2.4956	2.4398	0	0	11	15	2.9151	-164.3738	91.9504	TRANS	rep0	-4.809965000000034
176	177	1.7473	3.6364	2H	2.2689	3.701	INACTIVE	13.1382	10.2549	10.8144	11.8027	8.9548	8.3076	4.6078	1.9646	7.0345	3.9254	6.5448	4.3045	4.6258	7.5129	8.7638	5.1364	5.933	4.3388	2.4672	2.7591	0	0	14	19	2.9549	-179.5952	92.091	TRANS	rep0	-11.664499999999975
177	178	1.7113	2.2121	2H	2.1823	3.6556	INACTIVE	13.6013	10.39	11.0026	11.4	9.1162	8.8808	5.6765	2.301	6.6093	2.8195	4.6071	4.2399	5.2421	8.704	8.934	4.9659	5.8638	4.4507	2.4086	2.7841	0	0	13	18	2.784	-161.884	98.143	TRANS	rep0	-15.959437000000037
178	179	1.7838	2.152	2H	2.1892	3.7872	INACTIVE	13.4978	10.4077	11.1983	11.971	9.1941	9.3407	7.1636	2.17	6.663	2.8267	4.2202	4.0381	4.7553	7.7405	9.1322	5.0313	6.1027	4.5112	2.619	2.669	0	0	13	16	2.5586	-168.4315	95.9877	TRANS	rep0	-16.83333700000003
179	180	1.8145	2.6861	2H	2.1055	3.9507	INACTIVE	12.9448	10.9927	11.7514	11.4793	9.3216	9.043	6.0011	1.8847	6.8974	2.7884	5.2893	3.9803	4.5569	7.7173	9.1102	5.1251	5.9668	3.6317	2.2638	2.9196	0	0	12	15	3.2386	-161.3521	78.0343	TRANS	rep0	-5.830511999999999
180	181	1.941	2.1444	2H	2.1785	3.8474	INACTIVE	12.9123	10.0399	11.4478	10.9018	9.0181	8.8763	6.0117	1.844	5.9685	2.9672	3.872	3.9876	4.3602	7.8489	8.6471	5.0712	5.545	3.2189	2.4099	2.5847	0	0	11	20	2.6402	-173.7542	82.0638	TRANS	rep0	4.367073000000005
181	182	1.9957	2.5073	2H	2.1986	3.9031	INACTIVE	12.9646	10.1992	11.8901	10.8127	9.9703	9.7119	4.6752	2.9872	6.3476	2.4306	6.4317	4.7748	4.4046	8.7304	9.2719	5.2416	5.5285	3.1095	2.4837	2.4879	0	0	10	17	3.0585	176.2512	89.2025	TRANS	rep0	2.0204989999999725
182	183	1.7712	3.1723	2H	2.1886	3.8842	INACTIVE	12.9676	10.2037	11.8227	11.5938	9.6021	8.6395	4.3272	2.0996	6.661	2.9657	7.849	3.6415	3.9618	8.3539	9.2861	5.0662	5.4295	4.3783	2.3174	2.902	0	0	9	18	2.8439	-169.2636	82.8941	TRANS	rep0	-1.6856430000000273
183	184	2.0562	3.0602	2H	2.1197	3.3699	INACTIVE	13.1752	10.6066	12.454	12.1508	9.37	8.4016	4.7878	2.4174	5.8111	3.3176	5.927	3.5161	4.2652	7.726	9.4866	5.8221	5.5778	4.3529	2.4811	2.5517	0	0	11	15	3.0206	177.7557	79.5673	TRANS	rep0	-4.308943999999997
184	185	1.9311	3.5186	2H	2.3319	3.2665	INACTIVE	12.9459	10.1791	11.8865	11.1782	9.4314	8.4536	5.0718	1.8894	6.0508	3.9186	6.7123	3.8598	4.4132	7.7269	9.199	5.5113	6.7818	4.3839	2.5674	3.4199	0	0	11	18	2.9877	175.6736	99.0311	TRANS	rep0	2.9138040000000274
185	186	1.7762	3.4512	2H	2.1884	3.7732	INACTIVE	13.5382	10.2072	10.9311	11.6533	9.2958	8.3102	4.4299	2.0931	6.2823	3.521	6.3467	4.2069	4.2014	7.7018	8.2906	5.0828	6.2855	3.678	2.4341	2.4743	0	0	7	16	2.9593	-154.0796	96.843	TRANS	rep0	-16.84570100000002
186	187	1.9346	2.2312	2H	2.2241	3.8413	INACTIVE	13.5677	10.2142	11.2611	12.256	9.6701	8.4326	4.8504	2.2869	6.6189	2.8375	7.5883	3.9869	4.1296	7.4624	9.3146	5.1352	5.3179	3.0243	2.2484	2.6955	0	0	11	14	3.2549	-179.336	82.8813	TRANS	rep0	-20.08133600000002
187	188	1.9474	3.1733	2H	2.1488	3.4663	INACTIVE	13.5711	10.312	11.2164	11.0214	9.4731	8.5033	4.7336	2.1422	6.3896	3.9374	7.4063	3.489	4.4288	7.8047	8.8588	5.2686	5.8623	3.1938	2.4213	2.4674	0	0	11	14	3.2044	-170.4643	82.5766	TRANS	rep0	-12.451839000000007
188	189	1.8293	2.574	2H	2.3085	3.1149	INACTIVE	13.6413	10.4983	11.6432	12.0054	9.5598	8.3459	5.592	2.117	5.2385	3.6308	8.2484	3.6997	4.0561	7.7343	9.3777	5.591	5.9138	2.853	2.2958	2.5699	0	0	11	20	3.0554	-179.3331	84.4206	TRANS	rep0	-17.66773699999999
189	190	1.7718	2.4865	2H	2.2555	3.0772	INACTIVE	12.8	10.3147	11.2737	11.4562	9.4659	8.5881	4.7256	2.0969	5.9108	2.6936	5.9425	4.604	3.9257	7.8652	8.2484	5.0375	6.3342	3.2539	2.4119	2.4014	0	0	9	15	2.7224	-160.6894	106.4097	TRANS	rep0	-3.533789000000013
190	191	1.6214	2.3215	2H	2.1857	3.667	INACTIVE	13.0733	10.4372	11.296	11.9076	9.6272	8.2552	5.0173	2.029	4.9138	3.9262	6.1787	3.4615	4.2226	7.6912	9.1483	5.3429	6.337	2.8229	2.5336	3.5279	0	0	12	16	3.0621	-161.3436	78.7686	TRANS	rep0	-11.902638999999965
191	192	1.8086	4.0308	2H	2.2069	3.8375	INACTIVE	13.1528	10.8849	11.6823	11.6417	9.5417	8.0486	4.8725	1.928	5.7545	3.5993	5.0323	3.5949	4.0922	7.5367	9.1389	4.9971	5.7675	4.164	2.5223	2.7458	0	0	6	12	3.077	-169.4123	92.645	TRANS	rep0	-10.815307000000018
192	193	1.7209	2.1996	2H	2.1519	4.15	INACTIVE	13.1296	10.4652	11.5893	11.6225	9.8267	8.145	6.311	2.061	4.9798	3.7694	6.3219	3.5819	4.5671	7.5485	9.2328	5.2473	5.7799	3.508	3.117	2.524	0	0	8	15	2.9121	-157.8915	96.2872	TRANS	rep0	-9.496002999999973
193	194	2.0046	2.4097	2H	2.1397	3.046	INACTIVE	13.0487	10.6745	11.8558	10.8227	9.4328	8.5912	4.6546	1.9241	5.5333	3.5315	5.6063	3.5713	4.2461	7.2072	8.5708	5.2624	6.1234	3.5901	2.2902	2.3158	0	0	8	13	2.9313	-158.2399	90.6536	TRANS	rep0	-0.3847729999999956
194	195	1.7113	2.523	2H	2.2496	4.2696	INACTIVE	13.169	10.5565	11.2687	12.3681	9.3531	8.009	4.1637	1.9543	5.4664	3.8294	4.6973	4.1269	3.8719	7.7374	8.772	5.1507	5.4877	2.9509	2.5423	2.3362	0	0	11	16	2.8889	-174.6686	71.3064	TRANS	rep0	-15.920916999999974
195	196	1.8784	2.3997	2H	2.2383	4.2465	INACTIVE	14.6003	10.5307	11.4349	10.3822	9.725	8.4105	6.6743	2.6455	3.9593	5.4834	7.219	2.2264	4.0822	7.5341	9.7256	5.4541	5.8456	3.1965	2.2793	2.482	0	0	8	20	2.8751	-173.0608	102.5681	TRANS	rep0	-24.254327999999987
196	197	1.6873	2.3138	2H	2.2184	3.3724	INACTIVE	13.6843	10.2135	11.4092	11.838	9.673	8.4246	5.8331	1.9339	5.2857	4.0054	5.9158	3.3974	4.0006	7.0922	8.9623	5.4653	5.8078	2.7513	2.3412	2.5838	0	0	16	18	3.1986	-177.8114	68.8403	TRANS	rep0	-17.782726999999966
197	198	1.7127	2.6967	2H	2.2308	3.9955	INACTIVE	13.8787	10.4209	10.9403	11.7992	9.6291	8.359	4.8105	1.8186	5.2958	3.4187	6.61	4.1451	4.197	7.7149	8.8894	4.9141	5.8683	3.1864	2.2839	2.6036	0	0	15	20	2.8239	-171.9688	84.771	TRANS	rep0	-25.965611999999965
198	199	1.7845	2.3242	2H	2.156	3.6585	INACTIVE	13.824	10.3049	11.7097	12.1962	9.7392	8.6201	5.1938	2.251	5.5121	2.9173	7.1563	4.5088	4.1015	7.8423	8.6333	5.1184	5.7223	3.1896	2.833	2.2835	0	0	9	16	3.2413	-179.2537	84.4889	TRANS	rep0	-20.36689899999999
199	200	1.8228	3.0892	2H	2.2361	3.4909	INACTIVE	13.5587	10.1609	11.7833	11.9348	9.977	8.6029	7.0078	2.0716	5.9727	3.8107	7.4417	3.9355	4.0649	7.4029	9.227	4.9461	5.5761	3.2142	2.4606	2.7725	0	0	9	14	3.2743	178.9008	77.2061	TRANS	rep0	-14.360112000000015
200	201	1.9318	2.2004	2H	2.0632	3.9438	INACTIVE	13.6703	10.2632	12.7348	13.117	10.1464	8.1748	5.4124	1.9643	5.4747	3.4738	7.1791	3.8718	4.2202	7.9608	8.9394	5.031	5.5738	3.428	2.4261	2.832	0	0	13	18	3.0191	-173.1719	81.7954	TRANS	rep0	-16.437633000000005
201	202	1.692	2.4699	2H	2.2235	4.071	INACTIVE	13.7012	10.3059	11.9028	10.9916	9.9209	9.0431	7.028	1.8796	5.3058	3.5192	7.2743	3.8058	4.189	7.0579	8.6025	5.0945	5.7661	2.9958	2.3038	2.3211	0	0	10	17	3.1403	-171.5435	81.741	TRANS	rep0	-10.178776000000028
202	203	1.8798	2.5193	2H	2.1199	3.079	INACTIVE	13.6085	10.0562	12.2153	11.729	10.0756	9.1327	7.6711	1.9227	5.3563	3.8457	6.5187	4.1052	4.2871	7.4309	8.7644	5.1914	6.6603	3.181	2.1521	2.6148	0	0	14	22	2.8627	-159.0717	95.6198	TRANS	rep0	-9.559427999999969
203	204	1.8741	3.1421	2H	2.3178	3.7976	INACTIVE	13.7752	10.5161	11.7822	10.6869	9.5378	9.1283	5.9246	1.758	5.0183	4.8741	6.758	3.9137	3.8322	7.7165	9.3522	4.9528	5.287	3.4549	2.2799	2.5198	0	0	7	16	2.982	-172.8611	74.9877	TRANS	rep0	-10.02150000000006
204	205	1.8149	2.6323	2H	2.1536	3.9613	INACTIVE	13.8113	10.2888	12.1674	11.1211	8.9681	9.2898	6.3587	2.1782	5.7834	3.7019	6.5614	3.7989	4.1187	7.303	9.9098	5.1375	5.2207	3.2395	2.3452	2.6581	0	0	12	16	3.1024	-171.1509	73.2503	TRANS	rep0	-5.07153500000004
205	206	1.9696	3.4585	2H	2.3718	3.951	INACTIVE	13.5895	10.4968	11.7352	12.104	9.0574	9.4058	6.904	2.294	5.3562	3.7034	7.2847	3.0775	4.6406	8.1029	9.2133	5.2207	5.9815	4.6513	2.245	2.6474	0	0	12	14	3.0221	-177.5249	78.227	TRANS	rep0	-14.071336999999971
206	207	1.7734	2.3913	2H	2.1003	4.017	INACTIVE	13.3309	10.1616	12.4049	11.5935	9.1688	9.5697	6.2182	2.1172	6.4144	3.0223	6.8423	3.7383	4.4132	7.7246	8.8136	5.34	6.5128	3.2379	2.3268	2.3169	0	0	12	16	3.0047	177.0382	82.8363	TRANS	rep0	0.9603040000000078
207	208	1.9841	3.463	2H	2.2034	3.5658	INACTIVE	12.8939	10.1227	11.9153	12.4933	9.2299	8.8858	4.8952	2.2021	5.651	3.4289	6.868	4.3038	3.917	6.943	8.7607	4.8677	5.9614	3.5613	2.6624	2.4006	0	0	9	19	2.7827	169.6799	110.8334	TRANS	rep0	-2.9033019999999397
208	209	1.6888	2.9969	2H	2.2534	4.1057	INACTIVE	13.7991	10.5994	12.0884	11.9992	10.0174	8.6672	6.0443	2.0319	5.1298	3.9337	7.4129	3.5404	4.0053	7.9211	9.6068	5.0188	6.46	4.1623	2.2548	2.7422	0	0	11	16	2.8641	-165.7729	88.3283	TRANS	rep0	-19.008888999999954
209	210	1.9774	3.9191	2H	2.1846	3.6436	INACTIVE	14.0633	10.2703	11.9672	12.3821	9.8816	8.9295	6.3552	2.3389	6.6733	3.1265	6.486	4.301	4.22	8.3772	9.3798	5.0274	5.5325	3.1463	2.3699	2.5105	0	0	9	17	2.8397	-179.9017	74.2001	TRANS	rep0	-23.128737
210	211	1.9257	3.8638	2H	2.1405	3.2937	INACTIVE	13.0485	10.4295	11.7142	12.1411	10.0709	8.4442	5.0283	2.1464	5.6875	3.1674	5.8236	4.2052	4.5202	8.5731	8.9518	5.212	6.0079	3.1583	2.5015	2.4665	0	0	9	16	3.148	-170.0095	74.2004	TRANS	rep0	-11.468133000000023
211	212	1.856	3.8271	2H	2.2315	3.3054	INACTIVE	13.1363	10.0698	11.8775	10.5476	9.7163	8.8107	5.8894	1.8776	5.3175	3.9121	7.1464	3.9476	3.9939	7.3812	8.9583	5.1479	5.6916	3.3814	2.4552	2.6702	0	0	11	18	3.1749	-162.2556	84.5959	TRANS	rep0	3.415422000000035
212	213	1.7244	2.9222	2H	2.2487	4.2333	INACTIVE	13.6128	10.1693	11.8012	11.9888	9.7313	8.9973	6.0317	2.0077	6.0787	3.5726	7.4533	4.4036	4.5205	7.1824	9.1015	4.9259	6.1793	3.5366	2.1658	2.8605	0	0	12	19	3.0042	174.6546	77.6356	TRANS	rep0	-14.100440000000049
213	214	1.6592	3.1775	2H	2.0491	3.3864	INACTIVE	13.1126	10.35	12.358	10.9359	9.5138	9.3238	5.3606	2.0106	6.6158	3.3541	5.4028	4.228	4.3566	7.6907	9.2758	5.2871	5.5911	2.8356	2.3304	2.8143	0	0	7	15	2.8804	-176.9088	96.4719	TRANS	rep0	4.602638000000013
214	215	1.7863	3.7383	2H	2.2656	4.1315	INACTIVE	13.5172	10.5026	11.8533	11.9414	10.8468	8.3184	4.0734	2.4608	6.348	4.1091	7.9724	3.8295	4.3905	6.8096	9.4544	5.2694	5.6152	3.068	2.3459	2.4103	0	0	12	16	3.0758	178.4699	96.4859	TRANS	rep0	-20.30938900000001
215	216	1.7806	3.6904	2H	2.2385	3.5369	INACTIVE	13.4842	10.7615	11.8746	11.4174	10.0508	8.576	4.5695	1.9034	6.4152	3.2006	7.3276	3.6365	4.2562	8.0267	9.1907	5.153	5.7541	3.3852	2.4214	2.9588	0	0	8	15	2.6288	-158.1037	89.0984	TRANS	rep0	-14.145174000000054
216	217	1.7513	3.2478	2H	2.0598	3.8244	INACTIVE	13.0663	10.5492	11.9955	11.5773	10.4666	8.8127	6.5062	2.0891	7.2255	3.0274	6.0584	4.2602	3.9339	7.2848	8.9158	4.8759	5.586	4.0265	2.5265	2.7634	0	0	7	9	2.7376	-160.0366	80.2942	TRANS	rep0	-8.576796000000002
217	218	1.8275	3.5354	2H	2.2336	3.5367	INACTIVE	14.1283	10.2744	10.8286	12.0877	9.9142	8.3019	4.7029	1.8373	6.2585	4.0533	7.6832	3.8229	4.3705	7.2578	9.1387	4.885	5.9871	2.7815	2.1546	2.9241	0	0	9	13	2.7978	-173.8899	70.2263	TRANS	rep0	-32.78013899999996
218	219	1.8585	2.9143	2H	2.2173	3.5615	INACTIVE	13.7175	10.5117	12.4488	12.0601	9.353	8.4495	4.7046	1.977	4.6945	3.8373	6.9556	4.2185	4.251	8.1955	9.3771	5.2879	5.6738	3.18	2.4075	2.7519	0	0	12	18	2.7589	-173.466	93.4963	TRANS	rep0	-10.796603000000005
219	220	1.763	3.9768	2H	2.2973	4.3504	INACTIVE	13.4297	10.8128	11.5126	12.0128	9.9598	8.7704	4.7348	2.1048	6.4312	2.7969	7.1257	3.8293	4.1119	7.4008	8.9135	4.9826	5.718	3.0018	2.4289	2.3458	0	0	8	15	3.0566	-162.4547	57.4017	TRANS	rep0	-20.335373000000004
220	221	1.9276	2.2369	2H	2.169	3.2634	INACTIVE	13.2931	10.506	12.2184	12.2839	9.2926	9.3472	4.9481	2.0547	5.6502	3.6443	6.5288	4.2681	4.4602	7.3955	9.6459	5.5355	5.4926	4.5359	2.5407	2.4203	0	0	10	18	2.8594	-165.0882	77.539	TRANS	rep0	-7.82714900000002
221	222	1.826	2.3492	2H	2.1549	3.1984	INACTIVE	13.5475	10.3343	12.6425	12.6351	9.7866	9.1372	4.3988	1.9292	6.1086	3.4744	7.1708	4.0378	4.2689	8.2865	9.0418	5.2329	5.8414	3.135	2.352	2.6003	0	0	7	14	2.9438	-166.8401	69.8184	TRANS	rep0	-11.124500000000012
222	223	1.7658	3.2962	2H	2.1532	3.5452	INACTIVE	14.0277	10.6085	12.7362	12.5738	9.4654	9.0845	4.117	2.3966	6.6375	2.574	6.6197	4.0337	4.2998	7.0293	8.7333	5.2853	5.6747	3.3028	2.3579	2.7391	0	0	4	11	3.0086	-178.9968	66.7882	TRANS	rep0	-17.225503000000003
223	224	1.9439	3.3234	2H	2.2048	3.7291	INACTIVE	13.1358	10.3655	12.8256	12.2282	9.7838	8.9918	4.0719	1.96	6.0271	3.4901	7.9994	4.0101	4.076	7.7311	8.3276	5.0412	6.1327	3.5348	2.4576	2.4082	0	0	7	14	3.148	-152.2522	81.4552	TRANS	rep0	-1.1671479999999974
224	225	1.8554	3.2734	2H	2.2252	3.0838	INACTIVE	13.0945	10.8175	12.7259	12.7368	10.0302	8.7106	4.59	1.827	5.4399	4.4191	7.9217	4.1067	4.555	7.5355	9.2159	4.8698	5.7046	3.3534	2.5862	2.6337	0	0	10	16	3.1897	-162.8134	79.991	TRANS	rep0	-9.424256000000014
225	226	1.9491	2.2401	2H	2.1678	3.755	INACTIVE	13.6116	10.5478	12.2455	11.5964	10.234	8.8319	4.3955	2.0582	5.2955	4.7025	7.9221	3.9589	4.1329	7.374	9.4364	5.0878	5.7654	2.8704	2.4056	2.895	0	0	9	17	3.0431	-175.4692	85.7698	TRANS	rep0	-13.06384700000001
226	227	1.7443	2.2979	2H	2.2254	3.8248	INACTIVE	13.9434	10.5335	12.5835	11.7067	10.5442	8.2496	4.2877	1.9671	6.182	3.8937	7.9362	3.3875	4.4096	7.4931	9.1887	5.0559	5.7702	3.0539	2.4385	2.728	0	0	9	12	2.6438	-165.368	87.6082	TRANS	rep0	-16.979915000000005
227	228	1.7955	2.5854	2H	2.246	4.4363	INACTIVE	13.3175	10.8401	12.4696	11.7752	10.0583	9.1292	5.0398	1.9887	5.8677	3.2479	6.7498	4.1141	4.0462	7.312	8.4591	5.2042	6.0615	3.3948	2.2843	2.6991	0	0	9	14	3.0607	-165.5505	95.6596	TRANS	rep0	-9.218621000000041
228	229	1.8219	3.1766	2H	2.155	4.1377	INACTIVE	13.0111	10.3098	12.2558	11.7814	10.1024	9.0893	4.2982	2.0546	5.8352	3.8269	7.2361	4.0251	3.997	7.1884	8.6716	4.9444	6.0268	3.1822	2.339	2.4969	0	0	11	16	2.7806	-176.5867	67.0801	TRANS	rep0	-2.973487000000034
229	230	1.7552	3.6845	2H	2.0037	3.9034	INACTIVE	12.9007	10.6373	12.6548	12.0523	10.1664	8.3812	4.5638	2.135	6.1227	3.6169	7.4557	4.0823	4.5706	7.6209	8.9933	5.1848	6.0657	3.7757	2.2496	2.8355	0	0	11	14	3.0398	-168.9075	83.4918	TRANS	rep0	-2.2872429999999895
230	231	1.7836	3.1574	2H	2.1884	3.6198	INACTIVE	13.1776	10.7016	11.7994	12.0491	10.3468	8.7826	4.3724	2.1529	6.4205	3.4028	8.1481	3.6425	4.6007	8.0169	8.917	4.7764	5.464	3.0091	2.3729	2.5982	0	0	11	15	3.0018	-172.4258	93.5319	TRANS	rep0	-15.487033999999994
231	232	1.7023	3.3721	2H	2.1738	3.8522	INACTIVE	13.1225	10.6743	12.1749	12.3051	10.179	8.3269	4.6977	1.9734	6.4496	3.0994	7.3856	3.7737	4.06	7.3023	8.9251	5.1605	5.7679	3.2408	2.492	2.8191	0	0	12	16	2.9555	-154.3906	66.745	TRANS	rep0	-11.805114000000003
232	233	1.8959	2.9631	2H	2.1914	3.6178	INACTIVE	13.3213	10.9066	11.4464	12.4781	9.7853	8.8869	4.1027	2.0437	6.1724	3.1848	7.7518	3.7493	4.2111	7.9212	8.61	4.8916	5.7865	2.7549	2.16	2.5617	0	0	11	14	2.9509	-176.9798	66.1517	TRANS	rep0	-22.11880500000001
233	234	1.7082	3.2135	2H	2.252	4.1774	INACTIVE	12.7185	10.8694	12.5344	11.3185	10.7079	8.7149	3.6961	1.8185	5.8101	3.6787	7.7738	3.6688	4.2268	7.334	8.7482	4.916	5.5964	2.7436	2.4558	2.5024	0	0	11	16	2.7372	-160.8295	74.8903	TRANS	rep0	-0.7125570000000039
234	235	1.9978	2.5237	2H	2.1254	3.5061	INACTIVE	13.5743	10.2691	11.9197	11.3736	10.2108	8.987	4.4242	1.8463	5.8352	4.1679	6.8782	3.5947	4.4562	7.6816	9.5648	5.5593	5.6412	3.8142	2.4495	2.9345	0	0	11	16	2.8498	-157.6968	74.7598	TRANS	rep0	-11.840751999999952
235	236	1.8745	2.4269	2H	2.1201	3.5025	INACTIVE	13.8748	10.4871	12.3205	12.3713	9.9026	8.9395	3.9004	2.2786	6.974	3.4372	6.402	4.3101	4.0968	7.4193	8.603	5.3586	6.1979	4.3327	2.2434	3.0031	0	0	12	18	3.0373	-166.2928	70.6007	TRANS	rep0	-18.88349900000003
236	237	1.6841	2.4465	2H	2.2496	3.8511	INACTIVE	13.4573	10.536	11.9505	12.1386	9.4642	8.6367	5.8606	2.7018	6.9377	2.7692	7.5289	5.0889	3.7039	7.3365	8.6888	4.8923	6.2279	3.4884	2.5924	2.6621	0	0	11	18	2.8836	-174.0487	76.2959	TRANS	rep0	-12.843180000000018
237	238	1.7681	2.1305	2H	2.1641	3.6996	INACTIVE	13.2981	10.4523	12.3067	12.639	9.2344	8.6305	5.324	1.9183	6.8796	3.2531	7.0626	3.8964	3.9584	7.913	9.1691	5.0322	5.9596	3.3187	2.5939	2.4825	0	0	12	19	2.8664	-178.4407	67.8712	TRANS	rep0	-8.626119999999958
238	239	1.7721	2.5216	2H	2.1469	3.4544	INACTIVE	13.6505	10.7828	12.1454	12.2597	9.1711	9.162	4.5658	2.3085	7.3604	2.665	6.3941	4.3678	4.1492	8.6014	9.0896	5.455	6.9074	3.7672	2.5508	2.3506	0	0	12	19	3.3858	178.9062	65.7822	TRANS	rep0	-14.971502999999984
239	240	1.9011	2.0768	2H	2.1485	3.6658	INACTIVE	12.7426	10.2323	12.2162	12.004	9.9494	8.6715	4.5422	2.1107	7.6365	2.4484	6.0722	4.2949	4.0173	7.0992	8.4885	4.9365	6.1051	3.8027	2.5932	2.6231	0	0	13	20	3.1429	-169.7049	102.5097	TRANS	rep0	0.5225900000000365
240	241	2.0112	3.1317	2H	2.1959	3.8819	INACTIVE	13.3788	10.9409	11.8065	11.4931	10.5547	8.936	3.7618	2.3375	6.1768	2.7067	7.5079	3.7689	4.557	8.0674	9.0247	5.0598	5.4342	3.0929	2.3533	2.6401	0	0	12	19	3.0844	-179.8201	80.9092	TRANS	rep0	-17.72045300000002
241	242	1.7546	2.4445	2H	2.1746	3.9601	INACTIVE	13.1177	10.7773	11.5728	11.6212	9.2185	8.2926	4.2981	2.0824	6.0012	4.1123	7.9154	3.4602	3.9985	7.8273	8.8632	5.2619	5.8726	2.9177	2.3967	2.4555	0	0	14	22	2.698	-164.5437	81.8212	TRANS	rep0	-8.669782999999995
242	243	1.6853	2.1771	2H	2.1536	4.7606	INACTIVE	13.4704	10.6317	11.6947	11.7369	9.8016	9.5291	4.5349	1.9531	6.0975	3.6461	7.0031	3.8205	4.4599	8.0171	8.365	5.2715	5.5401	2.7115	2.3546	2.4323	0	0	10	20	3.0572	-163.87	93.2757	TRANS	rep0	-15.314269000000024
243	244	1.7061	2.2643	2H	2.162	3.4425	INACTIVE	13.4926	10.6531	11.3951	12.9592	9.9748	8.3716	4.2838	2.065	6.2134	3.7391	7.574	3.7009	4.2745	7.4742	8.8198	5.4472	6.1277	3.967	2.3601	2.2021	0	0	11	18	3.0592	-167.6504	108.4614	TRANS	rep0	-27.156079000000034
244	245	1.9009	2.2433	2H	2.127	3.3687	INACTIVE	13.2372	10.4323	12.4115	12.207	9.8844	8.9841	4.5498	1.9876	5.858	3.8006	6.0712	3.8738	4.7381	7.754	9.0531	5.4639	5.617	3.1753	2.2799	2.5252	0	0	14	21	2.8732	-174.1195	89.3906	TRANS	rep0	-7.302964999999972
245	246	1.9464	2.624	2H	2.1124	4.1303	INACTIVE	13.3025	9.9524	11.6731	12.1027	9.1958	9.039	4.3666	2.2265	6.1238	2.6774	7.4042	4.2215	4.1547	6.6663	8.5362	5.2933	5.6887	3.4965	2.3736	2.3458	0	0	12	19	3.0271	-167.9826	94.5996	TRANS	rep0	-7.061562000000038
246	247	1.737	2.3683	2H	2.2739	3.783	INACTIVE	13.4895	10.7515	12.0861	12.6415	9.2972	8.2328	3.916	2.273	6.3887	3.0375	5.4489	3.9334	4.2106	7.2802	8.4471	5.2387	5.8917	3.4389	2.4986	2.3774	0	0	11	17	3.1093	-165.8863	85.5966	TRANS	rep0	-16.021207999999945
247	248	1.8669	2.2552	2H	2.1833	3.3053	INACTIVE	12.8362	10.4125	12.4009	12.3918	9.3552	7.8887	4.5286	2.1573	6.061	3.4219	7.9959	3.7501	4.5065	7.895	8.6256	5.1071	5.7844	4.1148	2.4795	2.4448	0	0	10	14	3.1666	-172.5903	103.4942	TRANS	rep0	0.1322630000000231
248	249	1.7876	2.0305	2H	2.2324	4.4529	INACTIVE	13.0927	10.6057	12.5255	12.2546	9.647	8.3386	4.9428	2.2205	4.9888	4.7234	8.6055	3.2844	4.2769	7.3706	9.6448	5.7324	5.4371	3.3843	2.3786	2.6285	0	0	10	14	2.9163	-161.421	82.3409	TRANS	rep0	-4.56220200000007
249	250	1.7497	2.3535	2H	2.1818	3.5335	INACTIVE	13.6331	10.1414	12.1232	12.4463	9.7539	8.8566	3.9817	2.0671	5.5744	3.9582	8.3947	3.48	4.4922	7.3747	9.244	5.396	5.9473	4.0649	2.2859	2.5231	0	0	13	19	3.2624	-167.9895	100.5151	TRANS	rep0	-14.256723000000022
250	251	1.8889	2.3276	2H	2.122	3.5655	INACTIVE	13.0276	10.22	11.837	12.4319	9.8839	8.8888	4.3082	2.0865	5.6974	3.9759	7.6134	3.7296	4.1102	7.3533	8.9014	5.3538	6.1054	3.2195	2.4243	2.2913	0	0	11	17	3.169	-170.392	69.7	TRANS	rep0	-9.313164000000029
251	252	1.7392	2.2204	2H	2.2898	3.5896	INACTIVE	13.3516	10.7288	12.3941	12.5474	9.1312	8.2492	4.495	2.1152	6.1107	3.384	7.9704	3.7066	4.6879	7.9622	9.0187	5.4173	5.564	3.9644	2.363	2.4793	0	0	8	15	3.034	-153.8669	82.1255	TRANS	rep0	-9.591225000000009
252	253	1.8699	2.5596	2H	2.1906	3.5134	INACTIVE	13.3763	10.5266	11.8922	11.3609	9.9792	8.9822	6.1238	2.3718	6.4714	2.748	6.6543	3.9979	4.7477	7.475	8.9395	5.0791	5.8761	3.8041	2.3993	2.6314	0	0	7	16	2.7589	-168.2363	86.2983	TRANS	rep0	-9.90707100000003
253	254	1.9878	2.3629	2H	2.1653	3.4166	INACTIVE	13.0612	10.8934	12.1815	11.7712	9.8844	8.6642	5.0333	2.0029	5.8157	3.5369	6.8642	3.8593	4.2406	7.6095	8.9143	5.1506	6.0951	3.2878	2.5062	2.3985	0	0	10	16	3.3744	-159.6227	85.2007	TRANS	rep0	-7.617910999999992
254	255	1.8347	2.461	2H	2.1805	4.6807	INACTIVE	13.2553	10.9911	12.1751	12.5169	9.7633	8.0317	5.7828	2.0785	5.6647	4.3077	7.1822	3.078	4.4707	8.4901	9.5899	5.7115	6.088	3.2002	2.4576	3.1616	0	0	11	17	2.9933	-171.8098	79.69	TRANS	rep0	-15.302233999999999
255	256	1.8079	2.2677	2H	2.0647	3.5461	INACTIVE	13.1137	10.5703	12.3483	12.0255	9.3922	8.6209	5.0218	3.2242	5.3255	4.4193	7.3336	2.2075	4.3919	7.4122	9.5536	6.239	6.0165	3.4444	2.9017	2.5085	0	0	9	16	3.085	-157.4505	79.2206	TRANS	rep0	-3.4318079999999895
256	257	2.0017	2.5137	2H	2.1194	3.3622	INACTIVE	13.2399	10.5348	12.3746	12.3219	9.603	8.4687	5.1263	2.019	5.3667	3.2348	8.203	3.9644	4.2526	7.1505	9.3997	5.6931	5.5553	4.0581	2.4355	3.1139	0	0	10	15	2.8437	-160.4919	100.2249	TRANS	rep0	-7.716395000000034
257	258	1.9116	2.8357	2H	2.1241	4.0137	INACTIVE	12.662	10.4374	12.5656	11.7217	9.6292	8.3129	4.988	2.2934	5.2933	3.6985	8.5116	2.7193	4.439	7.2007	9.1649	5.4637	5.734	4.3309	2.283	2.5894	0	0	10	17	2.7532	-154.8239	90.6377	TRANS	rep0	6.761399999999924
258	259	1.8138	2.8153	2H	2.3186	3.0509	INACTIVE	13.1358	10.4372	12.16	12.0699	9.2588	8.601	4.3332	2.6034	6.4346	3.1595	6.8762	3.9027	4.2288	6.9691	9.3828	5.2866	5.7604	3.5701	2.432	2.3638	0	0	12	21	3.3329	-172.6903	80.9298	TRANS	rep0	-4.03616199999999
259	260	2.0272	2.4331	2H	2.1932	3.6985	INACTIVE	13.2015	10.6517	12.1902	12.3783	9.8498	8.8775	4.6043	3.1378	5.6724	3.4436	8.1653	2.7749	5.0727	7.992	9.78	5.7461	5.5866	3.1529	2.2791	2.5708	0	0	7	18	2.8889	-149.857	86.577	TRANS	rep0	-11.377688999999975
260	261	1.9368	2.3362	2H	2.2053	3.8775	INACTIVE	13.2621	10.3718	11.9006	12.188	9.7315	8.5804	4.5897	1.9864	5.9189	3.2747	7.9921	3.7307	4.1367	7.2367	9.4121	5.8305	5.6999	3.1868	2.6112	2.7795	0	0	10	17	2.8086	-177.0023	76.0589	TRANS	rep0	-10.937342999999998
261	262	1.7609	2.0136	2H	2.0799	3.2733	INACTIVE	12.8292	10.3312	12.2702	12.7778	8.832	8.5866	5.3194	1.9898	5.6795	3.5315	7.2134	3.5975	4.3932	7.4149	8.6708	5.0595	6.1829	3.4867	2.6661	2.4246	0	0	12	19	2.8578	179.5843	99.3022	TRANS	rep0	-0.04631400000005215
262	263	1.7414	2.1028	2H	2.1189	3.6165	INACTIVE	13.4164	10.3663	12.1777	11.9636	8.9511	8.2101	4.3376	1.9393	5.6891	3.3323	7.5824	4.0336	4.3588	6.9503	8.6958	4.9409	5.8583	3.0788	2.3975	2.5781	0	0	11	16	2.7761	-166.5877	100.4081	TRANS	rep0	-5.105705
263	264	1.9198	2.3778	2H	2.1745	3.5282	INACTIVE	13.52	10.5465	12.2918	11.805	8.8716	8.6602	4.2794	2.2074	5.4442	4.552	8.7409	3.0118	4.2793	7.065	9.0495	5.8118	6.0042	3.8497	2.2497	3.0153	0	0	11	22	2.9049	-176.8262	93.1642	TRANS	rep0	-5.5169839999999795
264	265	1.9405	1.9532	2H	2.2595	5.3154	INACTIVE	13.3658	10.1372	12.3603	12.0287	9.7459	8.6049	4.7317	2.154	5.7735	4.0621	8.2666	3.4996	4.9106	7.9826	9.3997	5.7368	5.4357	3.0953	2.2853	2.4858	0	0	11	18	3.0464	177.7105	67.6015	TRANS	rep0	-5.5266070000000695
265	266	1.82	2.7776	2H	2.2122	3.601	INACTIVE	12.8551	10.4301	12.8498	11.4819	8.8238	8.5742	4.649	2.7637	5.4538	4.036	9.1448	3.1919	4.3079	7.4875	9.3653	6.1312	5.5937	3.0333	2.3586	2.5087	0	0	13	17	2.7553	-152.5962	80.1212	TRANS	rep0	12.339379000000008
266	267	1.7904	2.3252	2H	2.2261	4.0453	INACTIVE	13.1514	10.91	11.8306	12.5604	9.4076	8.8185	5.3465	2.1044	5.5007	3.507	7.3799	3.8288	4.1913	8.1515	9.202	5.6117	5.5557	3.2403	2.1697	2.3724	0	0	16	22	2.9937	-176.693	94.5949	TRANS	rep0	-14.741535999999996
267	268	1.8278	2.3192	2H	2.2541	3.2939	INACTIVE	13.2047	10.638	12.3136	12.7877	9.1868	8.7677	5.0347	1.8089	5.1765	3.844	6.2236	3.6692	4.0293	7.8443	8.7622	5.5927	5.7853	3.3491	2.4691	2.3816	0	0	12	22	3.0833	-163.4474	94.5762	TRANS	rep0	-9.321845000000053
268	269	1.7976	2.4782	2H	2.2758	4.139	INACTIVE	13.244	10.5106	11.2467	11.8917	9.8524	8.7107	6.495	2.7446	4.0093	5.0208	9.3076	2.0236	4.4968	7.4903	9.6159	5.945	5.9042	3.1732	2.3147	2.279	0	0	13	22	2.7726	-155.5885	80.8706	TRANS	rep0	-16.449326999999982
269	270	2.0344	2.3487	2H	2.0651	3.6168	INACTIVE	13.2272	10.5794	12.1207	11.8851	9.5331	8.8701	4.2213	2.0177	6.0299	3.7365	8.0146	3.0277	4.2244	7.42	8.4787	5.2284	6.1787	4.3558	2.4122	2.4651	0	0	9	16	2.891	-167.203	90.5458	TRANS	rep0	-7.060561000000007
270	271	1.845	2.9908	2H	2.1217	3.5524	INACTIVE	13.356	10.4058	12.3495	12.1563	9.9081	8.5962	4.4758	2.9756	5.3373	4.835	8.0151	3.0284	4.6483	7.9042	9.6364	6.0959	5.806	4.1172	2.4396	2.4291	0	0	11	18	3.416	-153.6682	91.1637	TRANS	rep0	-9.18342899999999
271	272	1.8913	2.416	2H	2.2058	3.4111	INACTIVE	13.6497	10.7509	12.2975	12.2086	9.4088	8.5712	4.7168	2.4919	5.6541	3.7141	7.5626	3.4938	3.9327	7.5564	9.4684	5.4727	5.154	3.4311	2.5726	2.8831	0	0	10	18	2.8435	-167.5009	86.3201	TRANS	rep0	-14.249092000000019
272	273	1.7664	2.5002	2H	2.1639	3.6961	INACTIVE	13.2485	10.1363	11.7495	11.9852	9.1317	8.9829	4.5984	2.0089	6.1904	3.0658	6.1913	3.9022	3.8868	7.7846	9.0869	5.1507	5.7553	2.9911	2.1943	2.4298	0	0	8	17	3.1625	176.7185	72.5616	TRANS	rep0	-5.910453999999959
273	274	1.6539	2.4702	2H	2.1932	4.1838	INACTIVE	12.9014	10.4185	11.9539	11.6973	9.0731	8.3915	4.2443	2.0137	5.5072	3.6849	7.9115	3.775	4.5446	7.6176	9.0078	5.2019	5.4892	3.9035	2.1748	2.5702	0	0	12	20	2.895	-171.6086	109.9437	TRANS	rep0	0.935338999999999
274	275	1.9722	2.4853	2H	2.3538	3.324	INACTIVE	13.1596	10.2496	12.2749	11.5574	9.5263	8.6761	4.3573	2.1126	5.9973	3.1574	8.0154	4.3502	4.1452	7.6091	8.5617	5.2615	5.4713	3.4922	2.4404	2.7686	0	0	8	17	2.811	-160.9991	87.0424	TRANS	rep0	-0.06069500000000971
275	276	1.7756	2.2562	2H	2.1711	3.5993	INACTIVE	13.3971	10.287	12.28	11.0298	9.1777	8.553	4.8974	2.0221	6.4867	3.0422	6.3375	4.2561	4.1698	7.6833	8.7285	5.0826	5.4518	3.5332	2.2618	2.3777	0	0	9	18	2.8372	171.5253	89.5273	TRANS	rep0	1.4277769999999919
276	277	1.8862	2.8868	2H	2.1798	2.6933	INACTIVE	12.9735	10.4863	12.731	11.203	9.534	9.0743	4.4342	2.6489	7.6121	2.1228	7.2192	4.562	4.1706	7.3274	8.2991	5.0132	5.8112	4.2126	2.325	3.3458	0	0	12	21	3.2053	-174.946	95.3112	TRANS	rep0	7.175759000000028
277	278	1.9371	2.3766	2H	2.1934	3.2793	INACTIVE	12.8968	10.6292	12.3723	11.7575	9.1031	8.2272	4.4317	1.8878	6.3096	3.0199	7.3592	3.5037	4.4421	7.0189	8.7618	5.0789	5.1929	4.5869	2.3198	2.6495	0	0	12	22	3.1863	-165.0094	84.4437	TRANS	rep0	2.670743000000016
278	279	1.7989	2.2885	2H	2.3038	4.1293	INACTIVE	13.4604	10.678	11.9398	11.6393	8.756	8.6524	4.1457	2.1555	5.8171	3.3209	7.3158	3.8765	4.7099	8.5758	8.6247	5.0814	6.1717	3.3046	2.4119	2.3621	0	0	10	19	2.8043	-177.2416	95.3855	TRANS	rep0	-7.215050000000019
279	280	1.9154	2.0326	2H	2.1381	3.0376	INACTIVE	13.1739	10.3929	11.9134	11.5744	8.9263	8.6134	4.4977	1.9456	5.9933	3.0488	8.2111	3.8258	4.6879	7.5376	8.2886	4.7613	5.9036	3.7731	2.5908	2.5316	0	0	10	20	3.3187	-168.9707	105.0819	TRANS	rep0	-1.627695000000017
280	281	2.0408	2.2088	2H	2.044	3.8243	INACTIVE	13.2166	10.5479	12.0044	11.969	8.6072	8.4535	5.2353	2.5387	6.1743	2.8304	6.6446	4.1121	4.5234	7.2431	9.1354	5.4428	5.9985	2.9295	2.3906	2.4636	0	0	12	23	3.095	-174.1326	72.9863	TRANS	rep0	-3.4241159999999695
281	282	1.7133	2.3903	2H	2.2232	4.0163	INACTIVE	13.4556	11.0686	12.125	11.4979	9.0279	8.3748	4.8656	1.9414	5.5791	3.4691	8.1359	3.994	4.4608	7.6849	9.0155	5.2272	5.682	3.888	2.2474	2.3509	0	0	13	20	3.2616	-157.0601	82.7398	TRANS	rep0	-8.960656000000029
282	283	1.74	2.3953	2H	2.1915	4.801	INACTIVE	13.4194	10.4428	12.2074	11.1261	8.8108	8.225	4.6556	1.694	5.73	3.3809	6.7985	3.9659	4.1803	8.2254	8.6795	5.2036	5.5851	2.7021	2.3841	2.5301	0	0	13	18	3.2281	-169.2197	61.0281	TRANS	rep0	0.5640080000000012
283	284	1.8886	3.1125	2H	2.0757	3.7094	INACTIVE	13.4978	10.3709	12.1313	10.7465	8.7352	8.3298	4.8823	1.9704	6.2979	3.195	6.4232	4.3517	3.9799	7.6516	8.6301	5.608	5.8304	3.5355	2.5032	2.4583	0	0	9	19	3.2427	-163.5917	87.0628	TRANS	rep0	2.0810069999999996
284	285	1.8708	2.4032	2H	2.2151	2.9828	INACTIVE	13.6823	10.2782	12.0591	11.9794	8.5625	8.4085	5.439	2.2372	6.4238	3.5004	6.4829	3.8733	4.0198	7.5651	8.5096	5.3317	5.9724	3.2638	2.5016	2.4611	0	0	14	22	3.0344	158.0268	82.1277	TRANS	rep0	-7.423130000000015
285	286	1.8881	2.4339	2H	2.1658	3.2799	INACTIVE	12.8987	10.3155	12.2202	11.9159	8.4829	8.4003	4.2558	2.3043	6.5198	3.1651	7.0323	3.8475	4.7633	8.0586	8.7692	5.0671	5.7499	3.2384	2.5756	2.8585	0	0	11	19	3.2811	-173.2021	67.1737	TRANS	rep0	5.884444999999971
286	287	1.9821	2.1225	2H	2.1267	3.2465	INACTIVE	13.1381	10.4172	12.4519	12.532	9.0784	8.6906	4.5405	2.379	6.0512	3.438	6.3485	3.7826	4.3083	7.7957	9.523	5.6867	5.5939	2.8634	2.1939	2.9786	0	0	14	27	3.0801	-175.846	65.0413	TRANS	rep0	-3.236526000000026
287	288	1.8377	2.4368	2H	2.2857	3.5446	INACTIVE	13.0667	10.5107	13.1277	12.4315	8.8917	7.8016	4.433	1.8324	4.7753	4.302	9.5065	3.1778	4.4999	7.7318	8.6272	5.3145	5.9556	2.9617	2.315	2.6131	0	0	9	20	3.3571	-175.8	87.7251	TRANS	rep0	4.847577999999999
288	289	1.871	2.6362	2H	2.152	3.7939	INACTIVE	14.1071	10.3797	12.1074	11.7553	8.5524	8.9566	4.3504	2.4641	6.7282	2.5873	6.3279	4.45	4.5787	7.7469	8.3839	4.9162	5.5358	3.0275	2.3106	2.6014	0	0	12	18	2.6758	-148.2507	82.8755	TRANS	rep0	-12.417377000000045
289	290	1.9403	2.722	2H	2.1426	3.986	INACTIVE	14.3222	10.2119	12.4122	12.5416	9.0731	8.154	4.5951	1.9333	6.3927	3.1653	5.0824	4.0476	4.5519	7.6514	8.4265	5.2504	5.8041	3.16	2.424	2.5622	0	0	12	23	2.8888	-160.6432	82.6021	TRANS	rep0	-19.15337599999998
290	291	1.8788	2.5774	2H	2.1511	3.3269	INACTIVE	13.1924	10.3767	11.6371	12.6202	8.7637	8.5864	4.7839	2.1549	5.9442	3.4984	6.5136	4.3881	4.3903	7.905	8.1417	5.2135	5.7094	4.0799	2.4099	2.4417	0	0	12	20	3.1655	-164.7739	85.1214	TRANS	rep0	-10.048982999999964
291	292	1.8618	2.6727	2H	2.2144	3.8887	INACTIVE	13.0846	10.2504	12.2377	11.8687	8.1692	8.6742	6.0562	2.0056	5.6133	3.9735	7.0223	3.8672	4.4246	7.5405	8.6563	5.3249	5.6039	4.8914	2.1599	2.8252	0	0	14	22	2.7689	178.968	78.1069	TRANS	rep0	5.79321299999998
292	293	1.9817	2.296	2H	2.1886	3.6222	INACTIVE	12.5801	10.685	12.0464	12.016	8.6928	7.9483	7.1234	1.8179	5.4485	4.2255	5.8174	3.8345	4.1136	7.4458	8.2612	5.2035	5.8756	3.9457	2.2451	2.4294	0	0	13	23	2.8535	172.1039	96.1594	TRANS	rep0	4.354624999999942
293	294	1.7134	2.394	2H	2.2921	3.1106	INACTIVE	13.3004	10.3343	12.5949	11.6188	8.7363	8.446	4.8648	2.0758	5.6436	3.4575	6.0474	4.2748	4.3913	7.8278	8.865	5.165	5.8826	4.3638	2.7057	2.3169	0	0	12	19	3.0754	-155.665	103.5869	TRANS	rep0	3.9130989999999883
294	295	1.79	2.5029	2H	2.3132	3.1763	INACTIVE	12.8193	10.4075	12.8425	11.794	9.144	9.1425	4.8333	1.8933	5.1639	2.9548	5.9163	4.1975	4.204	7.6157	8.2913	5.3131	5.7926	2.9496	2.2848	2.5055	0	0	8	18	2.7589	-161.0879	64.6287	TRANS	rep0	9.317766000000006
295	296	1.9192	2.4362	2H	2.1267	3.6436	INACTIVE	13.3966	10.254	11.6963	12.0952	9.3988	8.53	4.5368	2.3696	6.5777	2.7308	6.5024	4.3823	4.7412	8.0904	7.9539	5.0484	6.2175	3.4861	2.5487	2.5681	0	0	12	24	2.9189	172.3077	104.79	TRANS	rep0	-11.518524999999954
296	297	2.0144	3.3743	2H	2.1114	3.565	INACTIVE	13.1788	10.1058	11.9043	11.1906	8.5807	8.5689	5.5195	2.5053	6.5179	2.5495	6.7844	4.1848	4.4322	7.4845	8.3465	5.2634	5.8695	3.2132	2.5654	2.4275	0	0	10	19	3.1485	-161.4714	102.7414	TRANS	rep0	4.636046999999962
297	298	1.8759	2.751	2H	2.1481	3.3338	INACTIVE	13.248	10.0776	12.3263	11.4383	8.6327	8.3464	4.411	1.8269	6.1229	2.983	7.8725	3.7717	4.5502	7.7119	8.5969	5.3454	5.2648	3.0623	2.4538	2.3623	0	0	9	21	2.5909	-164.4987	75.2047	TRANS	rep0	5.8598910000000615
298	299	1.7623	2.2009	2H	2.102	3.7862	INACTIVE	12.6545	9.7235	12.1179	11.7988	8.622	8.4697	4.6207	2.0641	6.0353	3.025	7.4894	3.5331	4.6216	7.5857	8.2031	5.3739	5.8054	2.9683	2.5331	2.3471	0	0	16	21	2.9305	-156.2739	71.7005	TRANS	rep0	13.001307999999995
299	300	1.9112	2.6877	2H	2.2341	3.7584	INACTIVE	13.533	10.0429	12.1947	11.857	8.5696	8.4681	4.3634	2.1743	5.4829	4.0969	8.1473	3.7118	4.6514	7.2909	9.8505	5.4497	5.449	3.1532	2.1648	2.4985	0	0	16	23	2.9059	179.5527	89.0499	TRANS	rep0	-1.503923000000043
300	301	1.7903	2.3476	2H	2.2371	2.9186	INACTIVE	12.8621	10.4745	11.8303	11.2904	8.7414	8.4282	4.3627	2.8929	5.7915	3.9958	7.8921	3.4176	5.2127	7.8424	9.0246	5.3963	5.7403	3.092	2.6279	2.3224	0	0	11	18	3.3769	-164.3701	80.1657	TRANS	rep0	4.252803999999969
301	302	1.8163	2.1626	2H	2.2393	3.3761	INACTIVE	13.1009	10.3187	11.4271	12.5022	8.7621	8.5212	4.0264	2.2527	6.0576	3.8537	7.0229	3.8665	4.392	7.7359	8.6538	5.0595	5.9044	2.9965	2.4492	2.3514	0	0	11	19	2.6861	-176.5078	85.2403	TRANS	rep0	-9.445666000000017
302	303	1.7014	2.6529	2H	2.1047	3.543	INACTIVE	13.3859	9.8676	12.1444	11.9052	8.7561	8.8614	4.7455	3.0327	7.1449	2.8713	7.4712	4.4448	4.6284	7.7361	8.4163	5.1119	5.7094	3.473	2.1835	2.5039	0	0	12	17	3.0838	-162.5198	86.6964	TRANS	rep0	0.21812899999997626
303	304	1.7628	2.6627	2H	2.3448	3.4093	INACTIVE	13.5742	9.9516	12.2165	12.0342	9.3258	8.8722	4.5042	2.6431	6.5965	2.0708	2.5562	4.3373	4.6616	7.6648	8.2811	5.042	5.9912	4.7437	2.3888	2.4993	0	0	13	20	2.9406	-163.4675	95.403	TRANS	rep0	-6.271403000000021
304	305	2.0297	2.6102	2H	2.1517	3.7225	INACTIVE	13.0697	10.1386	12.3647	12.5218	9.1742	8.8775	3.9695	2.2133	6.4271	2.6446	5.8976	4.2928	4.8573	7.249	8.1698	4.9853	6.2478	3.9277	2.3007	2.764	0	0	11	21	3.2949	177.7719	93.2447	TRANS	rep0	-1.3565860000000498
305	306	1.808	2.5909	2H	2.289	3.4513	INACTIVE	13.0252	10.5915	12.4555	11.5429	9.0898	8.912	5.5651	2.0682	6.6227	2.6805	6.2964	3.8915	4.5595	7.8296	9.1493	5.1693	5.7198	4.2972	2.4653	2.5428	0	0	8	22	3.1044	170.0515	85.291	TRANS	rep0	3.2888550000000123
306	307	1.8212	2.8896	2H	2.1616	4.5072	INACTIVE	12.2082	10.5548	12.3146	11.2482	8.8438	8.835	5.0821	2.131	7.2731	2.8718	6.5201	4.5921	4.5779	7.8671	7.9851	4.8238	5.6425	3.1972	2.1858	2.9813	0	0	11	17	3.2998	-148.0586	74.1181	TRANS	rep0	17.220844
307	308	1.6684	2.4915	2H	2.1761	3.7668	INACTIVE	13.0199	10.1797	12.6176	11.2355	8.4661	9.1306	5.1699	2.0548	5.4802	3.7367	7.2423	4.257	4.2936	8.0179	8.4039	4.9918	5.745	3.6315	2.356	2.7765	0	0	13	23	3.2625	175.9862	98.4641	TRANS	rep0	13.178462999999965
308	309	1.6873	2.7761	2H	2.2029	3.5047	INACTIVE	12.8646	9.9214	12.0587	10.7394	9.4186	8.9805	4.1708	2.0962	7.0464	3.0528	7.2749	4.1932	4.0317	7.166	8.3359	5.2693	6.072	3.503	2.1987	2.7378	0	0	12	23	2.8341	-172.7428	93.1098	TRANS	rep0	10.459410999999989
309	310	1.9069	2.7171	2H	2.1738	1.7543	INACTIVE	12.771	10.1216	12.7098	11.804	8.4536	9.0507	5.1848	2.234	6.453	3.7225	7.5978	4.1601	4.4843	7.2385	8.1796	5.1098	9.2884	4.4133	2.2123	3.6883	0	0	13	21	2.7641	-59.0696	-36.9115	TRANS	rep0	14.525083999999993
310	311	1.9208	2.4888	2H	2.2042	1.8578	INACTIVE	12.9991	10.1869	12.8431	11.6321	8.1511	8.8572	4.2488	2.1287	6.9256	3.0905	8.9193	3.7082	4.7151	7.628	8.2282	5.2553	8.5925	3.8195	2.3527	3.646	0	0	11	20	3.1182	-67.1088	-168.9173	TRANS	rep0	14.615836000000002
311	312	1.8765	2.9829	2H	2.1742	1.8346	INACTIVE	13.5377	10.3433	12.0283	10.9299	7.9012	8.3992	4.7326	1.7377	6.3435	3.0937	7.3314	4.4894	4.4219	6.7682	7.9122	5.3088	6.4004	4.6892	2.5165	3.2338	0	0	11	20	3.1844	-92.5357	-125.2512	TRANS	rep0	3.97162400000002
312	313	1.8933	2.2858	2H	2.2151	1.7189	INACTIVE	13.2671	9.9124	12.8263	10.8979	8.6829	8.4081	4.0293	2.2602	6.3627	3.3135	6.8186	4.0411	4.717	7.7695	8.4249	5.5604	8.9627	4.1889	2.3184	3.3107	0	0	11	23	2.7929	-67.9301	-50.2276	TRANS	rep0	14.551386000000036
313	314	1.8902	2.5229	2H	2.1888	1.7604	INACTIVE	13.0983	10.2048	12.7533	11.9525	8.2889	8.9169	3.7851	2.1064	6.4416	4.152	6.3551	4.028	4.4974	7.9109	8.3649	5.4715	9.0371	3.193	2.2165	3.8228	0	0	10	24	3.0697	-61.711	164.2555	TRANS	rep0	9.485659999999939
314	315	1.8508	3.2524	2H	2.2665	1.7545	INACTIVE	12.7614	10.0217	11.8795	11.5303	8.9648	8.9948	4.2057	3.1756	7.5872	2.1036	2.3711	5.1019	4.502	7.7385	8.2911	5.4691	8.5886	3.5768	2.418	3.4794	0	0	10	17	3.2389	-68.3687	-57.7764	TRANS	rep0	6.922137000000021
315	316	2.0138	3.1328	2H	2.3041	1.8314	INACTIVE	12.9908	10.3653	12.3326	10.5468	8.9529	8.3839	4.9548	2.1305	7.1667	2.4944	2.2881	4.1729	4.2178	7.2006	7.8588	5.4942	8.4217	3.8405	2.2907	2.9828	0	0	13	19	3.0049	-94.8551	60.1369	TRANS	rep0	11.399242000000015
316	317	1.7918	2.8494	2H	2.1787	1.8783	INACTIVE	13.0758	9.7179	12.1426	11.4271	9.4852	8.4135	5.154	2.9114	8.6626	1.9462	2.1967	5.0748	4.331	7.4138	8.4634	5.1259	8.4948	4.2038	2.5094	3.768	0	0	10	16	3.2853	-69.6814	128.4096	TRANS	rep0	5.032877999999982
317	318	1.923	3.217	2H	2.1855	1.9933	INACTIVE	13.5809	10.074	12.0039	11.9158	8.4062	8.1638	4.6462	2.8706	8.2276	1.9512	2.3624	5.0708	4.6035	7.6786	8.4938	5.1081	5.8496	4.2591	2.266	3.511	0	0	11	19	3.1934	-135.3612	-102.1136	TRANS	rep0	-3.6889580000000137
318	319	1.8336	2.689	2H	2.3017	1.7819	INACTIVE	13.1148	10.227	12.4385	12.3231	9.1477	8.6274	4.8885	2.8451	8.4202	2.0587	2.226	4.7533	4.6229	7.4015	8.3449	5.2821	7.6803	4.1975	2.2344	3.6464	0	0	11	20	3.0164	-94.9881	-96.7872	TRANS	rep0	-0.6145550000000526
319	320	1.7347	3.2683	2H	2.1444	1.7354	INACTIVE	13.2023	9.9195	12.9275	12.3853	9.393	8.519	4.6938	3.9214	8.4909	1.8673	2.0259	5.2457	5.378	7.8626	8.5266	5.0991	8.5307	4.1174	2.371	3.4552	0	0	10	17	3.3152	-66.8625	-22.4887	TRANS	rep0	3.247189999999989
320	321	1.9622	2.2771	2H	2.1959	1.7368	INACTIVE	12.9575	9.9446	12.1249	11.5617	9.1336	8.0903	5.2728	3.4961	7.9486	1.9344	2.148	5.5659	4.5176	7.6259	8.0597	5.31	9.2544	5.0714	2.4466	2.5645	0	0	11	21	2.9955	-84.6316	-47.5723	TRANS	rep0	5.835925999999972
321	322	1.7907	3.1278	2H	2.1059	2.1042	INACTIVE	12.7566	10.2914	12.1005	12.1302	8.6777	7.4801	4.711	2.1849	7.1221	2.8297	1.923	4.5111	4.8265	8.124	8.6798	5.1148	8.6134	3.9502	2.2554	4.0612	0	0	9	15	2.674	-52.0823	-36.684	TRANS	rep0	4.656890999999973
322	323	1.8582	2.4974	2H	2.2031	1.7122	INACTIVE	13.2237	10.1735	12.1667	11.6393	9.7708	7.7987	6.1636	3.4334	7.5776	2.1295	2.3821	5.1211	4.3655	7.4173	8.4145	5.0935	8.7103	4.3674	2.2886	3.7376	0	0	12	23	2.9511	-77.8816	-54.0195	TRANS	rep0	-3.1853760000000193
323	324	1.7513	2.796	2H	2.1742	2.1833	INACTIVE	12.7694	10.1511	12.2704	11.7483	9.2474	8.4109	5.4016	2.8595	7.7751	2.1106	2.2837	4.5495	4.9557	6.9671	8.4857	5.3604	8.5435	3.7607	2.1855	4.1093	0	0	14	21	3.0812	-57.9016	-63.2671	TRANS	rep0	6.528835999999956
324	325	2.0369	3.6035	2H	2.1466	1.7068	INACTIVE	12.9529	10.6881	12.2716	11.004	8.8096	8.3923	5.2809	2.7946	7.8264	2.3084	1.9659	5.0553	4.7055	7.8142	8.172	5.6245	6.9985	4.3801	2.209	2.9665	0	0	11	18	3.0651	-84.5021	-94.4049	TRANS	rep0	6.789214999999956
325	326	1.8432	2.6964	2H	2.1414	1.7503	INACTIVE	12.7439	10.3748	12.3816	11.9671	9.5358	8.2803	4.4807	2.5511	7.5444	2.4018	1.9392	4.8975	4.7334	8.1534	7.9412	5.0508	8.2042	4.1375	2.5237	2.765	0	0	10	17	3.0427	-77.0712	11.5143	TRANS	rep0	3.3169750000000136
326	327	1.8867	2.989	2H	2.2605	2.0227	INACTIVE	12.8	10.6537	11.7413	11.7631	8.8876	8.5769	4.5548	3.0221	7.6523	2.1486	2.0262	5.162	4.3698	7.2698	8.059	5.3043	8.1075	5.0626	2.875	2.6523	0	0	13	20	2.6871	-83.2013	-62.6213	TRANS	rep0	-0.778015000000039
327	328	1.7108	3.5443	2H	2.0884	1.6981	INACTIVE	13.4705	10.4937	12.1388	12.2686	8.8359	9.0171	4.8767	2.8924	7.0065	2.1929	2.2576	5.0883	4.4963	7.6109	8.2809	5.3719	7.9329	5.555	3.4989	2.4078	0	0	10	20	3.3408	-86.4088	111.0702	TRANS	rep0	-8.537791000000027
328	329	1.7893	2.3247	2H	2.1917	1.7441	INACTIVE	13.1721	10.4273	12.1775	12.0404	9.5585	8.8329	4.6168	3.5148	7.7708	1.8563	2.0504	5.454	4.9553	8.6498	8.2511	5.241	8.9121	4.6464	2.4326	2.6559	0	0	9	19	3.1772	-82.7787	111.637	TRANS	rep0	-5.703102000000058
329	330	1.7512	2.5917	2H	2.2153	2.0989	INACTIVE	13.2683	10.2119	11.829	11.6144	8.9458	8.5016	5.0024	3.0974	8.1832	2.0358	2.099	5.0577	4.7873	7.454	8.3501	5.093	6.493	4.4836	4.5996	2.4936	0	0	11	20	2.8497	-155.2061	112.617	TRANS	rep0	-2.7341410000000224
330	331	1.778	3.1637	2H	2.2126	1.6922	INACTIVE	13.2693	10.2686	12.4364	11.4083	9.3596	8.4883	4.8401	2.7013	7.6728	2.0823	2.3325	4.8981	4.5026	6.9713	8.5114	5.484	7.5251	4.4634	4.0099	2.4698	0	0	10	18	3.0116	-85.7091	-129.3056	TRANS	rep0	1.4953049999999735
331	332	1.8487	2.5567	2H	2.0568	1.7736	INACTIVE	13.129	9.9443	11.8565	11.572	8.9534	8.3976	4.8243	3.0464	7.7595	2.0004	2.0936	5.0617	4.3099	7.0086	8.4768	4.9148	8.1319	4.3525	2.3817	3.659	0	0	10	15	3.1274	-89.2606	114.8384	TRANS	rep0	1.7938910000000305
332	333	1.7499	2.8499	2H	2.162	1.9036	INACTIVE	13.1958	9.8712	11.8013	10.8582	8.6848	8.6095	4.4403	3.7113	8.1429	1.899	2.5422	5.3944	4.9749	7.6558	8.2165	5.2823	8.3268	4.5599	2.2536	3.0598	0	0	16	20	3.0659	-72.4769	-57.2173	TRANS	rep0	6.797424999999976
333	334	1.8106	3.3219	2H	2.0779	1.8991	INACTIVE	12.8289	10.1882	12.8904	11.9929	9.7521	8.2828	4.7275	2.8372	7.8081	2.0286	1.9398	4.6656	4.7915	7.8627	8.8996	5.6859	8.856	3.9937	2.2512	3.5124	0	0	12	20	3.2201	-70.1401	124.0702	TRANS	rep0	6.855342999999948
334	335	1.7119	2.7013	2H	2.1943	1.6741	INACTIVE	13.7271	10.2369	12.0618	11.6919	9.6655	8.4571	4.8539	3.2315	7.5781	2.1205	2.0659	5.0995	4.8698	8.411	8.5581	5.8584	8.3695	4.8914	3.3374	2.6458	0	0	15	25	2.7321	-82.925	-103.6429	TRANS	rep0	-11.670951000000002
335	336	1.7915	2.5824	2H	2.2682	1.9126	INACTIVE	13.5178	10.0733	12.6806	11.2481	9.4047	7.5522	5.8433	3.1761	7.9977	1.9833	2.1831	4.785	4.5534	6.9197	8.2413	5.2496	7.8753	3.9857	2.772	2.7889	0	0	11	21	3.1971	-97.8193	89.5697	TRANS	rep0	2.399340000000052
336	337	1.775	3.9082	2H	2.1625	1.8971	INACTIVE	13.043	10.3102	11.7371	11.642	8.9587	8.5595	4.6832	2.8789	7.6869	2.6934	1.9003	5.1836	4.9271	7.8514	8.5435	4.935	8.1142	4.6129	4.3828	2.6718	0	0	14	21	3.4018	-67.668	-140.6256	TRANS	rep0	-1.3110870000000432
337	338	1.9047	2.9934	2H	2.2558	1.7845	INACTIVE	13.0828	10.7489	12.1517	11.0402	9.6898	8.5671	4.7812	3.2898	8.1841	2.0944	1.967	5.4176	5.2855	8.3862	7.895	4.934	8.4263	5.1727	4.2026	2.3262	0	0	10	20	3.1156	-85.2625	62.0115	TRANS	rep0	-1.464255000000037
338	339	1.7737	4.193	2H	2.2004	1.9026	INACTIVE	12.6841	10.3442	11.9599	11.3896	9.3634	8.6278	5.4539	3.0671	8.1252	2.3733	2.4618	4.5453	5.2137	8.6214	8.7057	5.1407	8.0124	3.7284	4.1538	2.6586	0	0	13	19	3.3948	-85.0078	43.972	TRANS	rep0	5.121101999999951
339	340	1.8388	2.862	2H	2.0894	1.6506	INACTIVE	12.8671	10.5159	12.3916	11.3626	9.5351	8.4525	4.9195	3.3388	8.3971	1.8322	1.8505	5.393	4.6594	7.4343	7.6811	5.0567	7.9109	4.3298	2.2707	3.1549	0	0	12	19	3.0287	-90.4165	69.7233	TRANS	rep0	4.379210999999998
340	341	1.5986	4.9721	2H	2.2577	1.7438	INACTIVE	12.5641	10.3501	12.1316	11.7493	9.9767	8.3107	4.8432	3.071	8.7836	2.2446	2.1	5.2898	4.6313	8.0282	7.69	5.0917	8.4934	4.7919	3.7525	2.3313	0	0	9	17	2.9795	-80.4283	53.8669	TRANS	rep0	2.8972009999999386
341	342	1.852	2.8775	2H	2.2898	1.9363	INACTIVE	13.026	10.5534	11.879	11.6176	10.2387	8.8373	4.8788	2.1428	8.1487	2.4964	2.2337	4.548	5.3326	7.4021	8.2187	4.7612	6.9292	3.9284	4.1314	2.4723	0	0	12	21	3.1276	-87.4051	54.3409	TRANS	rep0	-8.153643999999986
342	343	1.9625	3.5568	2H	2.1259	1.7965	INACTIVE	12.7978	10.5453	12.4922	11.0358	9.7209	8.9623	4.5494	4.3216	8.3958	2.0235	2.1935	5.658	4.5192	7.2957	8.0364	5.9113	8.4134	3.6288	3.4106	2.4179	0	0	10	20	3.0851	-70.8343	12.0534	TRANS	rep0	7.167147999999997
343	344	1.8356	5.4327	2H	2.162	1.8031	INACTIVE	13.1184	10.3648	12.4516	11.7769	9.2587	8.608	4.7187	2.8753	7.9713	2.6118	2.0256	5.0122	4.8087	7.4562	8.6087	5.1555	7.1509	4.3212	2.4362	2.9725	0	0	11	21	2.8736	-73.9935	49.6678	TRANS	rep0	1.2753660000000764
344	345	1.8279	2.5638	2H	2.2062	1.8663	INACTIVE	13.3503	10.2066	12.1054	11.6652	9.8061	8.7778	4.9663	2.7811	7.2467	2.1756	2.5669	4.7768	4.4341	7.016	8.5949	5.2779	7.8323	4.1	4.0512	2.5325	0	0	15	26	2.995	-88.6927	75.6034	TRANS	rep0	-6.170833000000016
345	346	2.0945	5.0846	2H	2.1243	2.0334	INACTIVE	12.9445	10.2342	12.4153	10.7283	9.3915	8.5603	5.0506	3.6197	8.7042	2.0261	2.1363	5.5982	5.4607	8.3871	8.4886	4.9898	8.0688	3.9048	2.4188	3.5971	0	0	10	20	3.1403	-64.1107	-66.7648	TRANS	rep0	10.38315799999998
346	347	2.0795	4.8956	2H	2.2591	1.9183	INACTIVE	13.3552	9.8747	12.3003	11.218	9.2179	8.6574	5.5632	2.7673	8.3119	2.057	2.2741	4.7423	4.0217	7.6373	8.2289	5.7537	8.8102	2.8091	2.3525	4.079	0	0	10	15	2.8898	-59.4366	-3.3789	TRANS	rep0	3.9597850000000108
347	348	1.9129	2.9782	2H	2.2364	1.7393	INACTIVE	13.3195	10.4107	12.0562	11.2785	8.9876	8.578	5.9887	2.8791	7.938	1.9614	2.2108	4.9273	5.1044	7.3371	8.3007	5.6557	7.151	4.2864	2.5602	3.2842	0	0	12	17	3.6937	-102.4917	55.5176	TRANS	rep0	-1.0133290000000557
348	349	1.7974	2.7662	2H	2.2254	1.5953	INACTIVE	13.2379	10.53	12.7109	12.0313	9.8236	8.2447	4.6324	2.907	8.273	2.2193	1.9329	4.612	5.2031	7.9862	9.0475	5.2745	8.8865	3.6293	2.4086	3.6303	0	0	13	21	2.8961	-63.4886	-7.6858	TRANS	rep0	-3.902206000000035
349	350	1.8639	3.5433	2H	2.241	1.9478	INACTIVE	13.0093	10.4364	12.1686	11.5881	9.5635	9.6522	4.0091	3.3801	8.3711	1.9044	2.048	5.0743	4.4645	7.0811	8.5683	5.7014	7.4861	3.9162	2.2718	3.1874	0	0	11	18	3.2868	-66.8965	55.2921	TRANS	rep0	-0.6718830000000366
350	351	2.0001	4.7228	2H	2.1727	1.7517	INACTIVE	12.9906	10.05	12.3442	11.6657	9.7888	8.9724	4.0942	4.2635	8.5129	1.9007	2.078	5.0106	4.3336	7.7898	9.8082	6.1638	6.0104	3.6229	2.4162	3.4198	0	0	6	21	3.3364	-173.0129	130.4585	TRANS	rep0	2.4755440000000135
351	352	1.9496	5.2525	2H	2.128	2.0023	INACTIVE	13.2752	10.6311	11.8202	12.265	9.8862	8.6588	4.1741	4.1131	8.6173	1.8416	2.0162	5.5781	4.334	6.9062	8.6553	5.4948	7.448	3.6316	2.3335	3.8727	0	0	11	16	3.1478	-96.5947	74.6576	TRANS	rep0	-15.128860000000032
352	353	1.9686	4.977	2H	2.2277	1.8103	INACTIVE	13.0651	9.9645	12.2994	12.5121	9.8193	8.5451	4.0257	3.3538	8.4948	1.8911	2.0318	5.1707	4.5803	7.5942	9.3193	5.8998	8.1987	3.4944	2.265	3.7297	0	0	11	20	3.1131	-56.0773	-15.9709	TRANS	rep0	-3.864567000000079
353	354	1.9346	5.1346	2H	2.2938	1.6819	INACTIVE	13.371	10.4807	12.4097	11.643	10.0386	9.0528	4.0174	3.3775	8.6667	2.3801	1.9767	5.3064	4.4024	7.742	8.5526	5.5309	7.7145	3.7476	2.1639	3.5829	0	0	11	20	2.8458	-83.3484	33.5178	TRANS	rep0	-6.859349000000009
354	355	2.0516	4.4352	2H	2.217	1.7538	INACTIVE	13.2918	10.2142	12.348	12.3009	10.2354	8.6815	3.9275	3.0855	7.9442	2.1827	2.0302	4.7809	4.9233	7.3116	8.4196	5.2325	8.1349	4.437	2.2928	3.5146	0	0	11	22	2.9367	-71.0801	-61.5022	TRANS	rep0	-9.433074000000033
355	356	1.8135	4.7681	2H	2.1354	1.6997	INACTIVE	12.804	10.4662	12.0125	12.029	10.0848	8.3255	4.9188	3.5757	9.1135	1.8963	3.2926	5.3097	4.4297	7.0386	8.6072	5.8397	8.3093	3.6991	2.428	4.1072	0	0	11	20	2.6687	-73.674	-43.049	TRANS	rep0	-4.866224999999986
356	357	2.0146	5.4362	2H	2.1392	1.8988	INACTIVE	13.3622	9.8945	12.4249	11.8221	10.2068	8.5774	4.6545	3.2777	8.5027	2.0232	1.7742	5.2653	4.4199	7.4447	7.9404	5.2237	8.7192	3.8674	2.3502	3.8413	0	0	8	17	3.2937	-52.6352	98.1002	TRANS	rep0	-4.136965000000032
357	358	1.9728	5.5491	2H	2.2239	1.6963	INACTIVE	12.9311	9.8634	11.4385	12.2186	10.3079	8.4052	4.4597	3.5225	8.8186	1.9869	1.8682	5.3716	5.1991	8.5269	8.7843	5.7739	8.5635	4.1685	2.2579	3.5865	0	0	11	24	2.8402	-65.3826	131.8919	TRANS	rep0	-9.69893600000006
358	359	1.8432	5.726	2H	2.1556	1.7516	INACTIVE	13.3057	10.6319	12.0527	11.2152	11.1638	8.0943	4.2846	3.0599	8.3968	2.1697	1.8434	5.3219	4.4648	7.6789	8.6794	5.6588	8.9564	3.6152	2.2996	4.4511	0	0	11	22	3.2387	-67.2927	-47.6658	TRANS	rep0	-13.491332
359	360	1.8498	5.3021	2H	2.2147	1.7856	INACTIVE	12.9548	10.5243	12.1906	12.0875	10.4653	8.21	4.9151	3.721	8.1285	2.2385	2.0299	6.0621	4.5982	8.2301	7.6984	5.7422	9.0411	3.7474	2.4217	3.5689	0	0	14	21	2.891	-69.205	-159.0142	TRANS	rep0	-8.218430000000012
360	361	1.9146	4.9236	2H	2.1838	1.8341	INACTIVE	13.1538	9.8383	11.7414	11.6958	11.1083	8.4178	4.3222	3.6005	9.1274	1.9857	2.179	5.4633	4.5802	7.4235	7.795	5.2909	8.1416	3.8867	2.4103	3.0303	0	0	12	22	2.8937	-95.2362	55.407	TRANS	rep0	-10.835808000000043
361	362	1.9392	4.2154	2H	2.11	1.8131	INACTIVE	13.0898	10.216	11.7529	12.4249	10.3343	8.15	4.4533	3.2722	8.9225	1.9447	2.158	5.4246	4.4554	7.7439	8.457	5.3802	9.171	3.7295	2.2015	3.9615	0	0	13	23	3.2881	-70.9052	-30.3434	TRANS	rep0	-13.253229000000033
362	363	1.7457	4.0866	2H	2.3093	2.0043	INACTIVE	12.9126	10.4344	11.8258	11.7176	11.1332	8.6074	4.6358	2.6551	7.587	2.0345	1.8794	4.8969	4.2748	7.5087	8.1638	5.6089	9.2037	3.0578	2.2496	3.8662	0	0	13	22	2.8094	-39.8675	-22.726	TRANS	rep0	-11.396443999999974
363	364	1.7712	5.5992	2H	2.2185	1.8496	INACTIVE	12.8572	10.1613	11.8894	12.0298	10.5557	8.542	4.6851	4.1141	9.5915	1.8008	1.9153	6.0841	4.5126	7.6679	8.3257	6.0632	8.2173	4.0823	2.2152	3.8767	0	0	11	19	2.8702	-92.656	82.4255	TRANS	rep0	-6.895158000000038
364	365	1.8386	3.3126	2H	2.2082	1.8798	INACTIVE	12.6883	10.1906	12.0025	10.9215	9.4438	8.6791	4.8401	3.5416	7.6975	2.0806	1.8523	5.6761	4.4415	7.3672	8.1251	5.3144	8.9413	3.2435	2.0916	3.5661	0	0	10	24	3.2189	-67.9806	9.3187	TRANS	rep0	9.157718000000045
365	366	1.8005	2.7127	2H	2.0619	1.9748	INACTIVE	13.6723	10.498	11.9016	11.6251	10.2767	8.2852	4.5231	3.4469	8.0225	1.9292	2.252	4.9841	4.7592	7.7348	7.9647	5.2846	7.4485	4.9009	2.2049	3.2728	0	0	10	20	3.0697	-87.1848	55.6476	TRANS	rep0	-17.09747900000002
366	367	1.6981	4.4971	2H	2.2219	1.6416	INACTIVE	13.211	10.4767	11.9096	11.9097	10.6474	8.4129	4.8031	3.7772	8.6973	2.1081	2.0874	5.3988	4.589	6.8967	8.2513	5.6628	8.7103	3.9614	2.3181	3.4004	0	0	11	18	2.8959	-75.8271	38.5549	TRANS	rep0	-13.939459999999997
367	368	1.8261	5.2309	2H	2.067	1.7532	INACTIVE	12.7592	10.2266	11.8209	12.1518	10.5323	8.7683	4.8481	3.3638	8.0461	2.0893	1.8616	5.1299	5.0528	7.0119	8.429	5.4827	7.5257	4.9252	2.2105	3.6737	0	0	12	20	2.9683	-79.4848	65.2187	TRANS	rep0	-7.251531
368	369	1.932	3.1806	2H	2.1956	1.7576	INACTIVE	12.9361	10.1542	12.0074	12.3144	9.1818	8.3797	4.7807	3.3162	8.4188	2.0528	2.198	4.9354	5.15	7.6283	8.4937	5.5389	8.045	4.4497	2.7545	2.7621	0	0	10	17	3.4393	-86.7522	63.2227	TRANS	rep0	-1.5315169999999512
369	370	1.8645	2.7283	2H	2.1561	1.7984	INACTIVE	12.9975	10.5356	11.9579	11.9986	8.9052	8.4581	5.2085	3.2699	7.8082	1.9904	2.2138	5.1298	4.833	7.9202	8.3201	5.3041	8.8712	3.5692	2.2147	3.1718	0	0	10	19	3.2012	-59.6843	-20.7369	TRANS	rep0	-2.3350240000000326
370	371	1.7947	2.9015	2H	2.1459	1.6533	INACTIVE	12.8982	10.3631	12.7563	12.848	9.9368	8.7474	5.0893	3.0202	8.0886	2.2248	1.9047	5.0986	4.4822	7.131	8.5478	5.5928	7.5589	4.5211	2.3158	3.2215	0	0	15	22	3.185	-84.3872	57.4114	TRANS	rep0	-3.067410999999993
371	372	1.7547	3.0558	2H	2.1329	1.7324	INACTIVE	13.0399	10.3651	11.6561	11.8706	10.7728	8.3658	4.4259	3.0796	7.6489	1.9141	2.2045	5.027	4.3456	7.2624	8.2917	5.3084	7.8995	4.3484	2.4257	2.7787	0	0	13	20	2.8309	-78.9501	64.8686	TRANS	rep0	-13.336955999999986
372	373	1.8208	3.1213	2H	2.2082	1.8107	INACTIVE	13.3471	9.6719	11.7685	11.2019	10.287	8.6204	4.3989	3.1336	8.6061	1.9559	2.3327	5.2848	4.7615	6.8867	8.5198	5.5058	7.627	4.0483	2.3541	3.3407	0	0	12	21	3.037	-84.2518	60.1955	TRANS	rep0	-4.701644000000044
373	374	1.9174	2.7628	2H	2.17	1.7091	INACTIVE	13.3066	9.7467	11.2171	11.8225	9.6264	8.4801	5.0017	4.155	8.5631	2.07	1.9934	5.3562	5.0469	7.1447	7.9034	5.3098	8.9243	4.457	2.3221	2.7589	0	0	13	21	3.2048	-82.8307	28.534	TRANS	rep0	-10.18431899999996
374	375	1.7363	2.5816	2H	2.253	1.6772	INACTIVE	13.3918	10.5014	12.5624	11.2776	9.76	8.4244	4.4275	3.5687	8.0674	1.9737	1.8961	5.3055	4.7241	6.812	8.0351	5.1254	7.7413	4.7116	2.3388	2.9926	0	0	9	19	3.2434	-71.6276	41.2269	TRANS	rep0	-2.1625099999999975
375	376	1.8531	3.0838	2H	2.0708	1.7981	INACTIVE	13.4673	10.5688	11.3709	11.8568	9.8299	8.3775	4.6998	3.9911	8.5697	2.0852	1.8247	5.4699	4.9479	7.2015	8.0057	5.2007	8.165	4.4852	2.5001	2.8173	0	0	15	21	3.163	-71.2016	48.6525	TRANS	rep0	-18.645550000000014
376	377	1.721	3.288	2H	2.2009	1.7491	INACTIVE	13.2466	10.2931	11.7817	11.8412	9.6625	8.616	6.3137	3.2399	8.1438	2.0022	2.287	4.7009	5.1017	7.439	8.7069	5.6219	8.6689	4.55	3.6848	2.3852	0	0	10	19	3.4037	-73.141	31.3031	TRANS	rep0	-8.645207000000028
377	378	1.7839	2.5666	2H	2.1716	1.852	INACTIVE	13.2139	10.2997	11.771	11.8044	9.0268	8.7079	4.9905	2.91	7.2701	2.1321	2.142	4.4177	4.5643	7.1993	8.7896	5.4551	8.85	3.96	2.3042	3.8302	0	0	8	17	3.0861	-73.5683	4.4278	TRANS	rep0	-4.770185000000026
378	379	1.8404	2.8201	2H	2.2573	1.7927	INACTIVE	13.1799	10.0978	11.6111	11.6055	8.863	8.0937	4.6549	2.7582	6.8839	2.3361	2.2376	4.9204	4.3836	6.8515	8.3629	5.6196	8.3016	3.8995	2.6438	2.4697	0	0	12	20	2.6346	-74.4123	23.0332	TRANS	rep0	-2.0856919999999946
379	380	1.74	2.8892	2H	2.1469	1.8181	INACTIVE	13.2072	10.3042	12.177	11.4886	8.6231	8.4213	5.3237	2.9308	7.7256	2.0015	2.1821	4.8072	4.5138	7.2269	8.8544	5.7546	8.812	3.8302	2.3147	3.1227	0	0	13	19	2.9784	-74.5146	15.8809	TRANS	rep0	3.094036000000017
380	381	1.9023	2.4194	2H	2.1431	1.772	INACTIVE	12.8497	10.5362	12.1538	11.6238	9.4086	8.9475	4.4922	2.8051	7.8541	1.9648	2.0262	4.7401	4.4416	7.0714	8.8634	5.4582	8.8299	4.1243	2.4661	3.4743	0	0	12	20	3.0924	-77.481	13.8015	TRANS	rep0	1.318794999999966
381	382	1.6868	2.8827	2H	2.0896	1.9868	INACTIVE	13.2788	10.2671	11.5124	11.1564	8.8198	8.5767	4.1808	2.791	7.4689	1.9331	2.0235	4.8381	4.6732	6.8979	8.4279	5.4296	8.3452	3.9852	2.3442	3.4937	0	0	12	21	3.1863	-85.4628	47.2235	TRANS	rep0	-2.6382260000000315
382	383	1.9684	2.3379	2H	2.0717	1.8371	INACTIVE	13.0644	10.2153	12.1293	10.7178	9.0767	8.8477	4.017	3.2773	7.9915	2.0363	2.2553	5.3085	4.9334	7.6766	8.2813	5.3578	8.0925	4.689	2.3372	3.8284	0	0	11	17	2.9034	-89.6855	74.7123	TRANS	rep0	7.901175000000023
383	384	1.8304	2.4694	2H	2.2342	1.8471	INACTIVE	13.3593	10.6206	11.4575	11.1533	8.4437	8.4769	4.4757	3.1069	8.0444	1.8324	2.0797	5.2839	4.1734	6.9175	8.7264	5.4857	7.6641	3.7553	2.351	3.8306	0	0	9	18	3.027	-88.3405	78.3423	TRANS	rep0	-5.010816000000034
384	385	1.7935	2.5234	2H	2.1344	1.9304	INACTIVE	13.2219	10.4299	12.4024	10.672	8.1072	8.9712	5.1218	3.2189	7.4053	2.1795	1.9596	4.9054	5.4323	6.698	8.559	5.2882	7.8971	4.3422	2.6946	3.0516	0	0	11	16	2.9706	-80.0703	45.4122	TRANS	rep0	11.831384999999955
385	386	1.8446	2.7448	2H	2.1454	1.8095	INACTIVE	13.2654	10.3404	11.8678	10.9291	9.1305	8.431	4.7994	3.6713	8.1299	2.1458	1.9773	4.57	5.3362	6.8343	8.8357	5.6276	8.6129	4.7358	2.8853	2.8048	0	0	15	25	3.1101	-61.2912	-59.9259	TRANS	rep0	0.04896600000000717
386	387	1.886	2.6907	2H	2.1403	1.8035	INACTIVE	13.194	10.0077	12.2457	11.2901	9.1704	8.5778	4.875	2.8736	7.5322	2.2294	2.1991	5.2171	4.2076	7.4982	8.1162	5.3946	9.0383	3.9407	2.3478	3.1915	0	0	13	24	2.847	-55.3613	-36.3905	TRANS	rep0	4.567312999999956
387	388	1.9331	3.0489	2H	2.144	1.7581	INACTIVE	13.2926	9.8567	12.6244	11.0962	9.4778	8.3105	4.1822	3.2556	7.7319	2.3775	2.0194	5.5445	4.4071	7.0021	7.6411	5.1682	7.6518	4.2243	2.4041	2.6394	0	0	12	19	3.3011	-89.2491	71.0576	TRANS	rep0	7.36591199999998
388	389	1.8151	3.2703	2H	2.2476	1.9211	INACTIVE	13.2409	10.021	12.2416	11.1426	9.6282	8.4301	3.7753	2.7851	8.2024	2.3218	1.8519	4.9381	4.8561	6.9724	8.6665	5.5625	8.0918	4.1658	2.6441	2.5128	0	0	9	22	3.2791	-86.2872	67.158	TRANS	rep0	2.2943329999999946
389	390	1.8	4.9946	2H	2.139	1.8335	INACTIVE	12.6096	10.232	12.238	11.3925	10.8784	7.9317	4.6517	2.4807	8.1331	2.1573	2.5325	4.7162	4.8751	6.9638	8.1143	5.2923	6.4196	4.5664	2.3475	2.8364	0	0	10	19	3.1121	-166.4194	-74.2328	TRANS	rep0	1.6579639999999927
390	391	1.867	5.2745	2H	2.2018	1.8835	INACTIVE	13.4816	10.1567	11.9613	11.8629	10.4034	8.4151	4.9913	3.3437	8.6753	1.8993	2.686	5.1565	4.7537	7.59	8.1129	5.178	8.3712	3.6001	2.8041	2.711	0	0	12	26	3.474	-102.7101	61.4655	TRANS	rep0	-13.365374999999972
391	392	1.9323	3.6793	2H	2.2131	1.8156	INACTIVE	13.6259	10.352	12.2636	12.0444	9.4245	8.0546	4.7286	2.7677	8.2142	2.4583	2.3122	4.9131	4.751	7.8467	7.9306	5.1921	8.4181	3.9318	2.2277	3.5067	0	0	14	21	3.5479	-87.4555	60.1537	TRANS	rep0	-10.219079000000022
392	393	1.8805	4.5475	2H	2.2127	1.74	INACTIVE	12.7828	10.1093	12.4227	11.6589	9.9554	8.4479	4.185	2.8753	7.7847	2.2632	1.8821	4.8698	4.5925	7.418	8.0128	5.2595	8.3679	4.0825	2.5792	2.7938	0	0	11	21	2.8952	-79.3634	-145.1806	TRANS	rep0	4.910690999999986
393	394	1.7847	4.3684	2H	2.183	1.9218	INACTIVE	12.7877	10.4154	12.643	11.6391	10.0833	8.3869	4.0962	2.5627	8.7597	2.2738	2.241	5.0685	4.8333	9.1379	8.631	5.4878	8.5088	3.5296	2.2145	4.2311	0	0	11	20	3.0092	-77.7383	-42.639	TRANS	rep0	3.9719330000000355
394	395	1.8137	4.5743	2H	2.0728	1.7872	INACTIVE	13.0225	10.3944	12.8149	11.2825	9.6003	8.6167	4.4395	2.0589	8.3832	2.5158	2.1927	5.1382	4.2035	7.5898	8.6537	5.6251	7.4535	4.3986	2.3907	2.9465	0	0	14	21	3.1968	-89.07	-127.7777	TRANS	rep0	7.084769999999992
395	396	1.7073	5.4018	2H	2.1465	1.888	INACTIVE	13.0458	9.946	12.158	12.1544	10.3279	8.6103	4.2023	2.0893	8.1135	2.5071	2.198	4.5584	4.4477	7.0066	8.3116	6.0465	7.7325	4.0056	2.3287	3.1594	0	0	11	25	2.9567	-83.8966	-118.5192	TRANS	rep0	-5.127479999999991
396	397	1.6673	5.1435	2H	2.2931	1.9723	INACTIVE	13.1079	10.0708	12.6826	11.7879	9.6	8.6953	4.4071	2.2828	8.6332	2.0822	2.0575	4.9682	4.3069	7.31	8.1473	5.3694	8.7185	3.9299	2.1783	4.3742	0	0	13	23	2.9552	-68.9653	135.3005	TRANS	rep0	3.9204650000000356
397	398	1.8936	5.1969	2H	2.3582	1.9215	INACTIVE	13.0291	10.0837	12.6484	11.4224	9.97	8.2035	4.2136	2.3111	8.7324	2.226	2.0242	5.4136	4.404	7.95	8.4168	5.2529	8.4213	4.1639	2.3587	4.3878	0	0	10	19	3.2764	-71.3293	129.7762	TRANS	rep0	5.02624899999995
398	399	1.7311	4.1849	2H	2.1598	2.0902	INACTIVE	12.9163	9.9486	12.8803	11.4939	9.4065	8.3528	4.5041	2.0054	8.2841	2.594	1.8968	5.2377	4.7668	8.2486	8.4445	5.3307	9.1422	3.9362	2.2406	4.2288	0	0	11	20	3.3428	-77.5581	141.2913	TRANS	rep0	12.28561400000001
399	400	1.6676	4.7589	2H	2.1329	1.6386	INACTIVE	12.9571	10.2916	12.9527	11.616	9.9388	8.2026	3.9805	2.0105	8.7068	2.0957	1.8912	5.1918	4.3024	7.2099	8.0973	5.7565	9.9186	4.4651	2.3572	3.452	0	0	13	22	3.5308	-71.6328	141.3633	TRANS	rep0	6.1924960000000056
400	401	2.0506	3.9755	2H	2.1836	2.0622	INACTIVE	12.9774	10.0432	12.8485	11.8836	9.1414	8.3349	4.0488	2.1195	8.5103	2.5867	2.2892	5.6252	4.6455	7.8527	7.5984	5.1298	9.2464	3.8922	2.4431	3.9478	0	0	11	19	3.3526	-65.7626	133.3765	TRANS	rep0	9.31430899999998
401	402	1.9154	4.6068	2H	2.2308	1.8758	INACTIVE	13.4951	10.262	12.4376	12.1912	9.3421	8.4284	4.0675	2.1153	8.3662	2.5994	1.9617	5.1469	5.0401	8.4048	8.0174	5.7156	9.1569	4.2042	2.2021	3.5634	0	0	12	19	3.4029	-75.7734	152.0869	TRANS	rep0	-6.558343000000036
402	403	1.8991	4.7348	2H	2.2907	1.7867	INACTIVE	13.5548	10.0572	12.5582	11.773	8.8132	8.9407	4.4809	1.8709	7.461	2.8568	2.8101	5.2522	4.5369	7.2494	7.6293	5.3888	9.6338	4.0632	2.3323	3.7085	0	0	12	25	3.5003	-63.1967	126.2942	TRANS	rep0	0.6433099999999854
403	404	1.9174	2.6203	2H	2.2455	1.8727	INACTIVE	13.1878	10.1966	11.9281	12.1506	9.1997	8.3522	4.9259	2.2017	7.4534	2.2786	1.8836	4.7256	5.2769	7.2924	8.2851	4.9694	8.9963	3.9577	2.1899	3.8049	0	0	13	23	3.4657	-56.4245	138.2034	TRANS	rep0	-5.267281000000025
404	405	1.7208	2.6246	2H	2.2776	1.831	INACTIVE	13.0739	10.1759	12.155	11.4874	9.0364	8.55	4.615	2.2716	8.394	1.8946	2.2139	5.3514	5.0093	7.3368	8.257	5.3091	8.7663	3.7929	2.2649	4.0844	0	0	13	24	3.2724	-55.4984	134.9184	TRANS	rep0	3.6449389999999653
405	406	1.6586	3.1359	2H	2.1667	1.9385	INACTIVE	13.5575	9.9655	11.9311	11.3622	9.5811	8.6021	5.2123	2.1974	7.5135	2.224	1.9897	5.2176	4.3682	6.9051	7.9259	5.4114	9.4257	4.1802	2.3767	3.3043	0	0	13	25	2.9563	-63.1876	132.599	TRANS	rep0	-5.82195999999999
406	407	1.8078	2.5408	2H	2.1773	1.7912	INACTIVE	12.8897	9.9976	11.9995	11.4777	10.1987	8.7422	4.3479	1.9251	7.3967	2.6308	2.8013	4.7244	4.8906	7.5046	7.251	4.9847	7.8066	3.7253	2.6121	2.831	0	0	13	20	2.8172	-80.5446	-129.9339	TRANS	rep0	0.2390839999999912
407	408	1.6868	3.5875	2H	2.1601	1.9101	INACTIVE	12.8866	10.4315	12.0437	11.271	10.7038	8.7396	4.3106	2.3064	8.4576	1.9564	1.8522	5.5091	4.8553	7.4477	8.7496	5.3651	7.7545	4.7864	2.2779	4.1857	0	0	10	22	3.467	-72.4206	-55.6206	TRANS	rep0	-3.9501170000000343
408	409	1.974	4.8071	2H	2.2595	1.9257	INACTIVE	13.1321	10.0617	11.8799	11.6863	10.3074	8.4704	4.3271	2.1575	7.5056	2.0588	1.8775	5.5627	5.1584	8.2106	8.5683	5.0717	8.0017	4.1277	2.4365	3.3017	0	0	11	18	3.0487	-77.9806	-55.7531	TRANS	rep0	-6.722511999999938
409	410	1.7713	5.042	2H	2.253	1.6778	INACTIVE	13.1825	10.3326	12.0186	11.1016	9.9664	8.4936	4.7313	2.3153	7.9383	2.0492	2.0344	5.3679	4.5099	7.6247	8.4292	5.395	9.2688	4.0702	2.4216	3.5764	0	0	11	20	3.1759	-73.7397	-57.8691	TRANS	rep0	-2.7751609999999687
410	411	1.6513	4.6573	2H	2.0958	1.7938	INACTIVE	13.3507	10.1836	12.5621	11.7651	9.7676	8.4304	4.6129	2.099	7.9803	1.8971	2.0061	5.0112	4.6986	7.3386	8.8019	5.343	7.9843	3.7439	2.5144	4.0467	0	0	15	21	2.9574	-65.163	-59.7554	TRANS	rep0	-2.2712060000000633
411	412	1.9248	3.0355	2H	2.1419	1.827	INACTIVE	13.2303	10.4257	11.3035	11.8406	9.1703	8.7693	4.5845	1.9634	7.3371	2.4554	1.8161	5.1397	4.8873	7.953	7.9966	5.0844	9.1332	3.5216	2.249	4.169	0	0	14	21	3.3415	-83.1323	16.4798	TRANS	rep0	-11.203736000000049
412	413	1.8796	3.245	2H	2.2468	1.7277	INACTIVE	13.1033	10.0483	12.2257	11.4219	8.8028	8.1758	4.2759	2.4436	8.2291	2.0498	1.8984	5.5836	5.7774	8.2247	8.5954	5.1668	9.4102	3.3069	2.3311	4.487	0	0	9	19	3.0538	-65.5384	-47.8693	TRANS	rep0	6.470437999999945
413	414	1.7982	3.8933	2H	2.3633	1.9257	INACTIVE	13.4044	10.5948	12.0099	11.3517	9.6672	8.706	4.5686	1.9766	7.7857	2.1484	2.2264	4.9243	5.4561	8.4364	8.6191	5.1037	8.5743	3.6558	2.1993	4.4627	0	0	11	24	3.0532	-51.1477	-68.9285	TRANS	rep0	-8.073207000000025
414	415	1.8895	3.4709	2H	2.3595	1.9642	INACTIVE	12.8451	10.0623	12.4543	11.3457	8.914	8.8086	4.5453	2.1767	7.9013	2.1915	1.9105	5.156	4.6989	7.698	8.0988	5.2352	8.5568	3.4594	2.3479	3.9297	0	0	14	21	3.178	-61.1392	-46.9305	TRANS	rep0	12.073249999999973
415	416	1.7401	3.0243	2H	2.1406	1.8215	INACTIVE	13.0459	10.3677	11.7154	11.7693	9.2687	9.0813	4.8093	2.1665	7.5575	2.5253	1.8959	4.8598	4.9253	7.2712	7.8353	4.954	9.5705	4.6621	2.3542	2.9275	0	0	10	21	3.2825	-76.2993	117.5559	TRANS	rep0	-4.411506999999972
416	417	1.7026	2.9002	2H	2.1209	2.3553	INACTIVE	12.9368	10.3275	12.3194	12.0157	9.5046	8.5912	4.9504	2.0879	8.0806	2.1214	2.8364	4.942	4.6984	7.3647	7.9223	5.4278	8.9412	3.5495	2.2276	4.2482	0	0	15	19	2.9413	-80.4379	14.4686	TRANS	rep0	0.18292399999995723
417	418	1.7215	2.3081	2H	2.2758	1.681	INACTIVE	12.8494	10.654	12.3038	11.8246	9.1573	9.1521	4.7868	1.811	6.7488	3.4836	1.8771	4.8818	4.8598	7.1204	8.5396	5.1827	8.9778	4.1693	2.3463	4.0468	0	0	17	26	3.2566	-61.9762	132.0385	TRANS	rep0	1.8347180000000094
418	419	1.8103	2.3362	2H	2.192	1.7789	INACTIVE	13.3705	10.7171	12.3684	11.0616	8.9774	8.5792	4.8709	2.2615	7.4933	2.0268	1.9548	4.7925	4.8317	7.2582	8.1987	5.5546	8.0043	3.9883	2.4901	3.2462	0	0	15	28	3.3781	-91.3541	-115.9387	TRANS	rep0	0.1841670000000022
419	420	1.9124	2.3391	2H	2.131	1.9288	INACTIVE	13.1061	10.2595	12.2684	11.7699	9.1109	8.5557	4.2314	1.9733	7.8737	2.6055	2.1497	5.1975	4.4314	7.3302	8.0903	5.2891	8.6986	3.3203	2.4642	3.9192	0	0	13	23	3.1294	-71.8938	177.0197	TRANS	rep0	1.4020449999999869
420	421	1.8504	3.8497	2H	2.1588	1.9785	INACTIVE	12.7983	10.1144	12.3773	10.8432	9.2762	8.4085	4.9394	2.1308	7.6444	2.3622	2.2198	4.9787	4.7063	8.4753	8.6192	5.4159	8.6618	3.4664	2.2477	4.0829	0	0	13	22	2.8101	-67.4409	125.8873	TRANS	rep0	12.93521800000002
421	422	1.7069	3.4974	2H	2.2319	1.7739	INACTIVE	13.3506	10.1534	12.1686	10.5174	9.5225	8.6605	4.224	1.8571	8.0329	2.3483	2.0401	5.085	4.9249	7.3014	8.6173	5.2968	9.2154	4.2855	2.2212	4.068	0	0	12	18	3.4853	-67.4535	138.922	TRANS	rep0	3.540461999999991
422	423	1.9075	4.557	2H	2.1818	1.8518	INACTIVE	13.2867	10.1395	12.1474	11.4053	9.4008	8.8093	3.9056	2.0556	7.8473	2.21	2.1496	5.5338	4.4567	7.478	7.6983	5.1035	8.9949	3.8095	2.236	3.8035	0	0	14	24	3.4495	-46.2159	114.6803	TRANS	rep0	-0.6009290000000647
423	424	1.9725	5.0165	2H	2.1135	1.8285	INACTIVE	13.4707	10.2987	11.8936	9.9874	9.7236	8.9045	4.3125	2.027	8.4502	2.4892	2.4397	5.5999	4.905	8.1646	8.2033	5.2814	8.9143	4.4053	2.2961	3.6374	0	0	10	21	3.2086	-66.6605	133.8636	TRANS	rep0	0.4948410000000081
424	425	1.986	4.9025	2H	2.1793	1.6898	INACTIVE	13.0673	9.5389	12.3579	10.5184	9.8998	8.7796	5.0838	2.1366	7.6947	2.4564	2.1047	5.1628	4.3651	7.5532	8.4053	5.7669	8.9293	4.3411	2.5733	3.8737	0	0	12	21	2.9347	-63.5707	125.9617	TRANS	rep0	12.059667999999931
425	426	1.7397	3.2359	2H	2.1995	2.0048	INACTIVE	13.1625	9.9078	11.8673	10.7124	10.0048	8.2169	4.7469	2.2874	8.4212	2.1353	2.2261	5.4379	4.8252	7.9427	7.7574	5.2589	9.6921	3.5126	2.2779	3.6208	0	0	13	22	3.187	-69.7753	124.4802	TRANS	rep0	1.6313679999999522
426	427	1.8784	5.1047	2H	2.1718	1.763	INACTIVE	13.1688	10.2469	11.9842	10.9403	9.9111	8.477	4.3984	2.1419	7.1435	2.6645	2.2117	4.2327	4.7255	7.6344	8.7348	5.9544	8.8146	3.3738	2.2209	4.2495	0	0	12	25	3.0073	-59.8872	141.1874	TRANS	rep0	-0.929738000000043
427	428	1.9102	4.5754	2H	2.3524	1.7759	INACTIVE	12.7957	10.4965	12.1445	10.5382	9.7454	8.9198	4.0629	2.0565	8.6206	2.2048	2.2301	5.3549	5.1082	8.6632	8.41	5.0432	8.7869	3.6561	2.2547	3.977	0	0	8	18	3.1604	-62.4238	130.7004	TRANS	rep0	7.418701999999996
428	429	1.679	4.7954	2H	2.2421	1.7011	INACTIVE	13.3862	10.2713	12.1772	11.5757	9.8515	8.9383	4.1839	2.0263	7.4913	2.6652	1.8649	4.6636	4.8459	8.3465	9.3999	5.363	7.8115	3.7791	2.2231	3.9552	0	0	10	23	2.898	-65.0154	146.4515	TRANS	rep0	-6.199134000000072
429	430	1.8701	2.523	2H	2.1138	1.8971	INACTIVE	13.1699	9.9645	13.0319	11.3248	9.6908	9.0552	3.9874	1.8364	7.5124	2.5731	2.4232	4.8409	4.7017	7.6446	8.4835	5.1349	8.8485	4.1716	2.3561	3.7896	0	0	13	22	3.292	-67.4951	114.5921	TRANS	rep0	9.47075000000001
430	431	1.642	3.5577	2H	2.1504	1.8381	INACTIVE	12.7219	10.293	12.0334	11.5717	9.4873	8.5397	4.8987	2.284	8.0798	2.5363	2.0637	4.8396	4.8418	7.6109	8.3834	5.529	8.7225	3.9932	2.4792	4.3797	0	0	14	21	3.5997	-77.5049	129.1963	TRANS	rep0	3.837746999999979
431	432	2.0001	3.0078	2H	2.2088	2.0377	INACTIVE	12.8811	10.0728	11.5534	11.4185	10.1159	9.0574	4.6231	2.1371	7.7596	2.1343	4.2561	4.8966	4.5584	7.8358	8.5565	5.5411	9.3236	4.2	2.3667	3.3199	0	0	13	23	2.8474	-73.431	127.123	TRANS	rep0	-3.4674530000000345
432	433	1.9457	4.2247	2H	2.1598	1.8664	INACTIVE	12.9592	10.245	11.7718	11.0787	10.029	9.1315	4.281	2.0278	9.3219	2.3035	2.4821	5.4609	4.2849	7.726	8.2141	5.1759	9.0319	4.177	2.2823	3.7156	0	0	10	21	3.3671	-58.2034	116.8534	TRANS	rep0	-1.3158220000000256
433	434	1.7286	4.9897	2H	2.282	1.8237	INACTIVE	13.0139	10.3696	12.3594	11.0733	10.2776	9.0846	5.039	2.0535	7.428	2.2593	1.9901	5.2248	4.3557	7.974	8.16	5.5958	10.0122	4.5675	2.515	2.6396	0	0	14	24	3.6008	-62.0783	125.5719	TRANS	rep0	1.0348770000000513
434	435	1.8578	2.9418	2H	2.2749	1.6651	INACTIVE	13.4653	10.3217	11.8556	10.8692	9.9908	9.0675	4.5224	2.0621	8.0319	2.4359	2.2258	5.0275	5.0775	8.2153	8.4044	5.0153	9.3919	4.1926	2.5928	2.6541	0	0	15	25	3.0626	-68.1679	129.4882	TRANS	rep0	-6.9164369999999735
435	436	1.7304	2.5428	2H	2.087	1.809	INACTIVE	13.5178	10.4357	12.4934	11.038	9.4576	8.462	4.4557	2.1353	7.636	2.5185	2.5102	5.4339	4.5824	7.1743	8.1049	5.0007	8.1628	4.7859	3.7479	2.4691	0	0	15	23	2.8253	-105.2032	-95.9983	TRANS	rep0	-1.0158460000000105
436	437	1.7587	2.5965	2H	2.17	1.8622	INACTIVE	12.8653	10.5374	12.0778	11.4764	9.4712	8.4327	4.5995	2.0786	7.5106	2.511	1.8952	4.9103	4.7717	7.3222	8.0552	5.1632	9.4147	4.3368	2.3877	3.7649	0	0	9	20	3.0107	-64.1223	-55.7295	TRANS	rep0	0.9969790000000103
437	438	1.7068	3.4744	2H	2.1221	1.8349	INACTIVE	13.5424	10.4425	11.7761	11.651	10.6059	8.649	4.747	1.9164	7.8277	2.6304	2.7328	5.1668	4.5179	7.5837	7.5036	5.0355	9.1048	4.7364	2.3679	3.5074	0	0	14	22	2.7919	-68.9117	147.3726	TRANS	rep0	-17.825529000000074
438	439	1.9105	3.8584	2H	2.2056	1.9876	INACTIVE	12.4682	10.2576	12.3995	11.7025	9.6615	8.2747	4.5795	2.3252	8.0758	2.3731	2.3584	5.3339	4.9915	8.5373	9.0314	5.4636	8.3122	3.9004	2.5888	3.649	0	0	12	22	3.5013	-65.7561	117.7455	TRANS	rep0	9.36757700000004
439	440	1.6874	3.9726	2H	2.1692	1.9582	INACTIVE	13.4273	10.0396	12.3819	10.6131	10.1007	8.941	6.3043	2.1725	8.1993	2.3657	2.0659	5.596	4.9697	8.2067	8.2886	5.0797	9.0467	4.2262	2.357	3.9309	0	0	11	22	3.1013	-75.6921	136.5123	TRANS	rep0	1.620971999999938
440	441	1.9184	3.2064	2H	2.1675	1.9404	INACTIVE	13.2972	10.248	12.2768	11.3793	9.7193	8.4843	4.538	1.8173	7.8152	2.7398	1.9205	5.0536	4.7636	7.0498	8.4173	5.4675	8.1332	4.1526	2.417	3.3821	0	0	13	22	3.1562	-63.2403	124.1034	TRANS	rep0	-1.8986300000000256
441	442	1.7386	2.7577	2H	2.1855	1.7521	INACTIVE	12.9403	10.4485	11.7162	11.3584	9.8444	9.1195	5.9048	1.883	7.3017	2.6928	2.7228	5.3153	5.2869	7.7862	8.9345	4.6011	8.4921	4.3902	2.4618	4.3138	0	0	13	26	3.2562	-68.1487	136.1724	TRANS	rep0	-3.904373000000021
442	443	1.8856	4.4193	2H	2.1583	1.7133	INACTIVE	13.2924	9.9948	12.4967	10.1413	10.273	9.1499	6.3331	2.1516	7.2477	2.2301	1.8992	5.3626	5.0885	7.4577	8.2461	5.2753	9.1981	4.2826	2.3789	3.2375	0	0	13	22	3.0285	-70.5331	135.6297	TRANS	rep0	7.037152999999989
443	444	1.7009	2.7299	2H	2.1131	1.6783	INACTIVE	12.6504	10.5689	12.7259	11.5504	9.5636	8.7745	5.9229	2.3192	8.2931	2.5144	1.8925	5.5347	5.1204	7.2914	8.3824	5.5816	8.6523	3.9123	2.4037	3.5085	0	0	15	22	3.3286	-47.4925	112.3893	TRANS	rep0	8.812139000000002
444	445	1.8793	2.5933	2H	2.1195	1.9161	INACTIVE	13.3474	9.8561	12.0094	12.0061	9.951	8.0672	5.3253	1.9878	7.0643	3.079	2.6474	4.9646	4.6079	7.7116	8.0692	5.052	9.0825	3.9506	2.2196	3.7801	0	0	14	23	2.9963	-55.3641	118.3068	TRANS	rep0	-7.24360200000001
445	446	1.841	4.13	2H	2.2269	1.7158	INACTIVE	13.0174	10.6776	12.4964	10.6727	10.0796	8.7694	6.7838	2.1388	8.1123	2.4856	2.2747	5.3617	4.7618	7.7979	8.2254	5.4316	9.3232	4.4595	2.2441	3.4611	0	0	11	23	3.2058	-74.0591	128.096	TRANS	rep0	3.450833999999986
446	447	1.7322	5.3555	2H	2.2157	1.9056	INACTIVE	13.1509	10.1939	12.2443	9.785	9.9284	9.2221	5.0451	2.1141	8.1156	2.5604	2.0111	4.897	4.9878	6.6683	8.221	5.7511	7.9387	3.9808	2.4177	3.1393	0	0	11	18	3.0207	-84.0013	-112.0086	TRANS	rep0	9.31311999999997
447	448	1.7987	5.3648	2H	2.1802	1.9056	INACTIVE	13.0419	9.8377	11.8246	10.1336	9.5918	8.4769	5.8604	2.3303	8.0294	2.1908	1.7952	5.286	4.4387	7.6182	8.9177	5.639	5.5961	4.645	2.1917	3.6593	0	0	12	21	3.2033	175.6058	-100.5268	TRANS	rep0	9.330667000000005
448	449	1.7477	3.2269	2H	2.3178	1.7311	INACTIVE	13.014	10.3969	12.4402	9.9595	9.3964	8.5622	6.4837	2.0185	8.495	2.1538	1.9901	5.2502	5.1303	7.263	8.3465	5.2694	5.5446	4.2349	2.4751	3.4129	0	0	14	19	2.8243	179.4932	-77.8667	TRANS	rep0	13.200576000000012
449	450	2.0096	3.9785	2H	2.0756	1.8457	INACTIVE	13.2302	10.0969	12.0965	10.2292	9.7681	8.7491	5.9468	2.6368	8.3864	1.9004	2.0393	4.9328	5.1405	8.125	8.0214	5.1566	8.4298	4.1629	3.4093	2.8158	0	0	12	22	2.7155	-92.4812	-111.9267	TRANS	rep0	5.59092499999997
450	451	1.7299	4.5884	2H	2.2224	1.7529	INACTIVE	12.8567	10.2461	11.8414	9.7459	9.8146	9.2024	5.4548	2.0379	8.3026	2.1813	1.9621	5.4281	4.731	7.5485	7.6477	5.3502	8.4394	3.6816	2.4776	3.2036	0	0	12	18	3.4485	-67.5112	-172.3668	TRANS	rep0	10.331390999999996
451	452	1.7714	3.0072	2H	2.1624	1.8302	INACTIVE	13.0219	10.3932	12.506	10.3181	8.5781	9.217	6.1124	2.0226	7.9897	2.5093	2.1625	5.5195	4.8501	8.0506	8.3318	5.3111	8.8024	4.4571	2.468	2.7413	0	0	10	22	2.8665	-80.3669	-55.3171	TRANS	rep0	15.719385000000045
452	453	1.865	2.4741	2H	2.1303	1.8061	INACTIVE	13.4539	9.9684	12.056	10.3023	9.6544	9.3004	6.3305	2.1405	7.6028	2.1685	2.2117	5.3176	5.0074	7.8692	7.9301	5.2042	9.1666	4.1504	2.2912	3.8017	0	0	10	20	3.063	-61.8043	-70.8855	TRANS	rep0	3.1046709999999393
453	454	1.7995	2.6183	2H	2.1157	1.7896	INACTIVE	12.7509	10.4087	12.2589	10.3635	9.1087	8.4778	6.0776	2.2183	7.5885	2.4268	2.0892	4.7185	4.4409	7.1603	8.057	5.4743	9.6186	4.5264	3.0507	2.3892	0	0	12	21	3.535	-79.5438	-69.929	TRANS	rep0	14.204064000000017
454	455	1.8795	2.2913	2H	2.1333	1.7016	INACTIVE	12.9858	10.1125	12.3415	10.6176	8.9865	8.9643	6.249	2.2714	7.2828	2.2501	1.9898	4.7231	4.9209	7.6671	8.5167	5.2654	8.0506	3.5941	2.2454	3.6921	0	0	13	20	2.7661	-81.8542	-100.3783	TRANS	rep0	12.855958999999984
455	456	2.0222	2.2808	2H	2.0995	1.7099	INACTIVE	13.0667	10.069	12.1141	9.9842	9.7028	8.9367	5.5883	2.502	7.4915	2.6952	2.3768	5.1118	4.7464	7.6314	8.2455	5.3986	9.3136	3.9283	2.3215	4.0704	0	0	12	20	2.7729	-67.0451	133.7836	TRANS	rep0	10.212429999999927
456	457	1.8067	3.501	2H	2.2845	1.8136	INACTIVE	13.0062	10.1972	12.3133	9.9641	8.937	9.1706	6.4467	2.284	7.4975	2.3179	2.3813	5.1712	4.7601	7.6369	8.2105	5.0819	8.5372	4.4645	2.1213	3.5617	0	0	12	20	2.8691	-85.953	-48.2374	TRANS	rep0	16.047781000000043
457	458	1.9858	2.387	2H	2.2329	1.8928	INACTIVE	13.1775	9.8928	12.001	10.7783	9.032	10.0032	7.9092	2.3221	8.1071	2.2364	1.976	5.1825	4.1093	7.4342	8.0223	5.4843	9.2465	4.1761	2.1335	4.2222	0	0	11	18	3.4527	-70.8131	-61.3708	TRANS	rep0	7.40875299999999
458	459	1.7771	4.2062	2H	2.0778	1.7276	INACTIVE	13.0155	10.2771	11.9701	9.9081	10.2976	9.9704	6.6355	1.8719	8.4894	2.1555	2.4522	5.3869	4.8534	7.2794	8.0674	5.125	7.5377	4.5744	2.6669	2.6805	0	0	14	25	3.1675	-94.5011	-84.8395	TRANS	rep0	5.429780000000051
459	460	1.7672	4.6701	2H	2.2729	1.7778	INACTIVE	13.0597	10.0068	12.6094	10.6658	8.957	9.6455	6.7723	1.8042	8.1848	2.5429	1.9647	5.2138	4.6109	7.8074	7.7795	5.2444	8.9807	3.3524	2.4392	3.7229	0	0	11	17	3.4809	-79.6432	17.7463	TRANS	rep0	14.884951000000001
460	461	1.7854	2.9094	2H	2.2633	1.7752	INACTIVE	13.4908	10.283	12.2081	10.7964	9.9004	10.8359	6.3624	2.0279	8.4534	2.19	2.4712	5.1149	4.704	7.4067	8.2102	5.3826	7.9693	4.0156	2.5758	3.5273	0	0	14	21	2.808	-86.189	-98.6422	TRANS	rep0	-2.8462490000000003
461	462	1.9194	4.1684	2H	2.1249	1.8177	INACTIVE	13.1814	10.0773	12.1822	8.8834	9.6951	10.14	5.9301	2.0291	7.6872	2.1441	2.2674	4.9998	4.0503	6.7272	8.6937	5.7031	8.7534	4.1896	2.4633	3.8236	0	0	13	20	3.0332	-76.3228	-38.8581	TRANS	rep0	16.111703999999975
462	463	2.6588	3.0402	2H	2.3157	1.7887	INACTIVE	13.0669	9.9802	12.2291	10.6682	9.0289	10.819	4.8941	2.2422	8.4592	2.1796	1.9672	5.8362	4.4916	8.1789	8.6023	5.9136	6.9618	3.6533	2.4142	3.3097	0	0	12	18	2.7911	-179.0449	117.3184	TRANS	rep0	11.128728000000024
463	464	1.9002	2.8766	2H	2.1833	1.9894	INACTIVE	13.1896	10.2733	11.6746	11.2411	8.728	10.8343	4.426	1.9625	7.6213	2.4041	2.0983	4.6532	4.2078	6.6228	9.393	5.7111	6.4292	4.306	2.1729	4.3013	0	0	13	16	3.436	178.1607	94.0952	TRANS	rep0	0.0232199999999807
464	465	1.7484	3.2083	2H	2.1709	1.8111	INACTIVE	13.3732	10.3614	12.2088	9.6233	9.4826	10.7716	4.4312	2.1012	7.272	2.2186	2.574	4.1464	4.6841	7.6356	9.0393	5.4145	6.4834	3.6858	2.2238	4.2954	0	0	14	21	3.3362	-174.8207	124.5399	TRANS	rep0	7.854596000000015
465	466	1.8332	2.9173	2H	2.231	2.0206	INACTIVE	13.0497	10.3033	12.0891	10.1379	8.8262	11.5206	4.8447	2.1546	8.3323	2.2416	1.9854	5.2172	4.5317	7.3271	9.0113	5.3928	5.9813	4.6781	4.6413	3.0826	0	0	9	20	3.2418	-162.1076	87.9283	TRANS	rep0	12.04909200000003
466	467	1.8539	3.7394	2H	2.1573	1.8068	INACTIVE	13.0288	10.6551	12.1319	10.5961	9.3812	10.4501	4.9449	2.3093	8.683	2.0855	2.537	5.4578	4.9604	7.6074	8.866	5.3832	6.5027	4.7592	5.3884	2.7058	0	0	14	23	3.403	-167.5101	89.6404	TRANS	rep0	4.266947000000016
467	468	2.0546	3.1014	2H	2.1861	1.9715	INACTIVE	13.6432	10.3053	11.8549	11.121	9.3842	11.0621	4.7931	1.8691	7.715	2.4612	2.5824	5.049	4.7674	8.0161	8.6701	5.328	9.5723	3.8967	2.2263	4.1429	0	0	10	22	2.9974	-66.0086	113.426	TRANS	rep0	-7.789867000000015
468	469	1.9481	2.5362	2H	2.2261	2.3834	INACTIVE	13.0256	10.3046	12.4552	12.3822	8.946	9.4255	4.3785	2.3528	7.8106	2.2187	2.1527	5.1762	4.773	7.1239	8.7289	5.4734	9.6022	3.9326	2.2253	4.3371	0	0	14	21	3.2658	-54.1879	-63.0392	TRANS	rep0	0.9127879999999777
469	470	2.06	2.5801	2H	2.2834	1.8465	INACTIVE	13.4313	9.9399	12.1142	11.6988	9.0848	9.184	5.6776	2.0377	8.2423	2.5627	1.9586	5.6127	4.7191	7.3595	8.1841	5.374	8.0167	5.2154	4.2148	2.3847	0	0	10	18	2.8506	-68.2125	-126.9073	TRANS	rep0	-1.6744070000000306
470	471	1.8884	2.7617	2H	2.2187	1.7481	INACTIVE	13.2789	9.9973	11.8603	11.9562	7.8926	8.8199	6.3681	1.9765	8.0114	2.4577	2.0649	5.4417	4.8124	7.4499	8.5395	5.1303	7.8643	4.2238	2.4409	4.5171	0	0	11	18	2.6961	-85.9326	-113.0521	TRANS	rep0	2.3708239999999705
471	472	1.6681	3.023	2H	2.1254	1.7743	INACTIVE	13.584	10.0926	12.1019	11.5317	9.1297	9.1805	4.5595	2.1202	7.6612	2.0446	1.9065	5.6442	4.7818	7.1381	8.5058	5.4127	8.5536	4.6585	2.3799	3.9595	0	0	12	24	3.1114	-77.5932	108.8474	TRANS	rep0	-4.3318009999999845
472	473	1.7053	3.7136	2H	2.2358	1.7748	INACTIVE	12.9836	9.9517	12.1776	11.9651	9.3634	8.9321	4.5071	2.0182	8.643	2.5503	2.0439	5.8769	4.7145	7.6319	8.4282	5.0408	8.8633	4.4456	2.2641	4.0112	0	0	10	19	3.3185	-64.6362	127.8665	TRANS	rep0	2.136254000000008
473	474	1.7794	3.159	2H	2.2259	1.7801	INACTIVE	13.7518	10.1956	12.2241	13.2282	9.5413	8.8739	4.2132	2.2091	8.4233	2.5697	2.4684	6.2768	4.4961	7.6705	7.3936	5.0413	9.7564	5.0485	2.5802	2.9776	0	0	15	24	3.0941	-72.2124	-61.4393	TRANS	rep0	-19.29520500000001
474	475	1.8667	3.5061	2H	2.2015	1.7404	INACTIVE	13.1759	10.3469	11.6463	11.4872	10.0216	8.9669	4.005	2.0157	8.3164	2.3663	2.2604	5.3721	4.5144	6.9966	8.0474	5.7233	9.1526	4.7653	2.4161	3.7595	0	0	9	21	3.4036	-76.428	-48.3271	TRANS	rep0	-8.905678000000023
475	476	1.8675	3.3824	2H	2.2478	1.8281	INACTIVE	12.9241	10.2803	12.6364	11.6726	10.2595	9.1278	4.419	1.996	7.9827	2.2355	2.2144	5.3054	4.5382	7.5784	8.8527	5.2241	9.0489	3.8346	2.3521	4.1005	0	0	13	23	3.0398	-55.978	111.5753	TRANS	rep0	1.8415330000000267
476	477	1.705	5.3588	2H	2.2841	1.772	INACTIVE	12.9623	10.2515	12.2988	12.2182	9.6794	8.9485	6.4859	2.1944	8.6019	2.2265	2.1918	6.1839	4.9817	7.7618	8.1611	5.0099	8.7895	4.7706	4.2956	2.2186	0	0	14	20	3.1916	-83.6914	82.6603	TRANS	rep0	-1.9858430000000453
477	478	1.7416	2.7712	2H	2.1566	2.1038	INACTIVE	13.7353	10.328	12.3311	11.9812	9.1749	9.4957	6.7914	2.1579	7.9764	2.077	1.8571	5.1501	4.4836	6.7817	8.5202	5.7535	8.1854	3.6505	2.2388	3.5418	0	0	13	18	3.0012	-88.6058	43.1397	TRANS	rep0	-9.297579999999982
478	479	1.9242	2.6502	2H	2.072	1.9661	INACTIVE	13.2311	10.3103	12.0112	12.1385	9.0675	8.8879	6.698	2.065	8.4305	2.42	2.0841	5.2848	5.1313	7.7101	8.8203	5.112	9.1494	4.213	2.4073	4.2513	0	0	12	18	2.936	-64.1423	122.9561	TRANS	rep0	-5.234897000000046
479	480	1.8534	2.4218	2H	2.0581	1.7194	INACTIVE	13.2971	10.1282	12.4697	12.6735	9.2248	8.2985	6.4873	2.0088	7.8597	2.4002	1.7148	5.4884	4.8041	7.4763	8.3852	5.0713	9.7699	4.5974	2.4092	4.1094	0	0	13	20	3.1102	-69.4751	109.4228	TRANS	rep0	-4.825046000000043
480	481	1.7185	5.4146	2H	2.1697	1.6405	INACTIVE	13.0247	9.8989	12.2226	11.9664	9.8017	8.188	5.6821	2.4915	8.7634	2.2373	2.1074	5.8845	4.868	8.1773	8.6192	5.4674	8.4413	3.4545	2.2947	4.0095	0	0	12	21	3.3228	-67.4217	177.1709	TRANS	rep0	0.05932500000000118
481	482	1.9059	2.8406	2H	2.3388	1.9027	INACTIVE	13.0466	10.3146	12.5944	11.022	9.2517	8.8729	6.079	2.2175	8.8405	2.2315	2.0674	5.5268	4.5299	8.3186	8.7465	5.7958	8.6495	4.1857	2.2924	4.0902	0	0	12	17	3.2178	-54.8271	105.7855	TRANS	rep0	8.802379999999971
482	483	1.7985	3.9715	2H	2.1483	2.0024	INACTIVE	12.9124	10.266	12.0963	11.3975	9.0377	8.8653	5.0381	2.3391	8.5625	2.0797	2.0214	5.7873	4.8848	7.5609	8.2202	5.5977	8.2404	4.0375	2.2103	3.693	0	0	11	22	3.4638	-80.4274	72.0237	TRANS	rep0	5.315447000000006
483	484	1.612	5.5764	2H	2.2238	1.6766	INACTIVE	13.1848	10.4099	12.0161	12.2158	9.1355	8.353	5.5257	2.0878	7.4988	2.7333	1.9874	4.5303	4.3958	7.2136	8.521	5.8415	9.5058	3.9011	2.3589	3.9685	0	0	9	18	2.8685	-70.0144	-48.7382	TRANS	rep0	-6.124596999999994
484	485	1.933	4.7136	2H	2.2477	1.7593	INACTIVE	13.1224	9.7751	12.0369	12.1621	9.307	9.2446	5.0171	2.4971	8.8995	1.9065	1.8868	5.2541	4.9005	8.6297	7.8571	5.1975	8.0764	3.9018	2.2057	4.1184	0	0	9	15	3.1655	-84.2051	102.3726	TRANS	rep0	-0.7533470000000193
485	486	1.903	3.0676	2H	2.3145	1.7068	INACTIVE	12.8133	9.9913	12.1474	11.9545	8.8862	8.4863	6.3799	1.9479	7.9275	2.4274	2.1336	5.4196	4.5097	7.4953	8.5545	5.3208	9.0586	4.8526	4.1668	2.2523	0	0	12	23	3.2092	-61.0535	-76.5725	TRANS	rep0	6.574784999999963
486	487	1.9282	2.6393	2H	2.1001	1.7982	INACTIVE	12.8475	10.2053	11.8052	12.5656	9.4832	8.4723	4.9231	2.355	8.5107	1.9695	2.2351	5.1552	4.8034	8.1963	8.8596	5.758	8.8225	4.5023	2.3168	3.4792	0	0	13	21	3.0468	-80.8903	-80.1376	TRANS	rep0	-5.6453350000000455
487	488	1.8652	4.2583	2H	2.0588	1.6796	INACTIVE	13.2329	10.1685	12.4645	11.8994	8.3465	9.1018	6.3637	2.164	7.6781	2.3277	1.8333	5.2074	4.4686	8.3319	8.6285	5.5087	9.3563	4.0268	2.5605	3.4374	0	0	14	20	2.9359	-66.2271	-41.4833	TRANS	rep0	5.2239399999999705
488	489	1.7771	4.7121	2H	2.2316	1.8461	INACTIVE	12.929	10.3307	12.0241	11.9521	9.0487	9.3003	5.1099	1.8235	8.1429	2.4633	2.1337	5.2156	4.9445	8.1116	8.4787	5.4174	8.8486	4.0332	2.611	3.5188	0	0	12	22	3.1287	-79.0277	-41.2299	TRANS	rep0	0.3626610000000028
489	490	1.8571	4.1139	2H	2.2145	1.8285	INACTIVE	13.2004	10.5705	11.8198	11.8126	10.2194	9.1092	5.7273	2.0874	7.5839	2.4403	2.3827	4.6586	5.4262	8.2014	8.1619	5.0818	8.5112	3.3976	2.3063	4.2667	0	0	12	21	3.2196	-52.6137	-62.5612	TRANS	rep0	-12.471503999999982
490	491	1.7121	4.2155	2H	2.1549	1.6512	INACTIVE	13.0257	10.1554	11.9729	11.9875	9.6084	8.0954	4.8201	1.9233	7.5993	3.1089	2.0005	4.5125	5.0846	8.5757	8.2255	5.4616	9.4376	4.2729	2.3347	3.7891	0	0	10	23	2.8619	-80.2674	-32.8801	TRANS	rep0	-3.3087279999999737
491	492	1.7236	5.2728	2H	2.2032	1.8233	INACTIVE	13.3041	10.4209	12.5471	12.3231	9.3343	8.3497	7.0741	2.1337	8.7873	2.1264	1.9636	5.1937	5.1563	7.9076	7.7625	5.2272	9.6332	4.0328	2.319	3.4791	0	0	12	21	3.0375	-72.9284	-44.7977	TRANS	rep0	-4.8083780000000615
492	493	1.7163	5.4774	2H	2.2252	1.8107	INACTIVE	13.6248	10.187	12.3336	12.1663	9.7838	8.5013	6.1033	2.1077	8.5109	2.5159	2.0123	5.2964	4.4086	7.221	8.0649	5.3409	8.1666	4.3775	2.3691	3.6366	0	0	13	19	2.9256	-82.0027	-108.0889	TRANS	rep0	-10.954160000000002
493	494	1.7576	5.2356	2H	2.1225	1.7814	INACTIVE	13.2478	10.2062	13.0839	12.6511	9.5795	7.2265	4.5551	2.3663	8.2115	1.9242	2.0193	5.1241	5.1529	8.6002	8.6154	5.4412	8.7252	4.3102	2.3027	3.8727	0	0	9	17	3.1261	-62.5051	3.2638	TRANS	rep0	-0.8226110000000517
494	495	1.8427	4.363	2H	2.1188	1.8345	INACTIVE	13.3217	10.1108	12.4398	11.9816	9.9584	7.2247	4.5672	2.1475	8.1232	2.2192	2.0837	5.2913	4.9764	7.2332	7.8206	4.8209	9.2544	4.8098	2.2145	3.3939	0	0	12	19	3.3153	-66.692	141.2986	TRANS	rep0	-4.776409000000058
495	496	1.7991	5.7826	2H	2.1203	1.9427	INACTIVE	13.1285	10.3549	12.7744	12.311	9.696	7.1316	4.5884	2.2339	8.2826	2.3672	1.9872	5.5857	4.6585	7.5248	8.2249	5.2352	8.2362	3.9237	2.342	3.6862	0	0	11	22	2.694	-77.9942	-130.6496	TRANS	rep0	-1.5124490000000037
496	497	1.8748	2.2345	2H	2.2398	1.9517	INACTIVE	12.8376	10.3607	12.201	12.4583	8.0722	7.6399	6.5522	2.1174	7.9618	2.2014	2.0054	5.8414	5.0339	8.3637	8.0649	4.8917	7.2906	5.2948	4.467	2.4521	0	0	12	18	3.3896	-88.5891	76.3196	TRANS	rep0	4.962668000000008
497	498	1.9185	2.8183	2H	2.23	1.8969	INACTIVE	12.9384	10.1601	12.4823	12.0021	9.0641	7.1025	4.7823	2.3166	7.996	2.1898	2.4265	5.0273	4.8132	8.3146	8.0054	5.2242	9.6192	3.7447	2.2229	4.0201	0	0	12	21	3.2782	-53.326	116.7887	TRANS	rep0	5.304804999999988
498	499	1.8272	3.3042	2H	2.1915	2.0057	INACTIVE	13.2223	10.2301	12.8509	12.5137	8.8768	7.4941	4.7925	2.0014	8.0521	2.3145	2.0416	5.2897	4.8079	7.2016	7.7793	5.2452	9.1543	3.8031	2.2345	4.1252	0	0	10	21	3.0182	-68.8353	117.2365	TRANS	rep0	1.7770679999999857
499	500	1.9426	3.1323	2H	2.1738	1.7504	INACTIVE	13.064	10.111	12.9764	11.6955	9.4724	7.3888	5.2345	2.239	7.2608	2.5486	1.9582	4.6669	4.9279	8.0809	8.8923	5.895	9.5678	4.1218	2.2576	4.3142	0	0	14	22	3.5684	-75.3245	121.591	TRANS	rep0	8.174175999999989
500	501	1.9711	2.78	2H	2.1134	1.6067	INACTIVE	12.9916	9.98	12.153	11.9557	9.8236	7.9561	4.7981	2.4094	8.5417	2.2072	2.6034	5.3617	4.3053	7.332	8.659	5.8895	8.6089	4.4714	2.3609	3.9413	0	0	13	20	3.0918	-55.5411	106.2487	TRANS	rep0	-0.7617740000000026
501	502	1.896	4.4367	2H	2.2096	1.9561	INACTIVE	13.3122	10.0457	12.4355	12.5366	9.5801	8.3012	5.9005	2.3118	7.548	2.5659	2.0788	4.7039	4.4638	7.6622	8.5545	5.5691	9.8686	3.8941	2.2965	3.9991	0	0	12	24	3.1602	-59.1032	124.0175	TRANS	rep0	-5.7153090000000475
502	503	1.7847	2.5847	2H	2.1157	1.7175	INACTIVE	13.2725	10.4905	12.8989	11.7701	9.309	9.2474	6.6138	2.0835	7.9539	2.1605	1.901	5.1421	5.0364	8.5062	8.4278	5.1424	9.0619	3.8746	2.2691	4.3783	0	0	12	23	3.2012	-66.392	126.0287	TRANS	rep0	1.9491819999999507
503	504	1.6945	3.4909	2H	2.1574	1.7219	INACTIVE	13.1319	9.8623	12.5965	11.5555	9.2592	9.2398	5.8252	2.2619	8.1761	2.1739	2.264	4.9617	4.8864	7.4703	8.3338	5.4146	8.2969	4.0035	2.2811	3.9818	0	0	11	22	3.3733	-48.7301	129.4838	TRANS	rep0	7.626288000000045
504	505	1.7145	2.4966	2H	2.2664	1.8222	INACTIVE	12.9827	10.34	11.9308	11.6238	9.2621	8.9161	7.8182	1.9396	7.3947	2.2738	2.47	5.0644	4.1899	7.2835	8.0561	5.4439	9.3618	4.1131	2.3735	3.9318	0	0	11	22	3.2022	-65.149	139.2238	TRANS	rep0	-0.37215100000003076
505	506	1.773	2.8299	2H	2.2412	1.8168	INACTIVE	13.2834	9.9243	13.137	11.2708	9.0839	8.2571	5.3728	2.4301	8.4833	2.0983	1.9586	5.5495	4.734	7.8865	8.4304	5.206	8.9286	4.2646	2.5154	3.9293	0	0	13	25	3.1553	-63.4105	135.0003	TRANS	rep0	12.60602799999998
506	507	1.9861	2.8143	2H	2.1814	1.8879	INACTIVE	13.1927	10.4024	12.9197	11.7278	9.8365	8.2006	4.5315	2.4559	7.8664	2.1506	2.7652	5.3908	4.6542	8.1615	9.04	5.6252	9.6012	3.955	2.2938	4.3714	0	0	14	25	3.4221	-73.4716	116.1682	TRANS	rep0	1.4752919999999676
507	508	2.0579	2.1131	2H	2.2704	1.5998	INACTIVE	13.364	10.2567	13.5871	11.3913	9.2115	8.3258	4.2532	1.9101	7.3945	2.6686	2.0852	4.1249	5.2268	8.2285	8.4725	5.3581	9.2354	3.749	2.4072	4.0039	0	0	14	22	3.1447	-72.4583	131.2648	TRANS	rep0	11.58286099999998
508	509	1.8764	3.0397	2H	2.1806	1.8189	INACTIVE	13.3138	10.1144	11.7812	12.4978	8.8815	8.7004	4.2515	1.9555	8.1873	2.0569	2.1823	5.0627	4.6178	7.3079	8.5028	5.4896	9.4789	4.3281	2.3254	4.3203	0	0	13	20	3.1126	-63.2108	141.8423	TRANS	rep0	-8.330656000000033
509	510	1.9176	3.3832	2H	2.2769	1.7546	INACTIVE	13.0221	10.3375	12.5025	12.0983	8.7652	8.4278	4.0556	2.2371	8.2065	2.1441	1.9338	5.3986	4.8835	7.2913	7.8657	5.2377	8.2023	3.8643	4.1724	2.72	0	0	12	20	3.0452	-82.5496	-138.478	TRANS	rep0	3.8815219999999613
510	511	1.6607	3.0247	2H	2.2661	1.9747	INACTIVE	13.5894	10.375	12.8136	11.9658	8.9886	8.8126	4.4518	1.9481	7.7843	2.1398	2.0786	5.0364	4.8086	8.0349	8.3429	5.3769	8.7929	3.4948	2.1114	4.3336	0	0	15	23	3.3141	-62.5698	173.2422	TRANS	rep0	-2.084993999999938
511	512	1.946	2.6035	2H	2.2848	1.89	INACTIVE	13.3136	10.2387	12.6866	11.8819	9.0429	8.314	4.594	2.5885	7.5142	2.3068	2.1929	4.9491	5.057	8.2759	9.6321	5.94	8.9671	3.6613	2.1755	4.3945	0	0	13	22	3.2997	-64.1057	141.9986	TRANS	rep0	2.023237999999992
512	513	1.8386	3.0251	2H	2.3156	1.9686	INACTIVE	13.5507	10.1525	12.5895	12.4265	9.2928	8.7258	4.6474	2.4444	7.9956	2.2437	2.0733	5.4958	5.1161	7.7513	8.7944	5.1054	8.9459	3.8106	2.5035	3.7539	0	0	12	25	3.0917	-78.539	147.458	TRANS	rep0	-6.3722020000000725
513	514	1.7824	2.7377	2H	2.1804	1.8529	INACTIVE	13.3607	9.7378	12.7631	12.2381	9.9659	8.6182	4.0832	2.3708	7.6578	2.073	2.4755	4.9287	4.6747	8.7225	8.6555	5.5415	9.2966	3.9042	2.2909	3.891	0	0	15	25	3.1477	-55.6525	145.551	TRANS	rep0	-1.2118859999999927
514	515	2.2295	2.9296	2H	2.2106	1.9103	INACTIVE	13.4313	9.9955	12.5879	12.2361	9.772	8.2767	4.3194	2.1721	8.4142	1.9773	2.2048	5.4316	5.0901	7.6933	8.5392	4.9288	9.2906	3.9433	2.3785	3.6509	0	0	13	20	2.7666	-63.2531	102.0935	TRANS	rep0	-4.7655920000000265
515	516	1.7415	3.5747	2H	2.2354	1.7756	INACTIVE	13.1935	9.8554	12.4251	12.5445	10.3402	8.8797	4.3952	2.0895	8.2311	2.1561	2.0818	5.7216	5.1843	7.8574	8.4424	5.0668	8.9111	4.2524	2.3254	4.2673	0	0	12	20	3.3333	-56.9894	110.9851	TRANS	rep0	-6.664775999999961
516	517	1.9253	2.1017	2H	2.149	1.7132	INACTIVE	13.2081	10.0947	12.656	12.2012	9.9097	8.8233	4.3707	2.7961	7.1325	2.2231	2.2035	4.655	4.1128	7.1522	8.2374	5.3546	9.4243	5.0017	2.2864	2.9778	0	0	9	22	2.9437	-69.5006	128.8811	TRANS	rep0	-2.178555000000017
517	518	1.9317	2.5627	2H	2.3395	2.0281	INACTIVE	13.1728	10.1605	12.4758	12.4591	9.5021	7.6057	4.0433	3.2582	7.6854	2.1427	2.9977	5.1837	4.9425	8.1212	8.4274	5.458	8.8517	3.2617	2.2883	4.3426	0	0	12	25	3.2777	-57.6347	139.5949	TRANS	rep0	-3.314450000000022
518	519	1.886	2.7591	2H	2.1191	1.6779	INACTIVE	12.7858	10.1217	12.7991	12.0189	9.7238	8.3204	4.0666	3.804	8.1962	2.3267	2.455	5.4259	4.7423	7.5673	8.3249	5.2222	9.1637	4.241	2.1526	4.051	0	0	15	23	3.3105	-56.7355	136.7327	TRANS	rep0	7.135669000000007
519	520	1.8327	2.5755	2H	2.1787	1.668	INACTIVE	13.0675	10.3106	12.4469	12.1548	9.1185	8.8895	4.124	3.3551	7.7265	1.921	2.4462	5.3035	4.4314	7.7513	8.8865	5.463	8.7408	4.2831	2.31	3.7833	0	0	14	23	3.311	-65.3482	124.1576	TRANS	rep0	0.7235559999999737
520	521	1.8748	2.5318	2H	2.2657	1.9671	INACTIVE	13.2447	10.4784	12.2805	11.8768	8.7148	7.8274	3.8142	2.9584	7.2106	2.2113	2.0193	4.6811	4.1337	6.856	8.7959	5.5805	8.9378	4.0914	2.9063	3.0751	0	0	13	21	3.1922	-52.9472	125.6106	TRANS	rep0	-0.7637060000000133
521	522	1.6959	3.0475	2H	2.1378	2.0307	INACTIVE	12.7824	10.4318	12.6838	11.9028	9.152	9.2501	4.4977	4.028	8.6431	1.7911	2.3072	5.6872	4.3859	7.4952	9.2437	5.4878	8.7531	3.8908	2.3145	3.9668	0	0	15	22	3.2932	-62.5821	125.9064	TRANS	rep0	7.489933999999948
522	523	1.9796	2.6051	2H	2.1263	1.6716	INACTIVE	13.326	10.2506	12.8731	12.3479	9.8886	8.2702	4.7729	2.3614	7.6552	2.335	2.2587	4.6937	4.9381	8.3157	8.7446	5.1044	9.0892	3.9702	2.2972	4.0921	0	0	9	19	3.1092	-59.9027	135.6954	TRANS	rep0	-3.907030999999961
523	524	1.8934	2.6976	2H	2.2242	1.7258	INACTIVE	13.3649	10.3299	13.1334	11.589	9.0968	9.3097	4.9525	2.7068	8.1107	2.1614	2.4825	4.9887	5.145	8.3166	8.4745	5.3483	10.336	4.5376	2.3383	4.2517	0	0	12	21	3.4164	-66.3469	143.9827	TRANS	rep0	6.228152999999963
524	525	1.823	2.6522	2H	2.2837	1.9335	INACTIVE	13.0859	9.9711	12.3944	11.7194	9.205	9.26	4.7788	3.3093	8.3868	2.0417	2.2794	5.7335	4.2038	8.0205	8.2966	5.6144	8.8469	2.9869	2.4185	4.0878	0	0	11	20	3.3621	-61.48	147.1449	TRANS	rep0	4.866956999999957
525	526	1.6839	2.5687	2H	2.0599	1.88	INACTIVE	12.8184	10.3603	12.3044	11.509	8.7572	9.2141	4.008	2.9238	6.9617	1.995	2.8777	4.9909	4.2677	7.2259	8.8284	5.26	7.9452	3.757	2.358	3.7261	0	0	12	22	2.952	-57.197	115.3072	TRANS	rep0	8.608621999999968
526	527	1.9014	3.3864	2H	2.2379	1.986	INACTIVE	13.0498	10.1001	12.6562	11.8694	9.0654	7.6729	4.1034	2.5364	7.5533	2.5095	2.2247	5.0294	4.203	7.0513	8.2129	5.2213	9.3658	3.9554	2.2255	4.3046	0	0	12	20	2.9836	-67.6531	137.5089	TRANS	rep0	6.570609999999988
527	528	1.7751	3.8984	2H	2.1473	1.928	INACTIVE	12.882	9.6916	12.2836	12.1513	9.7391	8.0769	3.9847	3.6947	8.1558	2.1211	1.9769	5.5787	4.556	7.3453	8.5204	5.4021	9.0446	3.8143	2.3473	3.789	0	0	13	22	2.9044	-62.552	113.7359	TRANS	rep0	3.412025999999969
528	529	1.9122	3.3883	2H	2.1705	1.7097	INACTIVE	13.4346	9.6036	11.695	11.1745	8.9703	9.401	4.757	4.4872	8.6648	1.9615	2.8727	6.148	4.5262	7.4982	9.1558	5.3554	8.359	3.9513	2.4031	3.1657	0	0	13	25	3.2534	-51.6786	111.0206	TRANS	rep0	0.9329339999999888
529	530	1.7991	3.1187	2H	2.2441	2.032	INACTIVE	13.033	10.2074	12.2467	11.9259	8.4356	8.8346	4.5482	3.9027	8.891	1.8312	1.9279	5.8108	4.4284	7.2634	8.6428	5.7918	9.0651	4.0966	2.1796	4.0014	0	0	11	19	2.9151	-62.4899	130.8028	TRANS	rep0	5.19533899999999
530	531	1.6156	2.5326	2H	2.2564	1.7673	INACTIVE	13.3857	10.1272	12.524	12.34	8.8456	9.0826	4.6762	2.7872	7.4897	2.3116	1.9646	4.9394	5.0639	7.5719	8.6944	5.3682	9.3773	3.5952	2.5302	3.8609	0	0	12	21	3.1115	-59.0198	130.6618	TRANS	rep0	-1.514107000000024
531	532	1.7751	2.8338	2H	2.1272	1.7609	INACTIVE	13.1324	9.9161	12.545	11.7001	8.8155	9.4769	4.3497	3.1819	7.4193	2.0873	2.2544	5.2419	4.3917	7.6472	8.5871	5.2895	9.4015	4.0809	2.407	4.0122	0	0	14	19	3.1805	-72.0592	-60.4632	TRANS	rep0	8.14219399999996
532	533	1.8541	2.3013	2H	2.2133	1.7983	INACTIVE	12.864	10.3027	12.3553	11.5609	8.4034	9.4454	4.7046	3.378	8.3482	1.8595	2.348	5.1183	4.4579	7.8383	7.9734	5.6469	9.4716	3.8065	2.5673	2.9927	0	0	14	23	3.1222	-43.3858	-76.4133	TRANS	rep0	10.372052999999994
533	534	2.092	3.768	2H	2.2393	1.7374	INACTIVE	12.5283	10.4328	12.0745	11.2708	8.7707	8.9158	4.5631	3.9942	8.6258	1.8087	2.0313	5.7291	4.9794	8.4321	9.364	5.6729	8.8473	4.0154	2.465	3.913	0	0	17	23	3.0101	-76.3068	-55.2041	TRANS	rep0	11.582880000000046
534	535	1.8787	2.655	2H	2.1972	1.9023	INACTIVE	13.5781	10.4406	11.9551	11.7183	8.7824	9.0714	4.5212	2.9397	8.0408	2.0446	2.3606	4.8507	5.0027	7.7361	8.874	5.3501	8.9165	4.2829	2.1738	3.9571	0	0	13	22	2.9806	-61.0008	-52.4462	TRANS	rep0	-7.602178000000038
535	536	1.8827	2.9099	2H	2.2925	1.7615	INACTIVE	13.2556	10.2743	13.0953	12.7748	9.2349	8.9999	4.5103	2.8227	7.8447	2.1417	2.1695	5.1909	4.7418	7.7942	9.0053	5.6374	9.3286	4.9246	2.3809	3.6693	0	0	14	23	2.8989	-51.1682	-56.1298	TRANS	rep0	-0.33320500000002085
536	537	1.9291	2.5346	2H	2.175	1.7431	INACTIVE	13.2702	10.0984	12.3668	12.3316	8.7233	9.1315	5.9465	3.5777	8.1927	1.9566	2.2356	4.9293	4.8116	7.4105	9.4891	5.949	7.8585	4.1756	2.3977	3.7074	0	0	11	22	3.0835	-66.8218	117.3109	TRANS	rep0	-0.3685840000000553
537	538	1.8457	2.2176	2H	2.234	1.9275	INACTIVE	13.0181	10.2533	12.369	12.1066	8.7656	8.2349	4.7533	3.6674	8.1856	1.885	2.1089	5.1297	4.8644	7.8976	9.1165	5.3241	8.6619	3.6662	2.2898	4.1183	0	0	11	23	3.6111	-62.2617	138.0261	TRANS	rep0	3.310116999999991
538	539	1.9335	3.3543	2H	2.1805	1.8576	INACTIVE	13.0174	10.094	11.8579	11.7206	8.7035	8.2449	4.1869	3.2045	8.3779	1.8446	2.6535	5.0653	4.6524	7.7179	8.5417	5.7875	8.7991	4.1306	2.4052	3.3767	0	0	11	23	3.2387	-57.6255	124.4945	TRANS	rep0	2.6416449999999827
539	540	1.8398	2.8837	2H	2.1873	1.6446	INACTIVE	13.3309	10.3135	11.985	11.5332	9.3406	7.9941	4.0064	2.6654	7.4808	2.1892	2.5422	4.4188	4.688	7.0023	8.9777	5.027	8.0344	3.8665	2.4899	3.5949	0	0	11	19	3.1033	-58.8985	-55.77	TRANS	rep0	-4.538162999999997
540	541	1.7821	3.5914	2H	2.2759	1.805	INACTIVE	12.4299	9.645	11.4957	11.4486	8.908	8.3141	4.1845	3.2166	8.2148	1.8086	1.9082	5.4013	4.6605	7.8162	8.5228	5.4253	8.9187	3.8152	2.2682	3.9755	0	0	14	22	3.5285	-58.5482	-46.4563	TRANS	rep0	11.892558000000008
541	542	1.7079	2.4624	2H	2.3497	1.6815	INACTIVE	13.1984	10.0751	12.351	11.9321	9.0448	8.3455	4.3328	3.46	8.223	1.8888	2.3865	5.3306	4.6498	7.3182	8.0457	5.6456	9.7673	4.0837	2.4905	2.9974	0	0	13	21	3.4557	-62.5342	119.3057	TRANS	rep0	1.5477079999999432
542	543	1.9727	3.2131	2H	2.1777	1.8122	INACTIVE	12.5902	9.6947	11.8076	12.3204	8.3513	7.7428	4.1727	4.8547	8.9889	2.013	3.0416	6.6406	5.2333	7.6946	8.3817	5.5744	9.248	3.9526	2.1402	4.2631	0	0	10	20	3.0406	-58.6473	126.9852	TRANS	rep0	9.438321999999971
543	544	1.8854	3.5046	2H	2.158	1.7825	INACTIVE	12.8769	10.0429	12.6523	12.3029	8.974	8.4347	4.2177	3.4914	8.3375	1.9351	2.299	5.262	4.8164	8.0946	8.6394	5.6693	9.5027	4.1834	2.2696	4.0075	0	0	9	22	3.1299	-59.2432	124.7401	TRANS	rep0	7.203280000000063
544	545	1.6843	3.9133	2H	2.2017	1.8391	INACTIVE	13.5986	10.0066	12.4017	10.9868	9.0238	8.4035	3.9606	3.7434	8.2442	1.9224	1.8343	5.6163	5.3364	8.5689	8.5718	4.9356	8.8396	3.6906	2.3819	3.4896	0	0	10	21	3.0189	-63.031	133.4779	TRANS	rep0	2.840585000000033
545	546	1.6956	2.3315	2H	2.2604	1.8087	INACTIVE	12.7409	10.2993	12.6875	12.8103	9.6397	8.9065	4.0006	4.0921	8.5399	2.0626	2.1778	5.7763	4.6584	8.4735	9.2318	5.6605	8.7915	3.761	2.3045	4.0985	0	0	11	19	3.2989	-57.544	140.5346	TRANS	rep0	0.8509420000000318
546	547	1.6901	2.5025	2H	2.2392	1.7444	INACTIVE	12.8111	10.1721	12.4606	11.3746	9.3522	8.6701	3.9991	3.569	9.2374	1.8524	2.1448	5.8335	5.0188	7.8294	7.9888	5.5493	9.4244	3.5623	2.2324	3.785	0	0	10	17	3.2333	-64.9343	-167.2332	TRANS	rep0	9.314534999999978
547	548	1.7355	2.5796	2H	2.3394	1.7901	INACTIVE	13.2663	10.1396	11.897	12.0142	9.229	9.3851	4.7148	2.9181	8.0236	2.1888	2.3504	5.2453	4.4596	7.9625	8.5648	5.2634	10.101	4.0865	2.2416	4.0068	0	0	9	18	2.7701	-66.8363	127.2868	TRANS	rep0	-5.5399150000000645
548	549	1.7614	2.7607	2H	2.3038	1.835	INACTIVE	13.056	10.4354	11.9539	10.5145	8.9989	7.9732	4.4839	3.2783	7.6631	1.9446	1.9276	5.2922	4.5463	7.6748	8.7577	5.5287	9.5035	3.8834	2.4288	3.5235	0	0	11	17	3.1502	-83.2129	149.3489	TRANS	rep0	6.438303000000019
549	550	1.9321	2.8544	2H	2.1139	1.7338	INACTIVE	13.0691	10.2691	12.5216	11.0223	9.1895	8.0014	7.5174	2.8523	8.0493	2.3626	2.0376	4.81	4.3099	8.0426	9.0732	5.4995	8.4726	3.1171	2.1893	4.6433	0	0	15	20	3.8204	-93.3243	-118.869	TRANS	rep0	8.483994999999936
550	551	1.9553	2.8545	2H	2.2444	1.7826	INACTIVE	13.0775	9.8847	12.4819	10.9438	9.3042	8.257	7.5314	3.5809	8.6806	2.0055	1.974	5.4253	4.4172	7.9926	8.0261	5.5405	9.8895	3.6154	2.2582	4.1825	0	0	12	22	2.9375	-68.8332	140.6848	TRANS	rep0	10.82763
551	552	1.7712	2.7075	2H	2.2033	1.9093	INACTIVE	13.1537	10.0537	12.5741	11.0223	10.014	7.8862	4.9618	3.1862	8.2597	1.9875	2.2874	5.4967	4.0726	6.8515	8.3011	5.6566	8.2736	3.2506	2.2482	3.2686	0	0	12	21	2.8091	-78.9258	61.1865	TRANS	rep0	5.07895000000002
552	553	1.81	3.0414	2H	2.1113	1.8137	INACTIVE	13.1103	10.4381	12.3417	10.9813	9.3341	8.7161	5.9893	3.3151	8.3218	1.9711	1.9623	5.0341	4.754	7.0318	8.4796	5.2885	7.7416	3.9686	2.2468	3.8552	0	0	14	22	3.2776	-103.3943	69.0027	TRANS	rep0	4.467117999999971
553	554	1.8075	2.736	2H	2.1625	1.8773	INACTIVE	12.6493	9.7272	12.6184	10.8033	8.8623	9.2852	7.1733	3.0759	7.9157	2.0875	2.0868	5.0175	4.3874	7.3729	8.5225	5.6504	9.2336	3.727	2.2794	3.9659	0	0	11	24	3.4246	-57.3023	126.3265	TRANS	rep0	22.644898999999953
554	555	1.8801	2.7725	2H	2.274	1.7866	INACTIVE	12.7254	9.981	12.3658	10.3653	8.8988	9.2097	6.951	3.9812	8.0378	2.0125	1.9635	5.474	4.5189	7.1216	8.6896	5.5734	9.2715	3.9331	2.2968	4.1371	0	0	15	21	3.196	-66.3003	136.4216	TRANS	rep0	19.88926399999997
555	556	1.7132	2.9685	2H	2.2738	1.9239	INACTIVE	13.4988	10.4124	12.4613	10.1785	9.5042	9.231	7.2198	3.2462	7.9835	1.8247	1.8118	5.2986	4.9096	7.7558	8.8515	5.2897	9.0711	3.9341	2.3323	4.0591	0	0	9	16	3.0607	-53.8098	127.8789	TRANS	rep0	4.332226999999989
556	557	1.8576	2.9574	2H	2.3083	1.91	INACTIVE	12.9653	10.3108	12.1734	10.0779	9.5345	9.3764	7.911	3.4082	8.2083	2.0484	2.05	5.3374	4.8109	7.8983	8.7506	5.7196	9.313	3.968	2.2512	4.2339	0	0	12	21	3.2185	-56.7491	115.3532	TRANS	rep0	10.659681000000035
557	558	1.8162	3.7112	2H	2.1486	1.9658	INACTIVE	13.1293	10.1402	12.0084	10.7503	8.7534	9.7664	7.2655	3.9689	8.1502	1.9008	2.8706	5.0532	5.1428	8.3698	9.1294	5.8692	8.7558	3.7424	2.2559	3.9279	0	0	15	25	3.0678	-69.2447	123.3411	TRANS	rep0	7.917756999999995
558	559	1.9617	3.0196	2H	2.3036	1.6522	INACTIVE	13.1285	9.9427	12.5495	10.7655	8.3062	8.9743	6.8515	3.9972	8.7956	2.0144	2.0377	5.8422	5.0617	8.1655	8.1819	5.4701	8.9827	4.6974	3.8913	2.6265	0	0	8	19	2.8298	-69.9301	-96.205	TRANS	rep0	16.601991999999996
559	560	1.8361	2.708	2H	2.2664	1.7231	INACTIVE	12.8226	10.2828	12.1392	10.3999	9.8586	8.67	7.2129	4.0515	8.5512	2.2217	2.0009	5.262	4.3272	7.7533	9.753	6.3579	8.6219	4.2609	2.2903	3.6948	0	0	12	23	3.3071	-61.6057	-45.1405	TRANS	rep0	8.893798000000004
560	561	1.8268	3.4908	2H	2.1845	1.9258	INACTIVE	13.1507	10.7931	12.4188	10.7109	8.5419	9.361	6.8775	3.6001	8.7182	1.9594	2.4267	5.1524	5.0598	8.2497	9.5536	5.9629	8.6024	3.4315	2.4916	4.0639	0	0	13	21	3.2631	-55.8322	-44.0889	TRANS	rep0	7.725639000000001
561	562	1.847	2.7077	2H	2.1966	1.7938	INACTIVE	12.8139	10.2122	12.578	10.7479	9.9472	9.6209	7.4749	3.2955	7.8865	2.0205	1.9651	5.2799	4.7534	8.2273	8.8713	5.5225	9.1145	3.5842	2.098	4.5501	0	0	11	22	3.452	-73.8256	-44.1778	TRANS	rep0	10.892926999999986
562	563	1.6858	3.5295	2H	2.2706	1.6832	INACTIVE	13.5605	10.2791	12.6682	10.9585	9.1755	9.3664	6.6131	2.6378	7.9519	2.3347	2.4111	4.5469	4.7357	7.909	8.8475	5.8216	9.0725	3.5838	2.1169	4.0738	0	0	11	18	3.0727	-60.0379	-61.4571	TRANS	rep0	3.1287150000000565
563	564	1.6484	3.3262	2H	2.1332	1.6965	INACTIVE	13.3595	10.4822	12.5442	11.6499	9.5319	8.8688	7.1188	3.1872	7.628	1.9582	1.8995	5.1462	4.8295	7.8594	8.541	5.4436	8.849	3.1972	2.3938	4.3294	0	0	8	20	3.1214	-51.0529	-46.0068	TRANS	rep0	-2.8781730000000607
564	565	1.724	4.994	2H	2.1532	2.0287	INACTIVE	13.1186	10.0855	11.8649	10.8073	9.6545	9.4189	7.0603	3.4299	8.3686	2.1811	2.7945	5.3621	4.6833	7.5739	9.0054	5.5254	7.9853	4.1419	2.4447	4.0367	0	0	11	20	3.185	-70.0686	-52.4062	TRANS	rep0	2.117705000000001
565	566	1.9024	5.1495	2H	2.3423	1.7833	INACTIVE	13.2744	10.3266	12.0558	10.7506	9.303	9.3093	6.8806	3.3843	8.3948	2.1892	2.0078	4.9353	4.5296	7.4045	8.6036	5.7524	9.2174	3.7218	2.5959	3.9296	0	0	10	19	3.1766	-56.7382	-61.3688	TRANS	rep0	1.9646020000000135
566	567	1.8881	3.8628	2H	2.2016	1.7941	INACTIVE	13.1308	10.1606	12.9973	10.694	9.253	9.153	6.1613	3.592	8.636	1.8898	1.9371	6.0949	4.9852	7.0857	8.2879	5.5401	9.3461	3.6556	2.1374	4.2563	0	0	13	20	3.3769	-59.4825	-53.4704	TRANS	rep0	14.497446999999909
567	568	1.8374	3.3787	2H	2.2748	1.7551	INACTIVE	12.941	10.0614	12.518	9.7403	8.8782	8.8974	6.6648	3.3304	8.4591	1.9463	2.4995	5.2025	4.7812	7.558	9.0248	6.0792	9.4366	4.0639	2.1528	4.2274	0	0	12	19	3.0519	-52.4967	-57.4219	TRANS	rep0	21.60958199999999
568	569	1.8337	3.2718	2H	2.2185	1.8924	INACTIVE	13.0022	10.2949	12.401	10.3854	9.6619	9.1105	4.6027	4.1307	8.8522	1.9586	1.8332	5.4028	4.4174	7.9193	9.7671	6.4013	9.3039	4.3085	2.3345	4.0191	0	0	10	21	3.2565	-61.7926	-57.8377	TRANS	rep0	9.713379999999972
569	570	1.8327	3.302	2H	2.1508	2.1893	INACTIVE	12.8563	10.1853	12.7207	10.3218	8.7894	9.1883	6.4928	3.3641	7.9754	1.8028	2.0294	5.0913	4.7886	8.222	8.0703	5.295	9.5648	4.0674	2.355	3.6334	0	0	12	19	3.1965	-64.2801	-48.7469	TRANS	rep0	20.52273800000006
570	571	1.7886	3.0107	2H	2.1545	1.9152	INACTIVE	13.3156	9.9702	12.1842	10.4748	9.512	9.5504	6.3675	3.4959	8.1635	2.0753	1.8822	5.014	4.7868	7.9723	8.442	5.2298	9.5219	3.9823	2.2129	3.8022	0	0	10	21	3.2563	-75.7794	-52.4314	TRANS	rep0	5.9076539999999795
571	572	1.6958	2.7813	2H	2.2147	1.9044	INACTIVE	13.3239	10.0709	12.0325	10.3286	8.7473	8.7515	5.9254	2.8135	7.6454	2.4265	2.6497	4.5319	4.6886	7.5733	9.2347	5.2605	9.1008	4.3689	2.2038	4.2823	0	0	8	17	3.245	-69.5371	-64.5758	TRANS	rep0	8.554281999999944
572	573	1.6911	5.0035	2H	2.384	1.9767	INACTIVE	13.0863	10.4002	12.1253	12.1805	9.5924	8.6718	5.8882	3.3882	8.9224	1.7866	2.2184	5.4284	4.5534	7.4803	9.3406	6.4387	9.3092	4.0848	2.0913	4.232	0	0	11	21	3.1205	-64.3656	-55.3021	TRANS	rep0	-5.796438000000023
573	574	1.8426	5.6473	2H	2.1087	1.8918	INACTIVE	13.6639	10.247	12.1957	10.915	10.0875	9.0417	6.8461	4.4487	9.1397	1.8064	1.9578	5.6216	4.8771	7.3479	9.0843	5.7464	8.6868	4.7121	2.2318	3.4251	0	0	12	18	2.9235	-63.2299	-53.3795	TRANS	rep0	-6.908939999999973
574	575	1.9871	3.9197	2H	2.1263	1.8838	INACTIVE	12.9786	10.5761	12.0931	10.9355	9.2639	9.5292	6.6787	3.2954	8.0098	2.1686	1.9442	4.9837	4.7871	7.8391	9.2671	5.5936	8.4101	4.1282	2.304	3.7613	0	0	8	17	2.9861	-65.1431	-66.2493	TRANS	rep0	3.7071429999999737
575	576	1.73	5.8121	2H	2.1584	1.8623	INACTIVE	12.9544	10.3967	12.2741	10.9829	9.6542	9.0021	6.2518	3.7586	8.4398	1.7351	2.3439	5.7724	4.8392	7.6297	8.2477	5.5158	8.9339	3.9278	2.1953	4.4578	0	0	13	20	3.1458	-78.8777	-56.9967	TRANS	rep0	4.735353000000032
576	577	1.8743	2.7277	2H	2.1565	1.6821	INACTIVE	12.7339	9.7626	11.6202	10.6608	9.5076	9.1582	6.0273	3.0733	7.9677	1.9457	1.8741	5.3239	4.8898	7.6611	8.107	5.1379	9.5149	3.9726	2.1911	3.5556	0	0	13	19	3.0504	-59.8493	-59.4332	TRANS	rep0	9.592904999999973
577	578	1.7847	2.7023	2H	2.235	1.7734	INACTIVE	13.8092	10.1777	12.5013	11.3899	9.9132	8.8967	6.5643	2.219	8.0518	2.1212	2.11	5.3194	4.9362	8.6457	8.4802	5.3457	10.0874	4.2257	2.2098	3.7366	0	0	11	21	2.8798	-56.5637	-63.8268	TRANS	rep0	-7.78505899999999
578	579	1.8191	3.8095	2H	2.187	2.0258	INACTIVE	13.2975	10.2357	12.2414	11.4258	9.2963	9.165	7.4028	2.2446	9.0776	2.234	2.1054	5.7327	5.0729	7.992	7.9451	5.2891	9.5906	4.3208	2.4022	2.9113	0	0	12	19	2.9526	-66.4025	-45.2301	TRANS	rep0	-0.21754700000002458
579	580	1.7996	5.24	2H	2.3119	1.9745	INACTIVE	12.98	9.884	12.0451	11.0845	9.6153	8.2597	7.9776	2.1396	8.4449	2.4058	1.8928	5.3357	4.861	7.499	8.4512	5.6432	8.8686	4.0765	2.2653	3.9354	0	0	10	19	3.6401	-72.329	-44.6271	TRANS	rep0	5.7474750000000085
580	581	1.8131	3.2489	2H	2.1328	1.6748	INACTIVE	13.5121	10.0457	12.1439	11.3901	9.3295	8.989	5.8828	2.1293	8.6574	2.1714	2.0359	5.2433	4.349	7.7688	9.0666	5.9391	8.4673	4.0103	2.4525	3.7472	0	0	7	18	3.0719	-69.1203	153.0494	TRANS	rep0	-2.7023300000000177
581	582	1.9138	5.6568	2H	2.188	1.7345	INACTIVE	13.1714	10.057	11.8006	11.3463	9.9386	9.1318	5.7217	2.0895	8.0507	2.3781	2.1459	5.1308	4.329	6.9492	8.3601	5.5502	8.5856	4.2098	2.2498	3.4778	0	0	13	21	3.3501	-67.9224	-177.7437	TRANS	rep0	-3.902283999999952
582	583	1.7445	3.8723	2H	2.2247	1.8436	INACTIVE	13.3037	10.2966	12.3441	11.1647	9.7487	8.8708	7.2337	1.7058	7.3987	2.8563	2.5672	4.8113	4.9119	8.1762	8.3619	5.2867	8.2707	3.1735	2.6374	3.8353	0	0	11	19	2.8461	-57.0758	168.3774	TRANS	rep0	-0.5468500000000063
583	584	1.7284	2.5994	2H	2.1849	1.8328	INACTIVE	12.9191	9.6832	12.2613	11.1157	9.6728	9.0064	7.6603	2.3844	8.378	2.0269	2.0473	5.416	4.9323	7.7415	8.1651	5.5034	9.9075	3.902	2.6073	4.0516	0	0	12	21	3.3221	-66.7074	-51.596	TRANS	rep0	9.62860599999999
584	585	1.7656	2.7244	2H	2.204	2.0847	INACTIVE	12.956	10.3516	12.0706	11.0763	9.4548	8.4134	6.7777	1.9521	7.8916	2.2676	2.0413	4.952	5.1149	7.5379	8.457	5.2535	8.2366	3.3675	2.2591	4.1852	0	0	10	17	3.2519	-82.9582	83.1268	TRANS	rep0	3.652622000000008
585	586	1.8207	2.6056	2H	2.2958	1.7315	INACTIVE	13.1582	10.5348	12.6515	11.376	9.0044	8.3138	6.0078	1.8404	6.9696	3.0488	2.1651	4.3969	5.0952	8.3324	8.3679	5.3249	8.742	3.3768	2.3528	4.4342	0	0	8	19	3.107	-60.6059	-41.7533	TRANS	rep0	5.08787499999994
586	587	1.989	2.735	2H	2.3269	1.8495	INACTIVE	13.0391	10.1209	12.1668	11.7906	8.4529	8.7584	7.4803	2.2514	8.5375	2.2785	2.3741	5.8021	5.0256	7.2459	8.1875	5.3967	8.0503	3.6784	2.5024	4.1076	0	0	10	19	3.2348	-55.4866	127.9128	TRANS	rep0	5.803346999999917
587	588	1.8535	2.5777	2H	2.0938	1.9008	INACTIVE	13.0562	10.1774	12.0554	11.1142	9.0606	8.7227	5.5879	2.2013	8.4398	2.6092	2.3455	5.3164	4.8958	7.8338	8.7827	5.7994	9.1743	4.1601	2.3934	4.2576	0	0	10	18	2.978	-66.3907	118.825	TRANS	rep0	5.213863999999944
588	589	1.7615	5.2597	2H	2.1608	1.7132	INACTIVE	13.3143	9.9111	12.4819	11.5004	9.6213	9.0801	6.5237	2.2549	9.0017	2.0968	2.6137	5.7214	4.7802	7.9604	7.6319	5.1453	9.3292	3.7437	2.4571	3.6964	0	0	9	18	3.3983	-51.181	117.0168	TRANS	rep0	2.0364640000000236
589	590	1.8033	4.8089	2H	2.2072	1.8162	INACTIVE	13.2036	10.2311	11.9561	11.1568	9.6015	9.454	7.8393	2.2961	8.6653	2.0172	2.0112	5.6464	5.4708	7.9304	8.5155	4.9847	8.8247	3.8401	2.308	4.0242	0	0	12	20	3.4013	-75.8609	151.8328	TRANS	rep0	-1.3196649999999863
590	591	1.7714	5.4956	2H	2.0864	2.0593	INACTIVE	13.6522	10.2534	12.5961	11.4238	10.2223	8.5026	6.8994	2.2017	8.8209	2.0456	2.9295	5.4715	4.4327	7.597	8.5444	5.3277	8.0336	4.2439	2.3275	3.4204	0	0	12	22	3.1355	-66.6676	132.2863	TRANS	rep0	-7.060505000000035
591	592	2.0906	4.5722	2H	2.2785	1.9103	INACTIVE	13.1982	10.4286	12.3544	10.547	10.2176	8.9799	7.8295	2.4097	8.5728	2.1216	1.9526	5.7418	4.8136	8.3525	8.746	5.3115	8.1051	3.7239	2.2668	3.8037	0	0	12	20	2.9129	-70.6433	126.6862	TRANS	rep0	1.5197140000000218
592	593	2.0152	4.8819	2H	2.1496	1.7485	INACTIVE	13.315	9.9133	12.1281	11.4285	10.1707	8.5179	9.1225	2.2795	8.9122	2.3211	2.2095	5.7463	5.1285	8.1604	7.6313	5.3042	8.8357	3.7053	2.2955	3.6692	0	0	12	24	3.0374	-46.5396	117.3374	TRANS	rep0	-3.6269790000000057
593	594	1.8535	4.9399	2H	2.1442	1.6954	INACTIVE	13.3693	10.2224	12.2477	11.0925	9.7626	8.8845	8.3583	2.1476	7.7555	2.0603	2.2282	5.438	4.686	7.6147	7.9238	5.3755	9.113	3.997	2.3354	3.6028	0	0	14	20	3.4399	-56.3381	118.399	TRANS	rep0	-1.4225120000000402
594	595	1.8796	5.121	2H	2.2265	1.7177	INACTIVE	12.9022	10.0342	12.025	10.897	9.6322	9.3259	7.7068	2.0258	8.2501	2.1519	2.3442	5.4528	4.9213	7.6265	7.6793	5.3836	9.1161	3.5601	2.2423	4.2015	0	0	10	19	3.2708	-48.577	151.3364	TRANS	rep0	6.639275999999995
595	596	1.8602	3.348	2H	2.1534	1.6684	INACTIVE	13.0533	10.1912	12.4793	11.0813	9.9242	9.0536	6.797	2.0804	7.5684	2.5735	2.3612	5.19	4.7814	7.0756	7.9802	5.2063	8.6604	3.6113	2.2883	3.1095	0	0	12	18	3.1855	-89.6531	-110.0826	TRANS	rep0	4.712219999999945
596	597	1.9967	4.0714	2H	2.1631	1.7806	INACTIVE	13.2655	10.3627	12.4422	10.6931	9.9436	8.6304	6.4544	2.0437	7.8644	2.2409	2.1281	4.7077	4.4743	7.2792	8.5821	5.6942	9.4927	4.5819	2.3211	4.1579	0	0	14	26	3.3188	-56.3931	-45.9822	TRANS	rep0	2.357518999999968
597	598	1.7734	3.6062	2H	2.2211	1.7943	INACTIVE	13.4798	10.2445	12.3299	10.2395	9.7837	8.9409	6.3417	1.8997	7.7583	2.5793	2.4629	4.8387	4.975	7.4482	8.0806	4.7569	9.1573	3.9598	2.3246	3.7734	0	0	13	22	2.883	-79.2536	-44.9783	TRANS	rep0	2.844231000000036
598	599	1.86	4.5203	2H	2.1884	1.9299	INACTIVE	13.3309	10.3474	12.3386	11.4854	10.2758	8.6526	7.0693	2.3281	8.1137	1.9967	2.0439	5.2842	4.6758	7.2539	8.117	5.4596	7.5724	3.782	2.5345	3.1091	0	0	12	21	2.9518	-84.0711	72.8882	TRANS	rep0	-6.1548329999999964
599	600	1.8366	1.955	2H	2.2836	1.8989	INACTIVE	13.2158	10.1481	12.723	10.9726	9.8346	8.7573	7.6935	1.8627	7.2122	2.8333	2.3191	4.8348	4.2919	6.9386	8.5718	5.1018	8.1764	2.9458	2.2164	4.5966	0	0	10	20	3.3895	-58.4547	152.4768	TRANS	rep0	6.070570000000032
600	601	2.0125	3.1426	2H	2.0997	1.7261	INACTIVE	13.6618	10.1284	11.7311	11.0061	9.3983	8.8391	7.5963	2.3034	8.533	2.4103	2.151	5.0038	4.9029	8.0723	8.1115	5.5164	9.2242	4.2205	2.8019	3.4617	0	0	13	19	3.1696	-51.6261	-70.3416	TRANS	rep0	-7.185539000000006
601	602	2.122	3.5805	2H	2.1858	1.7096	INACTIVE	13.1697	10.2965	12.5472	10.8977	8.8921	8.3658	6.9586	2.2088	7.6919	2.4759	2.2152	4.5906	4.9226	7.2671	8.9359	5.3465	8.4423	4.5956	2.2522	2.7542	0	0	13	25	3.301	-66.9074	-78.8923	TRANS	rep0	9.396664999999985
602	603	1.8577	3.2307	2H	2.1553	1.834	INACTIVE	12.9319	9.8849	12.3292	10.6978	10.1111	8.8434	5.7903	2.247	8.9088	1.9872	2.3903	5.7902	4.3816	7.2332	7.4408	5.0505	9.3532	3.904	2.2467	3.6245	0	0	12	19	2.9483	-62.1333	-14.367	TRANS	rep0	8.87871899999999
603	604	2.0254	2.6408	2H	2.1155	1.7318	INACTIVE	13.5997	10.4325	12.576	10.3686	9.7953	9.1926	6.8701	2.2972	7.3303	3.4284	2.6052	4.9031	4.9183	8.2601	7.8312	5.3586	9.9088	4.1383	2.2898	3.6826	0	0	16	26	2.819	-84.6751	-51.5317	TRANS	rep0	1.0470209999999724
604	605	1.8109	2.7937	2H	2.1913	1.7591	INACTIVE	13.5302	10.0658	12.3615	10.9484	9.3858	8.4313	5.5363	2.3553	8.3012	2.1095	2.0067	5.5644	4.6049	7.7052	8.3691	5.141	9.2805	3.9024	2.2442	4.3048	0	0	12	20	2.8013	-67.0271	-44.0708	TRANS	rep0	1.36331899999999
605	606	2.0586	2.8272	2H	2.17	1.8708	INACTIVE	13.2282	10.3572	12.5374	10.2161	10.1982	9.1547	7.508	2.3518	7.3549	2.0973	2.3125	4.8305	4.4428	7.3251	8.1303	5.2402	9.2464	3.8861	2.3542	3.7492	0	0	9	25	3.4254	-63.8846	-69.6313	TRANS	rep0	5.490567999999939
606	607	1.9722	4.8274	2H	2.2084	1.85	INACTIVE	13.2545	10.0782	12.3576	11.2641	10.18	8.7574	7.7249	2.6739	8.1219	2.0052	1.9532	5.1873	5.2216	8.4894	8.1525	5.3702	9.0312	3.5733	2.2509	3.6525	0	0	13	23	2.9405	-74.7779	21.5438	TRANS	rep0	-0.9292949999999678
607	608	1.775	3.1752	2H	2.095	1.881	INACTIVE	13.0114	10.3442	12.182	10.243	10.2262	9.1429	7.2546	2.5386	8.1891	1.921	2.3785	5.5984	4.4237	7.5411	8.4862	5.2233	8.4014	4.0758	2.3016	4.0974	0	0	14	21	2.8978	-59.5081	-68.5884	TRANS	rep0	5.164189999999962
608	609	1.97	4.1471	2H	2.066	1.984	INACTIVE	13.552	9.9402	11.6853	10.7484	9.9162	9.9374	7.4015	1.8084	7.6469	2.9155	2.2337	5.3255	5.1836	7.7468	8.6881	5.316	9.3541	4.7939	2.2464	3.2243	0	0	15	25	3.2454	-63.2882	-62.3792	TRANS	rep0	-5.659052999999972
609	610	1.6882	3.8853	2H	2.0772	1.7377	INACTIVE	13.2027	10.2629	12.4906	11.1043	9.9222	8.7211	6.1471	1.9665	7.8598	2.6676	1.9369	4.9248	4.4642	7.3587	7.8177	5.6153	9.6376	4.6876	2.3415	2.9832	0	0	11	22	3.0065	-64.4735	-65.6369	TRANS	rep0	1.9780470000000037
610	611	1.8681	2.651	2H	2.1721	1.6737	INACTIVE	13.1247	10.3645	11.6557	9.4008	8.9245	9.8551	7.0859	2.5305	7.3751	2.485	1.9944	4.7851	4.3922	7.3548	7.9691	5.4387	9.5152	3.2161	2.2781	4.0432	0	0	15	21	3.577	-53.8526	-6.6144	TRANS	rep0	10.697569999999985
611	612	1.8735	3.3618	2H	2.1096	1.6982	INACTIVE	12.9301	9.6965	11.9728	12.6159	8.8598	9.4406	4.8802	3.4413	7.7734	2.1188	2.083	5.1322	4.5888	7.8889	8.412	5.3727	9.4236	2.9989	2.2887	3.8467	0	0	12	22	2.8904	-71.8518	12.0079	TRANS	rep0	1.5028910000000337
612	613	2.0171	2.9217	2H	2.2049	2.1367	INACTIVE	13.0298	9.9878	11.6245	11.1954	9.6709	9.5469	3.7735	3.4098	7.9171	1.9179	2.1787	5.4445	4.6042	7.8931	8.4719	5.2071	9.4171	3.4135	2.4072	3.7407	0	0	14	25	3.5815	-66.4934	-2.863	TRANS	rep0	-0.5848809999999958
613	614	1.7587	2.8062	2H	2.1469	1.8954	INACTIVE	13.2054	10.1176	11.9845	12.1589	9.5961	9.2987	5.0415	3.2075	7.5285	2.1412	3.5122	4.8884	4.9272	7.2396	8.384	5.1737	8.932	3.9181	2.3606	3.9621	0	0	13	21	3.0314	-69.3379	130.0674	TRANS	rep0	-6.527128999999945
614	615	1.7145	2.5922	2H	2.2057	2.066	INACTIVE	13.5526	9.9619	11.6001	11.8054	8.8024	9.33	4.9763	3.4819	8.4906	1.9959	2.1199	5.51	5.1236	7.4175	8.413	5.1365	9.053	4.1422	2.3043	4.0223	0	0	14	23	2.8884	-69.7547	126.9465	TRANS	rep0	-7.475441000000046
615	616	1.9683	2.433	2H	2.3921	1.8471	INACTIVE	12.7166	10.3619	12.3348	12.1211	9.326	9.2076	4.9259	3.112	7.755	2.0369	2.566	4.7127	4.6898	7.7768	8.7043	5.4039	9.7211	4.4131	2.4809	3.7202	0	0	15	26	3.629	-58.0948	117.1221	TRANS	rep0	3.5047399999999698
616	617	1.9601	2.1089	2H	2.2807	1.7933	INACTIVE	13.1312	10.1148	11.66	12.2028	9.5583	9.3218	4.2854	3.0757	7.6393	2.0528	2.5838	5.1152	4.8667	8.2273	9.1107	5.0878	8.1725	3.8571	2.3411	3.654	0	0	14	20	2.9934	-52.345	131.4356	TRANS	rep0	-8.471413999999982
617	618	1.9393	2.324	2H	2.1329	1.9665	INACTIVE	13.3643	10.2339	13.1579	11.8295	8.7318	9.4839	4.2896	3.6893	7.8306	2.1538	2.1454	4.7092	5.0362	7.944	9.4782	5.2465	8.1767	3.8836	2.348	3.8927	0	0	14	25	3.0185	-72.6696	110.6892	TRANS	rep0	7.576865999999995
618	619	1.8153	2.8921	2H	2.1702	2.23	INACTIVE	13.418	10.1834	12.7223	11.3968	9.9754	9.4307	4.3806	2.7378	7.9174	2.3053	2.1852	4.7749	4.5555	7.7547	8.6367	5.4813	8.711	3.7191	2.1148	3.8715	0	0	12	20	2.936	-64.6227	116.3558	TRANS	rep0	-0.5384590000000458
619	620	1.8791	2.6661	2H	2.0996	2.0439	INACTIVE	12.5432	9.999	11.914	12.0656	8.3488	9.2106	4.5471	3.1327	7.6854	2.0737	2.2885	4.8084	4.797	7.6779	8.722	5.5326	8.5319	3.2645	2.285	3.7967	0	0	11	17	2.948	-57.2793	133.3346	TRANS	rep0	10.390455999999972
620	621	1.7933	3.0043	2H	2.2099	2.0332	INACTIVE	12.7387	10.2374	11.7296	11.9976	8.9601	9.2289	4.9724	3.1847	7.3606	2.163	2.0303	4.8136	4.9726	7.4306	8.4394	5.2302	8.7675	4.0172	2.2817	3.8888	0	0	11	18	3.5445	-77.049	132.1532	TRANS	rep0	1.3116729999999848
621	622	1.8421	3.4712	2H	2.2031	1.8677	INACTIVE	12.5619	9.944	12.0861	11.974	9.8472	9.5512	4.2939	3.1472	7.8574	2.1858	2.4003	4.9774	4.7616	7.3118	7.8572	5.0394	9.9028	3.892	2.4156	3.8018	0	0	13	22	2.9616	-65.8289	124.4459	TRANS	rep0	4.864810000000034
622	623	1.9243	2.709	2H	2.1473	1.8729	INACTIVE	13.2392	10.3603	12.154	12.4107	9.3646	9.4164	4.113	2.4981	6.8371	2.3039	2.0783	4.3273	5.288	8.2146	8.9687	5.4718	9.3668	3.9892	2.1668	4.4715	0	0	14	24	2.7454	-73.3571	114.4675	TRANS	rep0	-7.703038000000049
623	624	1.8936	3.1354	2H	2.1755	1.8645	INACTIVE	13.0287	10.462	12.6386	11.6687	8.9556	9.3306	4.7445	2.5541	7.2241	2.1	5.4099	4.5905	5.2488	8.3183	9.1508	5.2826	8.3424	3.7191	2.3118	3.9418	0	0	13	24	3.021	-76.9908	154.6269	TRANS	rep0	5.798648999999955
624	625	1.8845	3.3339	2H	2.2017	1.9622	INACTIVE	12.8371	10.2822	12.3728	11.9423	9.0825	8.8156	4.2277	3.2414	8.192	2.0561	2.8207	4.9567	5.0354	7.5138	8.286	5.0712	8.6379	3.5037	2.2639	3.7436	0	0	10	18	2.6598	-70.8034	128.6882	TRANS	rep0	5.12050499999998
625	626	1.6732	2.5747	2H	2.1555	1.959	INACTIVE	13.0307	9.9994	11.6438	12.6512	9.374	9.1078	5.0104	3.4698	7.7092	2.0847	1.9988	4.9406	5.139	7.4848	9.1274	5.3772	8.5762	3.8172	2.4007	4.103	0	0	10	22	3.5278	-73.9432	127.3709	TRANS	rep0	-8.16127499999999
626	627	1.718	2.5016	2H	2.2324	1.9201	INACTIVE	12.977	9.9031	12.2987	12.2874	8.5972	9.0364	4.8257	2.5303	7.6011	2.1405	1.8877	4.9113	4.6893	7.1943	8.3632	5.4769	8.9114	3.5513	2.2327	4.2274	0	0	10	20	3.1883	-49.9073	110.143	TRANS	rep0	5.667672999999979
627	628	1.9133	2.3993	2H	2.1398	1.907	INACTIVE	13.0063	10.1927	11.7993	11.8662	9.0421	9.5273	7.402	2.9797	7.5078	2.0702	2.4613	4.7899	5.2558	8.6133	7.7205	5.029	9.9371	4.2211	2.4662	4.2622	0	0	12	20	2.7482	-78.442	159.4849	TRANS	rep0	-1.1718060000000037
628	629	1.6734	3.6746	2H	2.1141	1.6737	INACTIVE	12.921	10.2967	12.231	11.2129	9.7561	9.4704	4.3562	4.3009	8.7947	2.0402	2.1902	6.1635	4.3449	7.2142	7.8751	5.4504	7.8055	3.547	2.2255	3.8333	0	0	12	22	3.2527	-78.5141	-119.7075	TRANS	rep0	3.6011559999999463
629	630	1.9224	4.5019	2H	2.2614	1.8132	INACTIVE	13.3958	9.9299	12.0824	11.2313	9.607	9.4746	4.4233	3.8005	8.9159	1.9782	2.0747	5.8718	4.8798	7.8002	8.2518	5.3998	8.8765	3.8242	2.4252	3.4112	0	0	11	20	3.3045	-67.3358	-40.169	TRANS	rep0	-1.1469240000000127
630	631	1.952	5.239	2H	2.2026	1.7863	INACTIVE	12.7171	10.214	12.1599	11.846	10.4336	8.9834	4.416	3.1674	8.3941	2.0966	2.4092	5.3961	5.1131	7.6202	8.634	5.3407	8.3879	3.9422	2.2583	4.2985	0	0	9	20	3.4274	-68.9182	-25.8291	TRANS	rep0	-1.011856000000023
631	632	1.7474	2.7566	2H	2.1398	1.7036	INACTIVE	13.545	10.1345	11.8475	12.0743	10.0028	9.4177	4.5416	2.6573	7.9577	2.1823	1.9218	5.1283	4.8461	8.2615	8.2927	5.5314	10.2033	5.1673	3.3458	2.3104	0	0	12	22	3.3886	-54.7102	-53.4056	TRANS	rep0	-14.392706999999973
632	633	1.9377	2.7505	2H	2.2135	1.7995	INACTIVE	12.9203	10.4351	12.529	11.3689	8.7774	9.5889	4.399	2.7148	7.7785	1.9619	2.0604	5.1634	4.9248	7.6422	8.7189	5.7884	9.2508	4.4284	2.7764	3.2859	0	0	12	24	2.898	-60.6796	-51.7986	TRANS	rep0	9.394322999999986
633	634	1.8449	3.8236	2H	2.1893	1.8172	INACTIVE	12.6323	10.556	11.4681	12.2141	9.7073	9.2488	4.4016	2.8639	7.1363	2.2182	2.3091	4.7526	4.6983	7.5358	8.6212	5.6943	9.3517	4.1374	2.4099	3.6498	0	0	11	21	3.4904	-69.4542	-57.0437	TRANS	rep0	-7.23163599999998
634	635	1.6699	4.8391	2H	2.1752	1.8186	INACTIVE	12.3142	9.8638	12.4598	11.603	9.9369	9.6867	4.5687	3.072	8.7755	1.9671	1.8419	5.1225	5.2036	7.2797	8.6663	5.5384	9.3429	3.9088	2.2284	4.0764	0	0	11	20	3.7101	-59.836	-51.9512	TRANS	rep0	14.33113800000001
635	636	1.897	5.0871	2H	2.1715	1.6808	INACTIVE	12.6716	10.5263	12.6094	11.888	10.104	8.6802	4.9585	2.4643	7.8561	2.1417	1.8645	4.7047	4.6641	7.5788	8.7519	5.5154	9.7425	3.8152	2.1985	4.3318	0	0	11	20	3.3486	-62.7045	-45.4239	TRANS	rep0	2.8149999999999977
636	637	1.9577	4.9301	2H	2.2793	1.8103	INACTIVE	13.0247	10.5302	12.4084	11.9511	9.322	8.8286	4.5144	2.8717	8.7587	2.1688	2.1957	5.3612	5.2739	7.8664	8.5827	5.7354	9.2729	3.6801	2.5223	3.6155	0	0	9	20	2.8879	-60.7913	-53.8977	TRANS	rep0	-0.4578130000000442
637	638	1.8059	2.6349	2H	2.2759	1.7437	INACTIVE	13.1241	10.2773	11.9799	11.4823	9.6178	9.6756	4.4446	3.0303	7.9857	2.1241	1.9518	5.1203	4.6182	6.7304	8.2711	5.5068	8.4389	4.3964	2.2388	3.5307	0	0	14	23	2.8149	-69.9188	67.3829	TRANS	rep0	-2.449952000000053
638	639	1.9207	3.0783	2H	2.1127	1.8258	INACTIVE	13.11	10.4139	12.2968	11.6268	9.5879	9.4524	4.5534	2.7259	8.0343	1.7624	2.5511	4.7557	4.528	7.8298	9.0258	6.2276	7.6084	3.7884	2.3273	4.0622	0	0	12	22	3.0571	-77.6582	-86.9577	TRANS	rep0	-1.1575839999999857
639	640	1.8334	3.039	2H	2.1282	1.7651	INACTIVE	13.1957	10.0812	12.4941	11.3068	9.4227	10.2412	4.4157	2.8828	7.769	2.051	2.2859	4.9683	4.8949	7.5562	8.8864	5.6716	8.5992	4.0596	2.3083	2.7067	0	0	14	26	3.1227	-87.1838	75.7696	TRANS	rep0	4.8230859999999325
640	641	1.8776	4.7987	2H	2.1689	1.8245	INACTIVE	13.0196	10.4952	12.3267	11.9822	10.134	9.9645	4.4207	2.7671	8.7809	2.0069	2.1456	5.0081	4.7277	7.259	9.0523	5.773	8.4565	3.8773	2.4729	3.6059	0	0	12	20	3.2666	-99.7236	94.0517	TRANS	rep0	-5.296998999999971
641	642	1.9357	3.6259	2H	2.2757	1.794	INACTIVE	13.1999	10.4856	12.1414	11.3094	9.7749	10.2629	4.3159	3.4084	7.7932	2.1296	2.1255	5.2467	4.1759	6.5934	7.8238	5.263	9.4532	4.2162	2.2174	3.1459	0	0	10	18	3.0232	-66.468	-42.4603	TRANS	rep0	-3.38706099999996
642	643	1.7844	5.9769	2H	2.1759	1.8534	INACTIVE	12.8877	9.8766	11.7302	11.5744	9.9281	10.0337	4.372	3.1204	7.8704	2.5762	1.8997	5.3769	4.0182	7.3164	7.8816	5.4893	9.2796	3.2947	2.2715	3.3427	0	0	12	20	3.2057	-110.3614	68.9192	TRANS	rep0	-0.46197100000000546
643	644	1.9334	4.1913	2H	2.2918	1.9859	INACTIVE	12.9029	10.5942	12.4776	11.9013	10.0603	9.2996	4.5085	3.9615	8.3586	2.0318	2.0264	5.8495	5.061	8.3824	8.1041	5.1818	8.2688	3.7769	2.4304	3.3221	0	0	10	22	3.3926	-76.6579	4.3785	TRANS	rep0	-2.096697000000006
644	645	2.1126	5.4835	2H	2.1503	1.7312	INACTIVE	12.9059	10.162	12.368	12.1261	9.8072	9.7378	4.2747	3.2194	8.013	1.926	1.9866	5.2112	4.8849	6.9039	8.3271	5.7514	9.3214	4.4465	2.4363	2.5161	0	0	13	22	2.9624	-64.9179	-66.3398	TRANS	rep0	0.05536699999998973
645	646	1.9107	2.9037	2H	2.2828	1.967	INACTIVE	13.4539	9.9329	12.1514	12.2429	9.3543	9.7929	4.2704	3.224	8.7879	1.8864	2.4451	4.9759	4.3017	7.098	8.2218	6.186	8.6138	3.6998	2.3265	2.7089	0	0	14	24	3.1803	-93.3629	-109.3229	TRANS	rep0	-6.453795000000071
646	647	1.7899	4.368	2H	2.1456	1.8501	INACTIVE	13.0873	10.0213	11.6453	11.6574	9.662	9.5938	4.3416	2.3626	7.9401	2.3693	1.9319	4.5997	4.9725	7.8568	8.9924	5.0215	8.3202	4.2118	2.3733	3.4587	0	0	10	22	2.8675	-61.1868	-67.0179	TRANS	rep0	-4.353769999999997
647	648	1.7727	2.1296	2H	2.1798	1.7451	INACTIVE	12.8798	9.892	12.6113	11.9914	9.0905	9.5793	4.3695	3.0809	7.0363	2.0372	1.9352	4.9917	4.8265	7.5653	9.229	5.3463	8.9892	3.6579	2.388	4.5469	0	0	17	26	3.2081	-76.5574	-33.2926	TRANS	rep0	9.298330999999962
648	649	1.6576	2.8539	2H	2.1892	1.931	INACTIVE	12.6534	9.8461	11.9957	11.5764	9.2807	10.3632	4.528	2.9922	8.1716	2.0134	2.0209	4.9944	5.2477	7.7147	8.7368	5.5382	8.7176	4.3487	2.2986	3.6839	0	0	10	19	3.1045	-57.2766	-76.007	TRANS	rep0	8.936881000000028
649	650	1.73	2.6781	2H	2.148	1.7158	INACTIVE	13.4507	10.2537	12.5736	11.3207	9.7783	9.4979	4.524	2.8915	7.0791	2.2709	2.446	4.9784	4.8771	7.7308	9.0041	5.4992	9.3641	4.4148	2.2785	4.1996	0	0	12	21	3.287	-86.2462	129.4688	TRANS	rep0	-1.3908490000000029
650	651	1.8725	4.9337	2H	2.1669	1.715	INACTIVE	13.0001	10.3353	12.4077	10.8391	9.8714	9.2497	4.4202	3.6251	8.6237	1.8102	1.8088	5.4356	4.661	6.9292	8.9441	6.2193	8.9826	4.4021	2.297	4.0983	0	0	12	20	3.3542	-75.3625	128.9092	TRANS	rep0	5.535897999999975
651	652	1.9253	5.1632	2H	2.1964	1.9786	INACTIVE	12.7317	10.5143	12.6039	11.185	10.0896	9.1348	3.9123	3.5412	8.7004	1.8553	1.8448	5.1862	4.4669	7.6296	8.9146	5.7296	8.4716	3.8369	2.2638	4.0331	0	0	11	17	3.1783	-71.9015	140.567	TRANS	rep0	6.507219999999961
652	653	1.8251	5.842	2H	2.3064	1.7826	INACTIVE	13.026	10.259	12.4293	10.846	10.0823	9.0789	4.8048	3.9785	8.645	1.8203	2.0091	5.5439	4.3698	7.0363	8.2091	5.7062	9.7887	4.2574	2.3659	3.3268	0	0	10	24	3.1767	-47.8759	117.5417	TRANS	rep0	4.795837000000006
653	654	1.7381	5.2001	2H	2.175	1.8069	INACTIVE	12.9437	10.2804	12.3783	11.8172	10.0069	9.3567	4.2346	3.3679	8.4744	1.9587	1.872	5.48	4.447	7.0759	8.6546	5.6319	9.0225	4.0793	2.2779	4.2234	0	0	14	21	3.0531	-78.5535	115.2574	TRANS	rep0	-0.38864800000004607
654	655	1.7873	3.4533	2H	2.2359	1.8765	INACTIVE	12.9591	10.2397	12.3646	12.2247	9.7635	8.3988	3.8241	3.6542	8.8381	1.8771	1.8975	5.5876	4.3396	7.6158	9.3863	6.0457	9.6649	4.3706	2.302	3.8413	0	0	11	23	3.1216	-66.5201	127.53	TRANS	rep0	-1.7303949999999872
655	656	1.9106	4.0872	2H	2.156	1.8374	INACTIVE	13.1527	10.6841	12.6074	11.747	9.6049	8.9914	4.2229	3.612	8.3233	1.9745	2.1063	5.0296	4.8358	7.3198	8.6693	5.7017	9.6487	3.7383	2.3161	4.4234	0	0	13	23	3.2471	-56.8746	137.6043	TRANS	rep0	-1.8515070000000264
656	657	1.7502	2.633	2H	2.1861	1.6889	INACTIVE	13.2088	9.7236	12.3524	11.9906	8.8984	9.2577	4.69	3.1732	7.6899	1.9442	1.9195	4.7407	4.9221	7.2896	9.0881	5.4847	9.6245	4.0983	2.2472	3.6996	0	0	15	24	3.2631	-64.9416	129.0642	TRANS	rep0	4.483307999999965
657	658	1.8909	2.5946	2H	2.0908	1.8373	INACTIVE	13.5819	10.1349	12.0531	11.7582	9.6631	9.4037	4.2299	3.4432	8.2217	2.0338	2.0924	5.3232	4.6791	6.5511	8.4178	5.3486	9.3858	4.1686	2.278	2.9083	0	0	10	16	3.0524	-82.1097	129.5848	TRANS	rep0	-9.284219999999948
658	659	1.7346	2.2328	2H	2.1837	1.8788	INACTIVE	13.1942	10.2716	12.1014	11.6556	9.2162	8.8017	4.9546	3.0272	7.9463	2.0172	2.3265	5.1848	4.5955	6.9592	8.4225	5.3668	10.2912	4.678	2.3892	3.1923	0	0	13	24	3.3665	-68.6281	-45.8497	TRANS	rep0	-1.310100000000034
659	660	1.971	3.0008	2H	2.1018	1.9103	INACTIVE	13.0608	10.4647	11.6341	11.6778	9.044	9.1629	4.4233	3.4102	8.0301	2.1357	2.0562	4.6462	4.5294	7.9315	9.449	5.8557	8.447	4.0763	2.4366	3.3181	0	0	9	17	3.0373	-58.0133	130.3177	TRANS	rep0	-4.355082999999979
660	661	1.7039	3.2968	2H	2.1034	1.9126	INACTIVE	13.1669	10.3488	12.0064	11.9988	9.5558	8.454	4.3866	3.2186	7.6439	1.8341	2.0301	4.7251	4.0496	7.5916	8.5462	5.5737	9.1749	3.6151	2.1428	4.4658	0	0	11	23	3.0751	-53.7194	141.9784	TRANS	rep0	-6.311611000000028
661	662	1.9647	2.4884	2H	2.3062	1.8905	INACTIVE	12.8811	10.2431	12.0909	12.2664	9.1944	9.2363	4.5037	3.0094	8.5227	1.9977	1.7329	5.0895	4.7686	7.5918	9.4037	5.7285	8.3433	3.9869	2.1432	3.6191	0	0	10	20	3.2883	-61.2544	-54.7674	TRANS	rep0	-0.4170119999999997
662	663	1.9775	3.6478	2H	2.201	1.8533	INACTIVE	13.179	10.0655	11.4817	11.7647	10.0475	8.9883	4.1708	3.6848	8.4024	1.8041	2.0894	5.0379	4.4745	6.9593	8.4416	5.832	9.9514	3.968	2.2925	3.2774	0	0	9	20	2.5646	-54.3329	-68.273	TRANS	rep0	-10.194646999999975
663	664	1.869	3.1728	2H	2.1494	1.7992	INACTIVE	13.2394	10.3428	12.1856	11.0305	9.4088	8.8349	4.6973	3.626	8.4946	1.9848	1.9222	5.3608	4.3892	7.5061	8.3566	6.0001	7.9746	3.5943	2.2269	3.8677	0	0	10	19	2.8559	-86.4785	65.8951	TRANS	rep0	1.2074420000000146
664	665	1.7638	3.1105	2H	2.2579	1.7401	INACTIVE	13.2136	10.5184	12.2023	11.4634	10.3794	8.8081	4.8104	3.0982	7.5771	2.4443	2.0079	4.4717	4.4657	6.9898	8.9313	5.7806	9.618	4.0235	2.9047	3.3094	0	0	11	19	3.1346	-69.9448	134.1241	TRANS	rep0	-7.408659
665	666	1.9978	2.9038	2H	2.2504	1.8133	INACTIVE	12.4833	10.1533	11.9201	11.9638	9.7475	9.3305	4.3763	2.424	7.959	2.2753	1.8233	4.5163	4.4691	6.6899	8.3602	5.1358	9.0168	4.0873	2.5048	2.7761	0	0	13	24	2.9085	-52.8336	-44.1682	TRANS	rep0	3.4767799999999625
666	667	1.9808	3.3412	2H	2.1133	1.7682	INACTIVE	13.0901	10.2232	11.8021	12.1214	9.2191	9.4538	4.3864	3.5724	8.8453	1.918	1.9246	5.1751	5.0877	7.6825	9.2584	5.8887	8.0518	3.7546	2.3215	4.297	0	0	13	20	3.4788	-64.6304	-42.3628	TRANS	rep0	-5.124746000000016
667	668	1.7946	2.6618	2H	2.2163	1.8224	INACTIVE	13.5771	9.9327	11.4461	11.8745	9.2794	9.4422	4.4781	3.7823	7.9906	2.0292	1.8508	5.2495	4.7257	7.6363	8.7965	5.6167	7.9294	4.0243	2.252	3.5032	0	0	13	20	3.2305	-55.5818	-55.2187	TRANS	rep0	-11.936064000000044
668	669	1.9882	3.2744	2H	2.1734	1.946	INACTIVE	13.2445	9.9904	12.4537	12.1874	9.3618	9.6544	4.4835	4.1892	9.2534	2.1057	2.122	6.2349	4.2529	7.0718	7.688	5.2601	9.5535	3.9336	2.2755	2.9709	0	0	9	18	3.0317	-56.7643	159.4079	TRANS	rep0	-0.804740000000038
669	670	1.878	2.5645	2H	2.1032	1.8199	INACTIVE	12.8253	10.4301	11.6929	12.2151	9.1494	8.935	4.6524	3.7917	7.9244	2.1691	2.1255	5.3176	4.6853	7.4071	8.9598	5.3204	10.1404	4.4097	2.1986	2.9383	0	0	13	23	3.4616	-57.8421	145.3571	TRANS	rep0	-4.103421999999966
670	671	1.6872	2.5914	2H	2.2719	1.8918	INACTIVE	13.1868	10.0655	11.9437	12.5188	8.7478	9.1363	3.897	3.3353	7.801	2.0439	2.1414	4.9478	4.6066	7.3529	9.1724	5.3506	8.1371	3.5614	2.3267	3.4669	0	0	12	19	3.1676	-63.4493	124.5452	TRANS	rep0	-4.079858999999999
671	672	1.722	5.2606	2H	2.1353	1.9776	INACTIVE	13.4541	10.2756	12.5113	12.5456	10.0319	8.6301	4.3298	2.9718	8.3716	2.2088	1.889	5.0114	4.6542	7.7168	8.5624	5.2497	9.8005	3.8879	2.2282	3.9531	0	0	12	23	3.58	-61.2994	112.6132	TRANS	rep0	-11.239502000000016
672	673	1.8417	3.1558	2H	2.1917	1.7257	INACTIVE	13.0985	9.9298	12.467	11.7775	9.4089	9.6113	5.9807	3.5539	8.2988	2.0388	2.0406	5.3877	5.34	7.9948	9.4473	5.5308	8.9093	4.5929	2.2406	3.6086	0	0	9	18	3.3531	-50.6013	122.9946	TRANS	rep0	4.229680999999971
673	674	1.8311	3.1008	2H	2.3687	1.8759	INACTIVE	13.1015	9.7689	11.9045	12.2129	9.7026	9.522	4.6708	3.3376	7.885	2.012	2.1829	5.2014	4.7607	7.9866	9.0264	5.6574	8.9788	3.4231	2.2223	4.121	0	0	16	24	3.1286	-55.3377	114.8776	TRANS	rep0	-3.9967679999999746
674	675	1.7189	2.8131	2H	2.2759	1.9372	INACTIVE	13.3901	10.1035	11.4687	12.2006	9.692	8.2524	4.6715	3.408	8.7189	1.7399	2.065	5.1813	4.6495	8.0943	9.1746	5.5921	8.7847	3.7295	2.173	3.7118	0	0	10	18	2.919	-64.7084	134.677	TRANS	rep0	-14.547988000000032
675	676	1.8394	5.9333	2H	2.2153	1.8293	INACTIVE	13.0923	10.4059	12.5645	12.3127	9.8491	9.223	5.4289	3.0427	8.444	1.9007	2.0982	5.3454	4.5004	7.3611	8.0941	5.5034	9.2896	2.8881	2.6545	3.4829	0	0	11	21	2.8663	-60.1593	170.1719	TRANS	rep0	-4.100818000000061
676	677	1.8808	2.5731	2H	2.2025	2.0822	INACTIVE	13.1999	10.1932	11.995	12.2934	9.7994	8.3875	4.8529	3.3336	7.7444	2.0046	1.9292	4.9463	4.2902	7.9521	8.5417	5.621	9.2378	3.3803	2.2169	3.3023	0	0	13	22	3.5673	-51.8578	164.985	TRANS	rep0	-8.83944699999995
677	678	1.7301	5.0862	2H	2.1105	1.8755	INACTIVE	13.419	10.299	12.2435	12.2497	10.4939	8.4553	4.504	3.5035	8.7321	2.1671	2.2776	5.3775	4.63	7.9537	8.8955	5.2623	9.6164	3.0074	2.3105	4.1702	0	0	12	23	3.0712	-57.6028	177.358	TRANS	rep0	-13.892527000000086
678	679	1.7995	3.1585	2H	2.2311	1.6599	INACTIVE	13.2633	10.1614	11.7804	12.277	9.5717	8.793	4.8101	3.3816	7.941	1.9063	2.0656	4.9057	5.0107	7.737	8.2705	5.1612	9.4073	3.4305	2.2373	2.78	0	0	9	19	3.2637	-71.1911	-179.0767	TRANS	rep0	-10.174757
679	680	1.7919	2.5906	2H	2.2974	1.6579	INACTIVE	13.2563	10.2727	11.6451	12.0838	9.1438	8.8495	4.1441	3.6645	8.0112	1.8887	2.2759	5.5346	4.2379	7.6465	8.6375	5.0461	8.4149	3.1993	2.2487	3.7051	0	0	11	21	3.4293	-73.4926	-159.3216	TRANS	rep0	-8.69977399999999
680	681	1.9573	2.5886	2H	2.3071	2.0501	INACTIVE	13.5365	10.0473	11.8032	12.4513	9.7864	8.5505	4.4879	2.3206	7.4577	2.5126	2.0284	4.4405	4.3898	7.3939	8.8306	5.718	8.777	3.3052	2.2659	4.1938	0	0	11	23	3.1298	-60.4488	173.2639	TRANS	rep0	-15.262192999999968
681	682	1.8699	2.5982	2H	2.153	1.8787	INACTIVE	13.5954	10.5958	12.0629	12.3646	9.7487	8.8698	4.4041	3.2315	7.9571	1.9213	2.4539	5.056	4.2505	7.9206	8.3531	5.3648	8.7996	3.3672	2.4276	3.6442	0	0	10	23	3.0637	-59.6021	150.9503	TRANS	rep0	-17.181085000000053
682	683	1.8617	3.07	2H	2.2708	1.7952	INACTIVE	13.3755	9.8128	11.8034	12.1155	9.5139	9.2626	4.7089	2.961	8.451	2.1283	2.1524	4.7866	4.2644	7.5104	8.3737	5.768	9.7057	3.0137	2.1926	3.9832	0	0	11	25	2.9409	-64.1538	150.678	TRANS	rep0	-7.605545000000006
683	684	1.831	2.5114	2H	2.1575	1.8287	INACTIVE	13.0816	10.4543	12.6468	11.3527	9.1042	8.4604	4.0008	3.4498	7.7561	2.1366	1.9007	4.4112	4.4478	7.5149	8.5362	5.5297	9.2116	3.0493	2.3114	3.9347	0	0	10	25	3.3166	-59.3949	173.9962	TRANS	rep0	6.390106000000003
684	685	1.8946	3.7972	2H	2.1329	1.8333	INACTIVE	13.4312	10.8107	12.5055	12.3842	9.4822	8.6935	4.0094	3.4954	8.3285	1.9826	1.9446	5.5727	4.393	7.772	9.234	6.0812	9.164	4.3789	2.6097	3.3418	0	0	13	20	3.4245	-71.9881	-60.3524	TRANS	rep0	-11.14987300000007
685	686	1.8859	3.3788	2H	2.2237	1.6851	INACTIVE	12.8909	10.1918	11.855	11.5267	10.2008	9.225	4.3682	3.1482	8.5376	1.8111	2.0294	5.1067	4.4825	7.7913	8.7492	5.9201	9.1761	3.192	2.2287	3.7333	0	0	15	19	2.9681	-61.4986	-17.2163	TRANS	rep0	-2.895073000000025
686	687	1.9841	4.1879	2H	2.384	1.7555	INACTIVE	13.03	10.1829	12.3985	11.9098	10.1138	9.5557	4.1291	3.6719	8.4235	1.89	2.2021	5.475	4.5832	7.0734	8.4381	5.5496	9.3357	3.6438	2.3393	3.1792	0	0	11	24	2.9236	-62.9673	-17.3819	TRANS	rep0	-1.8502349999999979
687	688	1.8609	3.4915	2H	2.2091	1.9468	INACTIVE	12.4823	10.214	12.104	11.801	9.5607	8.4342	4.0104	3.7734	8.5546	2.0207	1.9042	5.6117	4.8982	8.0117	8.487	5.3957	8.8847	3.201	2.2056	4.2596	0	0	12	21	3.1184	-49.0625	-28.8659	TRANS	rep0	6.707996999999978
688	689	1.9516	2.9533	2H	2.2135	1.6872	INACTIVE	13.0256	10.4329	11.7641	11.9159	9.7513	9.1086	4.0772	3.095	7.5461	2.0827	1.9951	4.7383	4.1441	7.345	8.6767	5.4039	8.8391	3.2531	2.3754	3.3355	0	0	14	22	3.0657	-59.3495	-6.8447	TRANS	rep0	-7.6174290000000155
689	690	1.7558	3.3035	2H	2.1569	1.8848	INACTIVE	12.9874	9.8511	12.4314	11.5505	10.1805	9.2362	4.1132	3.3031	8.2854	1.9755	2.0713	5.0902	4.5808	7.5679	8.6388	5.2761	8.9937	3.5378	2.2836	3.3635	0	0	12	25	2.93	-44.6786	-60.1766	TRANS	rep0	3.5151199999999676
690	691	2.0092	3.4829	2H	2.1997	1.7631	INACTIVE	13.0254	10.2296	12.1955	11.4697	9.1433	9.463	4.252	2.9062	8.0967	1.91	2.1034	4.4948	4.0347	7.2017	9.3021	6.1729	8.8266	3.8819	2.2146	4.1688	0	0	9	19	2.9095	-63.9278	-54.5908	TRANS	rep0	3.858400999999958
691	692	1.7241	3.1066	2H	2.1504	1.837	INACTIVE	12.8526	10.2039	11.8161	11.5328	9.0694	8.6243	6.084	3.7112	8.4853	1.9144	1.9701	5.6475	4.6142	7.4548	8.991	5.7849	9.0752	3.4463	2.656	2.9488	0	0	12	18	3.3164	-65.4102	11.261	TRANS	rep0	3.078371000000004
692	693	1.7756	2.7142	2H	2.0892	1.8953	INACTIVE	13.1407	9.928	12.2422	11.9538	7.5709	9.2796	4.3362	3.2336	8.0146	2.3533	2.7797	5.2909	4.6072	7.1319	8.8888	5.6405	8.1245	3.9689	2.2214	3.084	0	0	16	22	2.9594	-83.2894	55.6045	TRANS	rep0	10.066666999999995
693	694	1.6583	2.695	2H	2.4117	1.6961	INACTIVE	12.4234	10.1697	12.0541	11.6196	9.4489	9.515	4.2777	3.3061	7.4391	2.0408	1.9227	5.3143	4.5704	7.8049	8.7087	5.6565	9.3091	3.5258	2.2864	4.258	0	0	11	20	3.1004	-76.1064	-156.4816	TRANS	rep0	9.17094499999996
694	695	1.7947	2.8339	2H	2.2765	1.746	INACTIVE	12.8643	9.8522	12.3684	12.3446	8.7491	8.4881	4.436	3.7868	8.1756	1.9415	1.8139	5.0989	4.8681	7.4754	9.063	5.6693	9.4269	3.8448	2.4584	3.2921	0	0	13	22	2.9824	-65.1252	135.3872	TRANS	rep0	7.162337000000036
695	696	1.8762	3.1772	2H	2.1959	1.868	INACTIVE	12.8201	10.0403	12.594	12.2656	9.2559	8.9574	3.7381	3.2044	8.4054	2.0799	2.0683	4.6265	4.5498	7.5045	8.5133	5.8527	9.0471	3.5553	2.2314	4.2122	0	0	13	21	3.2016	-67.1284	135.3465	TRANS	rep0	6.275820999999951
696	697	1.9038	5.2994	2H	2.1523	2.0835	INACTIVE	13.0555	10.2088	12.0347	11.5986	9.9351	9.1818	5.1929	3.6958	8.2492	1.9301	2.0131	5.2417	5.0262	8.0078	8.9718	5.2575	8.6746	3.7824	2.2398	3.7153	0	0	9	21	3.0365	-62.1198	142.9367	TRANS	rep0	-2.8301779999999894
697	698	1.756	4.0195	2H	2.1119	1.727	INACTIVE	12.9646	10.1598	12.0974	11.5399	9.5563	9.2305	4.5299	2.9211	8.0301	2.2142	2.2536	5.1683	4.8872	7.299	8.4431	5.2819	8.5575	4.1109	2.4017	3.1371	0	0	12	22	3.1146	-78.9239	136.1071	TRANS	rep0	1.774405999999999
698	699	1.6098	2.3845	2H	2.16	1.7179	INACTIVE	12.8599	10.0482	12.3895	12.0887	9.7003	9.1568	5.0494	2.1675	6.4883	2.5332	2.0765	3.8943	4.8129	8.274	8.1925	5.1991	9.2564	3.2429	2.3805	3.5747	0	0	14	22	3.3535	-58.6826	152.2875	TRANS	rep0	2.576554000000044
699	700	1.7844	2.9335	2H	2.2069	1.9896	INACTIVE	12.7845	10.3655	11.5258	11.7904	10.2385	8.6789	4.6001	3.2021	7.7471	2.0499	2.3739	4.9983	4.6467	7.6003	9.0596	5.3822	8.6666	3.1559	2.3521	3.3374	0	0	12	26	3.2265	-70.1793	170.3767	TRANS	rep0	-7.545704999999998
700	701	1.6514	3.9206	2H	2.2052	1.7094	INACTIVE	13.4183	10.1292	12.1921	11.6913	9.3999	8.7863	5.1798	3.6625	9.123	1.9072	1.9462	5.21	5.0011	7.4379	8.2998	5.9087	9.6438	3.8786	2.3338	3.4576	0	0	12	19	2.8655	-73.0044	-167.4412	TRANS	rep0	-3.81703600000003
701	702	1.8919	3.1281	2H	2.1956	2.119	INACTIVE	12.5934	10.6279	11.9473	11.8254	8.5212	8.4969	4.3395	2.9847	8.169	2.1536	1.9578	5.1718	4.5962	7.4341	8.4876	5.5969	8.9519	3.6186	2.4688	4.0249	0	0	10	21	2.8378	-56.428	117.8615	TRANS	rep0	5.795350999999982
702	703	1.8511	2.982	2H	2.099	1.8025	INACTIVE	13.3666	10.0737	12.305	11.8377	9.4601	8.9236	4.5046	2.7581	7.8062	2.3787	2.7407	4.4177	4.4885	7.3752	8.7066	5.7812	9.5263	4.4081	2.3475	3.0481	0	0	12	21	3.331	-66.7257	125.0569	TRANS	rep0	-2.8590679999999793
703	704	1.8462	3.452	2H	2.1512	1.7161	INACTIVE	12.8915	10.259	11.9555	11.2164	9.2264	9.1235	6.7093	3.4257	8.5577	1.9759	1.7534	5.5291	4.359	8.6629	8.4319	6.2265	9.4629	3.4965	2.1915	4.48	0	0	11	23	3.0297	-45.1004	102.0846	TRANS	rep0	4.5472239999999715
704	705	1.7697	3.5642	2H	2.1426	1.8969	INACTIVE	12.9791	10.478	11.7903	11.9076	9.1235	8.4029	3.7938	3.2259	7.0845	2.5165	2.9253	4.4689	4.8447	7.4642	8.7345	5.4741	7.8906	3.1446	2.5351	4.0036	0	0	14	22	3.0376	-94.8734	-103.4752	TRANS	rep0	-3.721842000000038
705	706	1.7783	3.8632	2H	2.1871	1.6835	INACTIVE	12.6639	10.5713	12.0599	11.5271	10.1372	9.0422	4.7352	3.2791	8.3228	1.8867	2.7588	4.9614	4.6724	7.7998	9.0812	5.9791	9.2724	3.8536	2.2577	4.2599	0	0	12	22	3.3267	-50.4348	135.2724	TRANS	rep0	-0.3151500000000169
706	707	1.9308	3.0676	2H	2.2895	1.8067	INACTIVE	13.5233	10.0338	12.1898	11.2475	10.1172	9.1607	4.5535	3.0897	8.2021	2.0557	2.2902	4.6823	4.384	7.1184	9.0352	5.6153	10.1133	4.0927	2.4051	3.432	0	0	12	23	3.2195	-71.6792	138.1211	TRANS	rep0	-5.565680999999984
707	708	1.73	2.9385	2H	2.2838	1.9087	INACTIVE	12.6832	10.253	12.1	11.4174	9.1209	9.1682	4.9739	3.5196	9.0737	1.9204	1.8308	5.469	4.4787	7.3678	8.5856	5.3889	9.2277	3.4553	2.1957	4.5229	0	0	11	20	3.2021	-54.379	126.8992	TRANS	rep0	8.195497999999986
708	709	1.6864	3.2754	2H	2.1964	1.8462	INACTIVE	12.9618	10.3886	12.6369	11.0237	9.6217	9.083	4.468	3.3679	8.4138	2.0704	2.6167	5.3986	4.7501	8.1086	8.6326	5.6026	9.5888	4.3907	2.2634	3.435	0	0	14	23	3.1021	-69.6175	136.455	TRANS	rep0	7.9071950000000015
709	710	1.889	2.3822	2H	2.2146	2.0504	INACTIVE	12.6197	10.4349	12.0787	11.2706	9.4231	8.3692	4.7832	3.1428	7.7576	2.1061	2.3326	4.6196	4.6036	7.5244	9.3297	5.9787	9.5211	3.7368	2.1963	3.6424	0	0	15	25	2.9454	-73.7933	141.2099	TRANS	rep0	6.881973999999957
710	711	1.818	5.3077	2H	2.1356	1.7621	INACTIVE	12.5525	10.405	12.1571	11.1367	10.045	8.8427	6.1275	3.0694	8.6204	2.072	1.8661	4.7872	4.8311	7.0035	8.417	5.339	8.5598	3.8541	2.5731	3.9415	0	0	14	20	2.7427	-75.2163	128.5011	TRANS	rep0	6.393661999999949
711	712	1.7904	3.3174	2H	2.1509	1.8152	INACTIVE	12.8416	10.2431	12.5313	12.201	10.0163	9.3349	4.8623	3.5367	7.6843	1.906	2.0524	5.0873	4.6051	7.3699	8.8806	5.4509	9.0785	3.965	2.37	3.6474	0	0	13	22	3.1538	-67.863	-39.6285	TRANS	rep0	0.2880269999999996
712	713	1.8414	2.5643	2H	2.1319	1.8353	INACTIVE	12.998	10.1619	12.3234	11.6029	9.3424	8.9546	4.3721	3.2809	8.0164	2.2347	2.3226	4.5418	5.2212	7.5823	9.0718	5.7868	9.2831	4.2671	2.3178	3.4147	0	0	13	26	3.4673	-82.4379	-47.8354	TRANS	rep0	4.053699999999935
713	714	1.7842	2.3449	2H	2.1719	1.9737	INACTIVE	13.0566	10.0473	12.4904	11.1068	9.5446	9.6212	4.4007	2.9463	7.5366	2.3761	1.9664	4.7192	5.1491	8.2309	8.5904	5.019	9.2857	3.7286	2.4084	3.9222	0	0	14	22	2.9363	-64.6453	132.7174	TRANS	rep0	7.682591999999943
714	715	1.8867	2.823	2H	2.16	1.7684	INACTIVE	13.2924	10.0289	12.3974	10.705	9.5099	9.2701	5.894	3.4725	8.1209	1.9199	2.1686	5.3024	4.386	7.3127	8.5743	5.8474	9.2751	4.3294	2.3688	4.0339	0	0	13	20	3.1049	-58.0466	143.2744	TRANS	rep0	6.293485999999973
715	716	1.8238	3.4409	2H	2.1155	1.8824	INACTIVE	13.3755	10.6942	12.3536	10.7674	10.1579	9.009	6.0606	3.7693	8.7595	2.1409	2.3062	5.8398	5.0542	7.8875	8.6785	5.3003	8.4674	3.8985	2.3321	4.1355	0	0	13	22	3.0766	-51.4505	-64.0783	TRANS	rep0	-4.151179000000013
716	717	1.9019	3.3503	2H	2.1538	2.095	INACTIVE	12.7688	10.4852	12.4897	11.3861	9.4906	8.4735	5.177	3.5934	7.316	2.0062	1.8925	4.8259	4.5981	7.2667	8.5816	5.332	8.6145	3.6976	2.3273	4.7908	0	0	13	25	2.9801	-64.4762	-42.1894	TRANS	rep0	7.009074999999996
717	718	1.8702	2.9602	2H	2.2337	1.7687	INACTIVE	13.3473	10.115	12.1595	11.7634	9.5088	9.1802	6.8866	2.7786	7.653	2.0535	2.0824	4.8188	4.4777	7.4694	8.7869	5.4366	8.6855	4.2343	2.3653	3.6894	0	0	11	20	3.0597	-66.3638	-58.6125	TRANS	rep0	-4.005418000000077
718	719	1.8499	5.5123	2H	2.2461	1.9783	INACTIVE	13.6084	10.2577	12.301	11.7667	10.3478	9.0301	5.1547	2.8688	8.7578	2.1334	2.2698	4.9047	5.5874	8.2783	9.0059	5.0848	8.6184	3.9316	2.4493	4.1204	0	0	10	19	2.9537	-71.7701	-50.1097	TRANS	rep0	-11.971836000000053
719	720	1.7773	5.8691	2H	2.1437	1.919	INACTIVE	13.1691	10.0808	11.8097	10.6772	10.7862	8.5651	4.6368	3.5221	8.7434	1.917	2.0119	5.3179	4.7735	8.1505	8.3972	5.3468	7.752	4.0617	3.2973	2.5051	0	0	10	23	3.3532	-81.6536	49.6156	TRANS	rep0	-4.163310000000024
720	721	1.7956	3.2299	2H	2.1791	1.8132	INACTIVE	12.8504	9.9898	12.1737	10.6763	9.9091	9.2986	5.1788	3.3961	7.7965	2.1787	2.0312	5.3049	5.2449	7.2359	8.2246	5.6543	8.9399	3.8758	2.2441	3.9412	0	0	14	22	3.9976	-63.9522	-59.1383	TRANS	rep0	9.029140999999981
721	722	1.9044	4.0832	2H	2.1758	1.809	INACTIVE	12.9689	10.266	11.8572	11.4904	9.3426	9.1036	4.6749	2.5321	7.6337	2.3077	2.4009	4.8198	4.5762	7.2709	8.7664	5.4881	8.7105	4.4394	2.4036	4.3413	0	0	14	24	3.0321	-57.9606	-69.1803	TRANS	rep0	0.14324499999997897
722	723	1.827	2.7685	2H	2.1174	1.8765	INACTIVE	12.8851	10.4379	12.3298	11.5187	9.1921	9.6581	6.0587	2.4167	7.4835	2.374	2.7727	4.488	4.6937	7.6217	8.6675	5.4435	9.6754	4.0638	2.4759	3.7156	0	0	17	23	3.2749	-61.5508	-63.2713	TRANS	rep0	4.954741000000013
723	724	1.9392	2.8839	2H	2.2061	1.8118	INACTIVE	13.5933	10.5188	12.0325	11.5547	9.3129	9.2293	4.5246	3.5225	8.1867	2.3451	2.0019	5.1414	4.6664	7.8314	8.7958	5.7791	9.5189	3.732	2.2607	4.0717	0	0	14	23	3.244	-59.5342	-48.5302	TRANS	rep0	-9.447541999999999
724	725	1.9351	2.6692	2H	2.3185	1.7793	INACTIVE	12.6974	10.3456	12.8221	11.7516	9.3798	8.457	4.861	3.483	7.9038	2.1498	2.1175	4.9607	4.8164	7.9893	9.4132	5.8279	8.9559	3.7407	2.2298	4.2504	0	0	14	23	3.2116	-68.5625	-48.3938	TRANS	rep0	10.399708999999973
725	726	1.7421	2.9769	2H	2.1268	2.0605	INACTIVE	12.791	10.1217	11.8697	11.8529	9.1916	9.0501	4.4257	2.9235	7.8131	2.1002	2.3618	4.7134	4.4863	8.2207	8.623	5.4082	6.1301	3.3045	4.299	3.1835	0	0	12	22	2.9779	-170.8524	99.1558	TRANS	rep0	2.4210030000000415
726	727	1.7794	2.8981	2H	2.0823	3.1062	INACTIVE	13.506	10.351	12.5255	11.6404	9.7546	9.3085	6.7069	2.8525	7.8795	1.8219	2.2991	5.0512	4.6802	7.6507	8.7843	5.3625	5.6787	3.3629	2.3708	3.5656	0	0	12	21	2.9559	-163.1823	81.2682	TRANS	rep0	-5.265235000000018
727	728	1.7908	3.1433	2H	2.3063	1.7944	INACTIVE	12.7299	10.3773	12.5155	11.3	9.549	9.0874	5.3922	2.1912	7.513	2.7222	2.6813	4.1496	4.4051	8.1299	8.5473	5.5719	5.4528	5.9172	2.2344	4.336	0	0	12	25	3.0592	173.0683	81.9053	TRANS	rep0	8.866941999999938
728	729	1.8953	2.9827	2H	2.1518	1.7671	INACTIVE	12.8724	10.0423	12.2759	11.4522	8.9705	9.1205	5.4421	3.2355	7.9959	1.9693	1.9678	4.9946	4.6506	7.6071	8.6972	5.5651	8.6157	4.3261	2.3324	3.733	0	0	11	21	3.1153	-75.7637	140.0046	TRANS	rep0	9.238476999999932
729	730	2.0421	2.4586	2H	2.3378	1.734	INACTIVE	13.0628	10.3491	12.0475	12.0519	9.1076	9.5789	6.4145	3.0529	7.9762	2.043	3.0705	5.1948	4.8559	7.5562	8.2001	5.3566	8.521	3.8998	2.3559	3.9555	0	0	12	21	2.9739	-67.5442	130.9016	TRANS	rep0	-2.4333009999999717
730	731	1.7793	2.8674	2H	2.2349	1.6325	INACTIVE	13.3171	10.2527	12.0598	10.6998	10.1935	10.6545	6.9259	3.4591	8.2669	1.9042	2.2826	5.1577	4.9354	7.4129	8.9143	5.4972	6.7133	4.1107	2.3856	3.3764	0	0	11	19	3.1732	-155.1447	102.9425	TRANS	rep0	-2.3793550000000323
731	732	1.7222	3.6399	2H	2.1416	1.9902	INACTIVE	13.1347	10.2675	11.8338	12.1247	9.766	8.7741	4.6274	3.8153	9.0542	2.0821	2.2318	5.5156	5.0791	8.4649	8.6289	5.6033	9.1737	4.3765	2.3234	3.6389	0	0	11	19	3.0033	-72.9186	138.8054	TRANS	rep0	-8.692776999999978
732	733	1.995	4.9212	2H	2.0398	1.7652	INACTIVE	13.0334	10.4623	11.6489	11.4027	10.5009	9.8433	5.9261	3.7582	8.5287	1.936	2.1681	6.2678	4.4285	7.1365	8.2581	5.223	8.0046	4.1553	2.1268	3.9399	0	0	13	21	2.7513	-56.7756	-66.7052	TRANS	rep0	-9.672970999999961
733	734	1.7395	2.6961	2H	2.1873	1.8702	INACTIVE	12.9726	9.9191	11.5273	11.7764	9.1324	9.7558	5.4487	2.6659	8.0093	1.9884	1.8973	4.7887	4.8119	7.7627	8.0993	5.4343	9.4598	3.9169	2.4884	3.8208	0	0	16	23	2.7614	-67.8707	-35.0024	TRANS	rep0	-0.9824330000000145
734	735	1.7692	4.7643	2H	2.1997	2.0295	INACTIVE	12.9459	10.4218	11.508	11.7511	10.0453	9.477	4.5512	3.4483	8.3978	2.117	2.094	5.8979	4.8465	7.9854	7.8853	5.2759	9.6195	3.8693	2.2886	4.0314	0	0	15	21	3.1954	-60.8273	-62.6761	TRANS	rep0	-9.208991000000026
735	736	1.9885	2.8079	2H	2.3414	1.8213	INACTIVE	13.4893	10.7139	11.4505	11.0037	9.6832	9.3384	5.7306	3.1342	7.8373	2.0358	2.278	5.3732	4.9564	8.6061	9.3497	4.9886	7.9932	3.9034	2.2942	3.8141	0	0	13	22	3.0273	-53.1081	-61.582	TRANS	rep0	-13.186149999999998
736	737	1.812	2.4296	2H	2.2333	1.7206	INACTIVE	13.034	10.6488	11.8514	11.9378	10.1921	9.1869	4.726	2.8619	7.6473	2.2679	2.3594	4.9651	4.3042	7.0006	8.9975	5.4845	8.3176	4.368	3.6369	2.3914	0	0	13	22	2.8406	-88.3983	-131.727	TRANS	rep0	-11.027879999999982
737	738	1.9446	3.2302	2H	2.1549	1.7401	INACTIVE	13.1922	9.8353	12.6587	11.0001	9.6492	9.7065	4.731	3.5149	8.5206	2.043	2.5409	5.3411	4.4104	7.795	8.9765	5.3209	6.3497	3.6004	2.5542	3.6416	0	0	13	23	3.0664	-164.8382	-63.7011	TRANS	rep0	9.002868999999976
738	739	1.7576	3.4373	2H	2.1645	2.009	INACTIVE	13.1261	10.3722	11.545	11.6637	9.6085	8.5449	4.687	3.2574	8.0598	2.2401	2.0272	4.7198	4.9091	7.192	8.6057	5.4575	9.2408	3.8183	2.2387	3.6841	0	0	13	24	3.0837	-60.5895	-49.349	TRANS	rep0	-8.261791000000017
739	740	1.5642	2.6896	2H	2.2283	1.7495	INACTIVE	13.3113	10.4644	11.7256	10.3639	9.3407	8.8499	3.9769	3.2331	8.0997	2.3339	2.2464	4.9686	4.5004	7.0941	8.709	5.4531	8.9174	4.0107	2.362	3.3672	0	0	15	25	2.7326	-64.9677	138.027	TRANS	rep0	-0.3788729999999987
740	741	1.8737	2.6678	2H	2.1386	2.2031	INACTIVE	13.3408	10.2022	12.1422	11.7345	9.0543	9.151	5.0972	3.0556	7.8429	1.9007	1.9088	4.9178	4.3137	7.51	8.7202	5.5497	8.3627	3.3696	2.479	3.359	0	0	13	23	3.4291	-52.0985	148.1942	TRANS	rep0	-2.1785520000000247
741	742	1.9159	4.0922	2H	2.1919	1.794	INACTIVE	12.9731	10.3672	12.1027	11.5282	9.7355	8.9643	5.5072	3.1544	8.4638	1.9832	2.4628	5.6603	4.732	7.1414	8.0719	5.2564	9.4819	4.107	2.3624	3.8585	0	0	14	26	2.8401	-66.5978	-53.0503	TRANS	rep0	-0.741833999999983
742	743	1.8196	2.8204	2H	2.0602	1.8029	INACTIVE	13.4566	10.1911	12.4284	11.6066	9.6938	8.6894	4.6675	3.8087	8.3395	1.9023	2.435	5.3597	4.6628	6.8721	8.282	5.0924	9.4758	4.4412	2.4665	3.7286	0	0	12	24	3.1145	-74.6979	-57.517	TRANS	rep0	-3.6875440000000594
743	744	1.8501	2.9213	2H	2.1725	1.7605	INACTIVE	13.2305	9.6224	12.797	12.124	9.5644	9.097	4.9071	3.3694	8.0169	2.0053	1.9765	5.0761	4.6046	7.3667	8.7355	5.5353	9.2025	4.1853	2.3408	3.7863	0	0	12	18	3.2972	-69.4043	135.1325	TRANS	rep0	4.6720189999999775
744	745	1.6749	2.9128	2H	2.1802	1.7586	INACTIVE	12.8809	9.958	13.5871	12.1184	8.4714	8.5281	4.9151	3.3734	8.0916	2.2066	2.1592	5.3457	4.9581	7.7663	9.3472	5.1656	8.5239	3.8891	2.3893	3.8601	0	0	14	22	3.171	-72.5512	127.7169	TRANS	rep0	20.098138000000006
745	746	1.9047	3.8899	2H	2.0382	1.703	INACTIVE	13.1643	10.2072	12.4292	11.9541	9.8476	9.1876	8.1732	4.0411	8.9552	1.9746	1.751	5.7094	4.9702	7.3981	8.8107	5.8121	8.5108	3.7739	2.305	3.2038	0	0	10	21	3.0357	-54.4573	130.7547	TRANS	rep0	-2.584085000000016
746	747	1.7873	3.2323	2H	2.2353	1.8806	INACTIVE	13.2665	10.3817	12.3227	12.0975	9.5739	9.4881	4.505	4.7914	9.0909	1.9007	1.9682	5.8707	4.9258	8.0374	8.8525	5.6526	8.8674	4.3191	2.2327	4.3049	0	0	10	19	3.0003	-71.5475	-54.421	TRANS	rep0	-5.836310000000026
747	748	1.9129	2.7808	2H	2.1708	1.8769	INACTIVE	12.8615	10.2676	12.1734	12.4063	9.7557	8.2345	4.4388	2.7344	7.5623	2.5484	2.518	4.8665	4.4709	7.4732	9.095	5.9631	8.9698	4.0862	2.1507	3.7834	0	0	10	18	3.1182	-78.7639	-42.4961	TRANS	rep0	-3.3834529999999745
748	749	1.8118	2.1804	2H	2.2916	1.9239	INACTIVE	12.8613	9.942	12.0762	12.866	9.5067	8.0156	5.8113	3.078	7.7875	2.381	2.1032	4.9445	4.4057	7.125	8.8622	5.6844	8.4357	3.2254	2.4571	4.7153	0	0	13	21	3.2168	-73.8416	-126.8409	TRANS	rep0	-3.3905110000000036
749	750	1.9537	4.9585	2H	2.1727	2.1118	INACTIVE	12.9934	10.0876	12.6543	12.3056	10.0969	8.4735	5.2676	3.4449	8.5351	2.0038	2.5973	5.5449	4.8925	8.1707	8.5591	5.3994	9.0208	3.9957	2.2228	3.8257	0	0	10	20	2.8444	-56.6938	116.8452	TRANS	rep0	-0.6788109999999961
750	751	1.9691	4.4137	2H	2.0928	1.741	INACTIVE	13.2456	9.9024	12.5295	11.8384	9.8767	8.7594	6.2783	3.3601	9.0037	1.8831	1.9443	5.6137	4.5552	7.7113	8.2432	5.162	8.026	3.7522	2.4683	3.4469	0	0	10	17	2.9355	-57.7092	116.941	TRANS	rep0	0.058387000000038825
751	752	1.7533	2.3558	2H	2.2621	1.7603	INACTIVE	13.512	10.2113	12.8781	12.0554	9.4396	8.552	7.9654	2.79	7.3604	2.2698	1.9926	4.954	4.6158	7.8548	8.281	5.2465	9.6107	3.8036	2.196	4.0295	0	0	13	22	3.1096	-50.8444	112.6094	TRANS	rep0	-2.053615000000093
752	753	1.8789	4.6543	2H	2.2661	1.8014	INACTIVE	12.9325	10.3045	12.4183	12.5232	9.9236	7.6969	4.9565	4.0475	9.6356	2.0158	2.067	5.785	4.4442	7.1107	8.117	5.1746	9.9826	3.97	2.4304	3.8125	0	0	11	17	2.9426	-70.9159	139.3614	TRANS	rep0	-4.0733679999999595
753	754	1.7747	3.0478	2H	2.2267	1.7286	INACTIVE	13.1378	10.041	12.717	12.4365	9.8254	8.6636	4.6233	4.0703	8.6443	1.9518	1.9332	5.7499	5.1997	9.0257	9.6018	6.1225	8.0151	3.2732	2.2756	3.7391	0	0	13	21	3.2758	-67.5923	144.2825	TRANS	rep0	-1.2462719999999763
754	755	1.9449	5.6338	2H	2.1267	1.7551	INACTIVE	13.2582	9.9702	12.6639	11.9186	10.2392	8.2889	4.9677	3.1554	8.0287	2.5705	2.0689	5.0954	4.6863	7.768	9.0253	5.6041	7.2116	3.1625	2.3466	4.5075	0	0	12	23	2.8226	-89.1441	-106.3862	TRANS	rep0	-1.8147970000000555
755	756	1.9278	5.8452	2H	2.1556	1.8858	INACTIVE	13.2933	9.9831	12.1206	11.4686	8.8892	8.7769	4.2232	3.078	8.3814	2.3149	1.9703	5.1233	4.2232	7.7114	8.1382	5.7656	9.2129	3.7879	2.5811	3.8714	0	0	11	19	3.386	-64.1138	118.2776	TRANS	rep0	2.5219489999999496
756	757	1.7546	3.2495	2H	2.2025	1.7244	INACTIVE	12.9766	9.9079	12.1965	12.2265	8.9763	8.6326	4.8993	3.665	8.3382	2.0714	1.6996	5.6366	4.7597	7.7636	8.638	5.3273	8.2347	4.0321	2.3605	3.1712	0	0	8	15	3.0135	-67.2638	114.6462	TRANS	rep0	3.1118129999999837
757	758	1.8495	4.6395	2H	2.0849	1.809	INACTIVE	13.0334	10.2345	12.0448	11.7521	9.4983	8.2424	4.1588	3.2067	8.6672	2.0949	2.2017	5.7451	4.3947	8.5709	8.3946	5.8489	9.3288	3.9088	2.1684	4.2943	0	0	14	22	3.5103	-61.0374	135.4218	TRANS	rep0	-1.305121999999983
758	759	1.9494	2.2114	2H	2.1863	2.1512	INACTIVE	13.7257	10.1929	12.883	12.2989	9.3897	8.8609	4.4702	2.5727	7.5317	2.3141	2.3988	4.4975	4.2558	7.0637	8.4046	5.4588	9.464	3.4265	2.3129	4.088	0	0	13	23	2.7868	-78.3144	-172.2682	TRANS	rep0	-6.230901000000017
759	760	1.9796	2.2703	2H	2.3097	1.8437	INACTIVE	13.2856	9.996	12.3499	11.8205	9.0534	8.3093	4.2499	2.9062	7.4616	2.4344	2.9522	5.1977	4.2189	7.5944	7.9761	5.1239	9.0521	2.9183	2.2533	4.0284	0	0	11	23	2.936	-62.6629	177.3793	TRANS	rep0	1.542552999999998
760	761	1.7964	5.2608	2H	2.1546	1.776	INACTIVE	13.4021	10.1271	12.548	11.8141	9.4865	9.011	4.5975	2.8869	7.9356	2.0414	2.3859	4.9493	4.532	6.9636	8.3105	5.7615	9.7938	4.4032	2.7476	2.9998	0	0	12	24	3.0059	-63.3152	133.4432	TRANS	rep0	-1.5531670000000304
761	762	2.0239	2.1828	2H	2.1946	1.6053	INACTIVE	13.6021	10.0455	12.5694	11.967	9.073	9.4305	4.7196	2.9917	7.901	1.986	2.2	5.1715	4.9098	8.0866	8.6883	5.6324	8.9971	3.4535	2.2262	3.4651	0	0	14	20	2.8798	-63.7837	167.5813	TRANS	rep0	-2.4302790000000414
762	763	1.7612	5.9479	2H	2.0701	1.8854	INACTIVE	12.9152	10.2205	12.2642	11.9168	10.066	9.6911	4.3967	3.7961	8.5885	1.8707	1.9084	5.056	4.4824	8.0179	9.4512	5.7313	9.0142	4.1568	2.4925	3.7963	0	0	14	23	3.1564	-67.2733	141.7184	TRANS	rep0	-1.4983799999999974
763	764	1.6486	5.2803	2H	2.1442	1.8224	INACTIVE	13.1469	10.1026	12.7817	12.2676	9.8351	9.5226	4.3755	3.0905	8.3014	2.0273	2.2071	5.3222	4.7794	7.7797	8.5836	5.2727	8.6589	4.0628	2.2419	3.4905	0	0	11	18	2.8576	-46.9464	-76.9915	TRANS	rep0	-0.24074600000000146
764	765	1.8115	2.3603	2H	2.1722	1.9213	INACTIVE	13.1975	9.9979	12.3398	12.3059	9.6218	9.5903	4.3262	2.9489	7.925	2.0722	2.2744	5.3309	4.2825	8.1357	8.1749	5.1463	9.5634	3.7815	2.3538	3.8207	0	0	13	22	3.1855	-59.8249	127.1297	TRANS	rep0	-3.327428999999995
765	766	1.9856	3.1615	2H	2.1678	1.7388	INACTIVE	13.3947	10.2461	12.5378	12.0142	10.0003	8.9644	4.4745	2.5346	8.0211	2.2479	2.3624	4.8241	4.395	7.6099	8.4207	5.8052	9.8944	4.0909	2.2005	3.4445	0	0	12	21	3.1636	-58.4366	118.4972	TRANS	rep0	-6.392755000000022
766	767	1.8307	5.3117	2H	2.2131	1.8005	INACTIVE	13.7376	10.0334	11.8422	11.4986	9.9531	9.2566	4.5208	3.1549	8.3832	1.959	1.9478	5.066	5.2708	7.3392	8.7896	5.2497	8.78	3.3063	2.3238	4.0936	0	0	14	18	3.2704	-52.6163	104.1506	TRANS	rep0	-12.551968000000045
767	768	1.8737	5.4552	2H	2.1736	2.0439	INACTIVE	13.0843	10.4127	12.3492	12.2488	10.1581	9.2722	4.2128	3.7462	8.6162	1.8588	1.844	5.4234	5.0477	7.8435	9.01	5.2658	8.6275	3.5111	2.3007	3.8542	0	0	12	21	3.3572	-54.7234	118.5896	TRANS	rep0	-7.207709000000023
768	769	1.8463	4.2366	2H	2.1999	1.9537	INACTIVE	13.3085	9.9175	11.752	12.2384	9.6407	9.3557	4.5158	3.8634	8.8836	1.811	2.8793	5.4699	4.6204	7.5942	8.1208	5.1179	9.6832	3.4948	2.3995	3.7347	0	0	10	22	3.1131	-66.7332	140.0795	TRANS	rep0	-9.34342700000002
769	770	1.8032	2.7533	2H	2.21	1.9499	INACTIVE	13.5213	9.9964	12.7269	12.0051	9.3137	8.8388	5.431	3.5006	7.6802	2.3105	2.0729	4.6096	4.7104	7.8146	9.0119	5.3864	8.6416	4.138	2.285	3.6652	0	0	14	21	3.2117	-63.421	127.7355	TRANS	rep0	-0.9526140000000396
770	771	1.9875	4.9256	2H	2.1573	1.8094	INACTIVE	13.0219	10.0461	12.1417	12.3526	9.6923	9.079	4.4211	3.0148	8.0764	2.4307	2.4024	5.4371	4.5297	7.5809	8.0532	5.2285	8.7004	3.0965	2.22	4.0792	0	0	12	21	3.0853	-59.5683	168.118	TRANS	rep0	-3.6286499999999933
771	772	1.7912	2.5209	2H	2.3223	1.6845	INACTIVE	13.1114	9.9595	12.3764	11.712	9.3666	10.1534	4.6592	3.1297	7.7168	1.9155	1.9811	4.8721	4.1843	7.397	8.2733	5.8396	9.3199	4.0441	2.551	3.7573	0	0	13	22	3.2289	-61.7293	133.2895	TRANS	rep0	3.6266200000000595
772	773	2.0314	5.273	2H	2.1696	1.7726	INACTIVE	13.5365	10.3187	12.1907	11.2697	10.0184	9.2389	5.3157	2.531	7.2012	2.3599	2.3046	4.8461	4.3224	7.4312	8.3776	5.5815	8.4142	3.3292	2.4078	3.8707	0	0	13	20	3.5022	-60.421	0.9984	TRANS	rep0	-7.543464000000029
773	774	1.8116	2.9282	2H	2.2511	1.6479	INACTIVE	13.0873	10.5465	12.1757	10.8811	10.2477	9.4314	5.6442	3.4056	8.7034	1.8979	2.0371	5.1406	4.5156	7.4052	8.4162	5.768	9.507	4.2832	2.3779	3.3387	0	0	12	19	3.0963	-69.6893	142.7009	TRANS	rep0	-1.6749879999999848
774	775	1.8495	5.4323	2H	2.2015	1.7422	INACTIVE	13.2575	10.0584	12.1812	11.231	9.3273	9.0744	7.2263	2.7904	8.1147	2.3376	1.9479	4.9573	4.2808	7.3148	9.2532	6.0051	9.5736	3.9486	2.3426	3.6503	0	0	9	23	3.5189	-72.1991	-55.7065	TRANS	rep0	2.231572999999969
775	776	1.8066	2.9075	2H	2.3816	1.7566	INACTIVE	13.1013	9.9723	12.7026	12.5473	10.4011	9.227	5.9877	3.1105	7.7394	2.1262	1.9195	5.2437	4.6349	7.3201	8.1528	5.3987	8.8825	3.0701	2.5809	3.8855	0	0	15	21	3.0448	-54.0528	-7.2376	TRANS	rep0	-4.032676999999978
776	777	1.6779	2.7259	2H	2.1573	1.8342	INACTIVE	13.5489	9.9886	12.1055	11.6441	9.6271	9.5163	6.3929	3.3124	8.0666	2.0737	2.2511	5.1276	4.7504	8.0351	7.9491	5.2803	9.4289	3.0122	2.4437	3.7298	0	0	12	18	2.9457	-71.9054	2.498	TRANS	rep0	-6.306828000000053
777	778	1.7564	2.5825	2H	2.1883	1.8339	INACTIVE	13.296	10.0404	12.1531	11.4339	9.8939	9.417	5.9602	3.8012	8.3298	2.1518	2.8506	5.338	4.2253	7.5043	8.4355	5.5852	8.6551	4.2636	2.3429	3.5223	0	0	13	21	3.4789	-57.1929	-52.9656	TRANS	rep0	-2.6827930000000038
778	779	1.8545	2.4918	2H	2.0895	1.8587	INACTIVE	13.3696	10.1679	11.9047	12.0258	9.6025	9.2464	7.0574	2.9052	7.959	2.3606	2.2545	4.8258	4.5159	7.3563	8.2842	5.0338	8.6393	3.7243	2.2381	3.4637	0	0	15	22	2.9776	-70.3742	9.2337	TRANS	rep0	-9.199015000000031
779	780	1.7581	5.0341	2H	2.131	1.8399	INACTIVE	13.4998	10.7647	11.9888	11.6394	10.0552	9.3155	7.4367	2.9673	8.1722	1.7609	2.2337	5.4024	4.1755	7.1128	8.2326	5.3998	9.6314	4.0872	2.2761	3.9099	0	0	14	22	3.0284	-59.949	145.9633	TRANS	rep0	-14.78031199999998
780	781	1.6891	5.2617	2H	2.3403	1.71	INACTIVE	13.0488	10.5187	11.7993	12.0028	9.9608	9.1699	7.2847	3.1797	8.9512	2.0388	2.0856	5.6368	4.9229	7.59	8.6333	5.3287	8.7788	3.7045	2.4734	3.2283	0	0	12	24	3.1643	-79.5226	-157.1747	TRANS	rep0	-9.928127000000018
781	782	1.8389	4.6917	2H	2.2678	1.8926	INACTIVE	12.9985	10.1292	11.8653	12.5661	10.2081	8.8942	6.17	3.2579	8.0597	1.9583	2.2465	5.3995	4.8748	7.7627	8.2772	5.1951	8.4438	3.3197	2.215	3.6595	0	0	10	19	3.0059	-68.1638	-175.3173	TRANS	rep0	-10.484010000000012
782	783	1.7514	6.0466	2H	2.201	1.7727	INACTIVE	13.1631	9.9156	12.1203	12.1433	9.8062	9.1854	6.1499	3.1179	8.0299	2.0586	2.166	4.9607	5.1168	8.4053	8.1057	5.0449	8.815	3.4545	2.3435	3.5322	0	0	14	18	2.9784	-52.0274	-5.5368	TRANS	rep0	-4.138491999999985
783	784	1.6369	2.7142	2H	2.2938	1.7956	INACTIVE	13.4557	10.0471	11.971	11.5072	9.7319	8.6019	5.5533	2.9774	8.1816	1.9144	1.9865	5.291	4.9419	7.4768	9.1539	5.3518	7.9784	2.9199	2.2965	3.5133	0	0	12	18	2.921	-63.7013	-15.1964	TRANS	rep0	-6.3148649999999975
784	785	1.7878	5.7235	2H	2.1892	1.9158	INACTIVE	13.673	9.9837	11.8803	11.3195	10.032	8.9388	5.1523	2.4093	8.2276	1.9884	1.8832	4.8496	4.7161	7.023	8.8424	5.6966	7.6031	3.8799	2.296	2.9049	0	0	14	24	3.2094	-86.142	35.6239	TRANS	rep0	-10.173930999999982
785	786	1.9535	6.09	2H	2.1523	1.7356	INACTIVE	12.9979	10.287	11.9552	11.9718	9.005	8.8448	6.0568	2.6488	8.1489	2.1436	2.9419	4.8217	4.7467	7.8644	8.9659	5.7077	8.8094	3.7071	2.3371	3.4973	0	0	11	22	2.9014	-67.4819	132.105	TRANS	rep0	-0.8226410000000328
786	787	2.0329	2.7607	2H	2.2182	1.8185	INACTIVE	13.4235	10.019	12.1988	11.0273	9.8225	8.7323	4.8808	2.0815	7.4416	2.8726	3.994	4.3395	4.5822	7.7911	8.8956	5.5745	9.1946	3.959	2.2748	3.9793	0	0	13	24	3.0477	-71.1624	139.7035	TRANS	rep0	-1.000803000000019
787	788	1.7277	3.426	2H	2.1152	1.9818	INACTIVE	12.9036	10.2965	13.064	12.1102	10.1084	8.4112	4.8941	2.6893	8.0796	2.0326	2.5063	5.083	5.1589	7.8387	8.4939	5.3398	8.0278	5.0837	4.1459	2.6602	0	0	16	22	3.0045	-72.2571	97.0772	TRANS	rep0	3.9324499999999603
788	789	1.7584	4.5978	2H	2.1363	1.9931	INACTIVE	13.2585	10.0963	12.4764	11.8416	10.6197	9.3969	4.5155	3.8952	7.328	1.9252	2.4467	5.7894	4.4798	8.5328	8.7961	5.446	8.2071	3.397	2.432	3.4083	0	0	13	21	3.0605	-74.5621	-27.3867	TRANS	rep0	-5.98770300000001
789	790	1.8671	3.2562	2H	2.2428	1.7778	INACTIVE	13.3069	10.5033	12.5811	11.6023	9.69	8.7645	4.2566	2.1681	7.5347	2.5843	1.7577	4.1257	4.9227	8.4594	9.2268	6.0077	8.8256	4.0951	2.4049	3.3852	0	0	11	20	3.7021	-61.8641	-46.1755	TRANS	rep0	-2.4682280000000674
790	791	1.6752	3.0518	2H	2.2958	1.8482	INACTIVE	13.2446	9.5163	12.5679	11.7522	8.7463	8.5358	4.1818	2.8377	8.2034	2.1439	1.9309	4.8197	4.7025	8.0095	9.1461	5.4274	8.146	4.0528	2.466	3.6971	0	0	11	22	3.3373	-62.265	-69.7236	TRANS	rep0	9.810194999999965
791	792	2.0627	3.645	2H	2.1344	1.8028	INACTIVE	12.9568	9.8589	11.9555	12.0215	8.9611	10.0275	4.7728	2.5333	7.4794	2.5549	2.3697	4.9105	5.1318	8.7379	9.0212	5.0835	7.782	4.4008	2.4299	3.3804	0	0	12	22	3.1407	-55.6327	-58.4605	TRANS	rep0	2.9503409999999235
792	793	1.8093	3.0002	2H	2.2131	1.6866	INACTIVE	13.1878	10.0182	12.3679	11.8666	9.645	8.7459	5.5967	2.297	7.5296	2.5509	2.432	4.6289	4.4387	7.0512	8.8951	5.7651	7.5971	4.3436	2.3288	3.7882	0	0	15	24	3.2074	-57.1856	-63.5872	TRANS	rep0	-0.43088100000005625
793	794	1.9762	3.289	2H	2.2595	1.6543	INACTIVE	12.7238	10.0196	11.8755	11.0562	9.264	9.7176	6.3535	2.8828	7.6955	2.3493	2.0641	5.389	4.7938	7.6459	8.3141	4.8449	8.4008	4.3011	2.3334	3.4292	0	0	12	23	3.2897	-54.664	-63.053	TRANS	rep0	8.878755000000012
794	795	1.9113	3.3715	2H	2.2088	1.7495	INACTIVE	13.1277	10.1132	12.1147	11.3222	10.3375	9.6955	5.9005	2.9298	8.0151	1.9836	2.5467	4.7164	5.3044	8.5307	9.4608	5.2231	7.8845	4.1836	2.1752	3.8523	0	0	13	22	2.9884	-71.1551	-43.5453	TRANS	rep0	-2.7684320000000184
795	796	2.0218	3.4688	2H	2.1592	1.866	INACTIVE	13.4016	9.8545	12.5411	10.9104	10.2707	9.1117	5.8705	3.0681	7.7679	1.8787	1.9891	4.9283	4.9273	7.9839	8.8333	5.2234	7.7357	3.9446	2.3347	3.457	0	0	13	23	3.293	-67.4488	-54.7814	TRANS	rep0	2.086260999999979
796	797	1.781	3.4635	2H	2.113	1.8138	INACTIVE	12.9319	10.0594	11.6859	10.7793	9.4951	9.2432	6.0986	2.5286	8.133	2.2875	2.1177	5.0109	4.7738	8.2179	9.2967	5.3345	7.8869	4.1498	2.3063	3.2118	0	0	14	23	3.0736	-73.7058	-64.0408	TRANS	rep0	4.389005999999995
797	798	2.0056	3.3629	2H	2.1883	1.7693	INACTIVE	13.335	10.0362	12.4542	11.1444	9.7874	9.0728	4.0944	2.9217	7.9369	2.3535	2.2773	5.1114	4.7293	8.6117	9.1573	4.9024	5.7957	4.464	3.6056	2.3248	0	0	15	23	2.9256	-163.2111	-94.4995	TRANS	rep0	1.9150319999999965
798	799	1.8367	3.1546	2H	2.0823	1.9415	INACTIVE	12.902	9.7653	11.7337	10.0385	9.5379	9.5316	5.2808	2.6171	8.0084	2.2299	2.5296	4.9658	4.39	8.776	8.6764	5.1387	8.5026	4.3066	2.4353	3.4085	0	0	13	23	3.5157	-59.957	-54.8362	TRANS	rep0	11.95540299999999
799	800	1.9372	3.7093	2H	2.279	1.8579	INACTIVE	13.1016	10.2439	12.0958	11.681	9.3526	9.2531	4.7379	3.2996	7.2726	1.9892	1.8751	4.9644	4.9442	8.3217	8.8483	5.6162	6.5595	5.2353	5.276	2.5528	0	0	14	27	3.2532	-85.8658	51.546	TRANS	rep0	-0.686360000000036
800	801	1.9562	3.405	2H	2.1245	1.9327	INACTIVE	13.178	9.8661	12.7134	10.9434	9.0281	9.5249	5.0248	2.2694	7.3743	2.7437	2.196	4.7042	4.585	8.5505	8.3659	5.1434	8.631	4.2864	2.1844	3.613	0	0	13	22	3.3929	-71.5005	127.7531	TRANS	rep0	13.07188199999996
801	802	1.7947	3.367	2H	2.1996	1.7941	INACTIVE	12.8451	10.0822	11.8657	10.6897	9.9372	9.1431	4.5173	2.2993	7.6102	2.5107	2.054	4.6791	4.5768	7.5067	8.8441	5.2019	8.2295	3.4725	2.4353	3.5027	0	0	11	23	3.071	-66.6543	126.0576	TRANS	rep0	5.364282000000003
802	803	1.9474	4.6552	2H	2.1794	1.9356	INACTIVE	13.073	10.3426	11.9818	11.7384	10.5598	8.7639	6.9437	3.2471	8.1483	2.04	2.0558	5.7786	4.6241	7.8993	8.9614	5.3689	7.2354	4.0173	2.3198	3.7098	0	0	12	20	3.0697	-73.2813	24.0389	TRANS	rep0	-8.728648000000021
803	804	1.9711	3.9055	2H	2.1722	1.7398	INACTIVE	12.7175	9.9808	11.5983	11.3408	9.9231	8.8817	5.6324	3.588	8.5406	2.2015	2.5545	5.2071	4.8303	8.2205	8.9361	5.2379	7.8892	3.2462	2.2215	3.559	0	0	14	24	3.0951	-54.4542	-11.0589	TRANS	rep0	1.500853999999947
804	805	1.7393	3.7372	2H	2.1232	1.8848	INACTIVE	13.178	10.0539	12.2188	10.995	10.1362	8.7453	5.904	4.1336	8.8715	2.6012	2.2692	6.4006	4.8026	9.1392	7.9257	4.5074	7.1746	3.1535	2.242	3.565	0	0	14	20	3.0175	-68.0779	-173.6638	TRANS	rep0	1.0246459999999615
805	806	1.8429	4.0139	2H	2.2114	1.759	INACTIVE	13.2457	10.0499	13.452	10.833	10.0368	8.7606	6.5921	3.1254	7.7772	2.2005	1.7975	5.3746	5.2025	8.7032	8.178	4.8642	7.2841	3.8554	2.2687	2.8652	0	0	15	24	2.7598	-82.4101	-112.4755	TRANS	rep0	12.855374999999981
806	807	2.0661	4.6077	2H	2.2693	1.9515	INACTIVE	13.6152	10.2212	12.6427	11.2666	9.8084	9.522	6.0291	3.5396	8.8184	1.9597	2.1348	5.3864	4.9105	8.4218	8.3078	5.1528	7.302	3.4786	2.5012	3.2802	0	0	13	22	3.2708	-75.1872	158.6677	TRANS	rep0	-2.7026429999999664
807	808	1.7761	4.7313	2H	2.1695	1.6791	INACTIVE	13.0027	10.3874	12.5136	11.8224	10.0488	9.4646	6.4674	2.9275	7.7157	2.1221	2.1746	5.1139	4.739	8.9958	8.7858	5.2103	7.6144	3.7712	2.2355	3.6984	0	0	15	23	3.4403	-43.5274	138.1912	TRANS	rep0	-1.0743570000000204
808	809	1.8561	4.9908	2H	2.1833	1.758	INACTIVE	12.8422	10.1982	12.5071	11.6597	9.6471	9.2197	6.3717	2.6788	8.0048	2.5822	2.2958	5.0921	5.2212	9.9033	8.6957	4.8755	7.9735	3.8571	2.5626	3.8376	0	0	14	23	3.1579	-65.3698	-40.0591	TRANS	rep0	5.749284999999986
809	810	2.027	4.0601	2H	2.307	1.9828	INACTIVE	13.5545	10.0729	12.2367	11.1199	9.5073	8.6507	5.7732	2.7177	7.7613	2.3389	2.418	4.8803	5.0012	8.3078	8.5706	5.1147	8.0877	3.5325	2.1919	3.6351	0	0	14	24	2.9915	-57.6635	-64.4764	TRANS	rep0	-1.896470000000022
810	811	1.7927	3.566	2H	2.172	2.0029	INACTIVE	13.1642	9.8567	12.0112	11.3634	9.0385	9.1599	5.3576	2.8867	7.1288	2.1677	2.1659	5.1059	4.6682	8.9346	9.1459	4.8505	8.0284	3.7081	2.2331	3.7504	0	0	11	18	3.2343	-75.6662	-59.5861	TRANS	rep0	4.236914000000013
811	812	1.7168	3.5458	2H	2.1424	2.1139	INACTIVE	12.844	10.0058	11.9735	11.4916	10.5076	9.0124	5.5726	3.3222	7.5871	2.0924	2.3225	4.9944	4.8377	7.7476	8.4178	4.8438	8.1124	3.9965	2.3096	3.3789	0	0	12	16	3.4547	-66.4625	-38.2601	TRANS	rep0	-1.1011150000000498
812	813	1.8459	3.7926	2H	2.1694	1.7911	INACTIVE	13.458	10.0647	11.6234	11.4303	10.3475	9.1565	6.0379	2.703	7.7247	2.4777	1.9525	4.9737	5.1348	9.2951	8.4145	4.8825	7.7847	3.3108	2.4502	3.4027	0	0	16	24	2.9291	-57.2337	-1.2944	TRANS	rep0	-12.376226000000031
813	814	1.9947	3.1139	2H	2.2169	1.6571	INACTIVE	12.6955	10.2364	11.8899	11.6661	8.3084	9.444	6.3409	2.5841	7.3435	2.9535	1.9547	4.5802	4.7166	8.1386	9.1682	5.5458	8.2671	4.0642	2.1354	3.9482	0	0	12	24	2.9179	-53.8921	-42.8147	TRANS	rep0	8.899956000000032
814	815	1.8242	3.6021	2H	2.2919	1.8542	INACTIVE	13.4542	10.2662	12.4909	12.0103	9.6168	9.3516	7.1312	3.0322	7.2633	2.2	2.1154	5.0838	4.5559	9.1199	8.8988	5.1751	7.725	3.7046	2.2726	3.7921	0	0	15	19	2.9202	-54.2707	-64.2353	TRANS	rep0	-5.805243000000019
815	816	1.9594	3.5726	2H	2.2083	1.692	INACTIVE	13.1933	10.0425	11.8805	12.1451	8.7465	9.7808	6.5315	2.439	7.9345	2.3244	2.077	4.6146	5.0396	8.399	8.8318	5.3558	7.9245	3.8395	2.2787	4.1627	0	0	15	23	3.1933	-57.8606	-27.9352	TRANS	rep0	-2.2055760000000078
816	817	1.7113	3.4126	2H	2.1495	1.8996	INACTIVE	13.1727	10.3543	11.0958	11.2382	8.7909	10.2624	4.9674	2.6451	6.9831	2.614	2.2209	4.6879	4.9793	7.6867	8.9337	5.1898	8.0004	3.783	2.2711	4.264	0	0	13	24	3.2658	-66.8327	-37.272	TRANS	rep0	-5.933011000000022
817	818	1.9356	3.479	2H	2.1412	2.0141	INACTIVE	13.3626	10.0302	11.3357	10.9434	9.305	9.09	4.9618	2.38	7.0914	2.8551	2.2718	4.6323	4.9038	8.9409	8.3832	4.7891	8.1029	3.659	2.5273	3.7045	0	0	13	21	2.9274	-63.6	-61.6991	TRANS	rep0	-4.838602999999978
818	819	1.7779	3.4951	2H	2.1528	2.1547	INACTIVE	12.7588	9.9583	11.7541	11.2991	8.6285	9.0312	5.7733	2.9816	8.6621	2.3595	2.2871	5.2219	5.2881	8.7809	8.7011	5.109	7.8943	3.6634	2.3351	3.5465	0	0	14	25	3.414	-64.0548	-35.5125	TRANS	rep0	9.517038999999954
819	820	1.7684	2.9206	2H	2.1986	1.7258	INACTIVE	12.9716	10.4611	11.7952	11.3655	9.6766	8.7672	4.8406	2.0028	6.3115	2.8759	1.8685	3.8892	4.6677	8.1513	9.073	5.6747	7.7912	4.1768	2.5075	3.7501	0	0	12	24	3.0766	-71.3513	-59.541	TRANS	rep0	-2.9013100000000236
820	821	1.8319	3.7072	2H	2.173	1.7672	INACTIVE	12.8896	10.0136	12.0805	11.9562	10.2785	8.8083	5.7502	2.9693	7.6594	2.0856	2.179	5.1735	4.3944	8.3146	8.4581	5.1909	7.6477	3.1502	2.3796	3.3845	0	0	14	20	3.2143	-61.3091	148.9141	TRANS	rep0	-2.5841589999999997
821	822	1.7529	5.3204	2H	2.1454	1.7872	INACTIVE	13.6884	10.3535	12.1739	11.5164	8.9498	8.8071	5.3014	3.2832	8.6806	2.1948	2.5863	5.8801	4.7128	8.9318	8.1498	5.1752	8.12	4.3928	2.2923	3.5216	0	0	13	19	3.3346	-68.0223	122.5466	TRANS	rep0	-6.134657000000061
822	823	2.0087	3.7616	2H	2.2615	2.0243	INACTIVE	13.4324	9.9935	12.2541	11.9474	9.422	8.767	5.6967	2.9508	8.1129	1.9633	2.6402	5.2351	5.682	9.0952	8.5718	4.8087	7.3857	3.683	2.3514	3.6044	0	0	14	19	3.2133	-73.5003	-43.0912	TRANS	rep0	-4.155559000000039
823	824	2.0186	4.4349	2H	2.0896	1.7648	INACTIVE	12.8995	10.4792	11.8811	11.5241	9.3464	9.2434	5.7093	2.6783	7.3127	2.7182	2.0252	4.6082	5.3319	8.5136	8.542	5.0947	6.9808	3.8129	2.2812	3.6071	0	0	16	27	2.9449	-104.0454	-82.6085	TRANS	rep0	-0.494987999999978
824	825	1.8106	3.6489	2H	2.1721	1.6803	INACTIVE	13.3192	10.2768	11.6438	10.9817	9.2399	9.1146	5.9903	2.4222	7.5035	2.552	2.1258	4.6834	5.0262	8.4722	9.1709	5.1932	7.7629	4.2959	2.169	3.7628	0	0	12	21	2.9477	-59.3689	135.9197	TRANS	rep0	-3.186875999999984
825	826	2.2221	3.7188	2H	2.2063	2.0518	INACTIVE	13.1029	10.4295	12.225	10.869	9.6452	8.8156	5.5915	3.0207	7.7599	2.3053	2.2691	4.938	4.6876	7.9989	8.9262	5.4265	7.8248	3.7287	2.3203	4.044	0	0	12	19	3.0565	-57.1763	121.6228	TRANS	rep0	2.6620889999999804
826	827	1.761	3.9394	2H	2.1334	1.8977	INACTIVE	13.0297	10.4178	12.7486	11.6197	9.883	9.0882	4.3486	3.2776	8.5759	2.1722	2.1487	5.2904	5.3858	9.4237	8.6335	4.7057	7.5835	4.0222	2.4208	3.8497	0	0	11	21	3.725	-64.8966	122.1607	TRANS	rep0	2.591774999999984
827	828	1.7762	4.6405	2H	2.1304	1.7501	INACTIVE	13.0057	10.2439	12.8174	11.2813	9.7727	8.5859	4.1594	3.0585	8.2589	2.1271	2.1635	5.2347	4.7824	8.791	8.4887	5.0278	8.2762	4.1453	2.4934	3.4105	0	0	11	19	3.308	-59.0653	118.8886	TRANS	rep0	7.604434999999967
828	829	1.854	3.6421	2H	2.1656	1.7528	INACTIVE	12.8553	10.2031	12.6625	11.3815	8.5212	8.7859	4.5541	2.4629	8.6689	2.0663	2.2691	5.1244	4.1139	8.3809	9.2539	5.3723	8.1603	4.1487	2.187	3.6767	0	0	14	20	3.1777	-59.5935	122.3041	TRANS	rep0	14.574029999999993
829	830	1.8653	3.8619	2H	2.2852	1.8723	INACTIVE	12.7948	10.5118	12.5937	11.7798	9.7264	8.4187	4.6396	2.9814	7.6978	2.5403	2.1645	5.1602	5.0878	8.7865	8.186	5.2021	8.5797	3.89	2.2851	4.0285	0	0	14	21	2.8859	-51.2709	134.0665	TRANS	rep0	3.659582999999998
830	831	1.9025	3.7466	2H	2.1263	1.661	INACTIVE	13.3316	9.8776	12.441	11.7482	8.7977	8.708	5.2349	3.161	8.0021	2.0041	3.97	4.834	5.341	8.1168	8.8949	4.7724	7.9884	4.0988	2.2397	3.2997	0	0	11	16	3.0568	-63.9909	146.028	TRANS	rep0	4.402592000000027
831	832	1.8181	3.5815	2H	2.4568	1.8671	INACTIVE	12.9531	10.0367	12.4011	12.2058	9.3759	8.323	6.189	3.0096	8.8115	2.1567	2.9688	5.3508	5.0786	8.3537	7.9723	5.2579	8.2271	3.6009	2.3625	3.5647	0	0	13	22	3.0623	-66.8767	126.5461	TRANS	rep0	2.378280000000018
832	833	1.7773	3.4468	2H	2.2144	1.8622	INACTIVE	13.2804	10.0091	11.9647	12.0548	8.9604	8.9411	6.0271	3.6694	8.3412	2.1668	2.0935	6.1054	4.7545	8.274	8.3609	5.091	8.0124	3.6003	2.2253	3.7375	0	0	11	23	3.1564	-61.1138	125.7614	TRANS	rep0	-2.9867209999999886
833	834	1.8151	3.5612	2H	2.2491	1.8241	INACTIVE	13.0948	9.9757	12.4811	12.0441	8.7156	8.9629	6.1587	3.602	8.0752	2.0708	2.8268	5.5399	4.6465	8.3355	8.0671	5.2545	8.0008	3.5792	2.2388	3.6833	0	0	14	22	3.3455	-58.7048	136.8399	TRANS	rep0	5.995879000000002
834	835	2.0802	3.9543	2H	2.1327	2.0421	INACTIVE	12.7319	9.8836	12.0655	11.6424	8.9162	8.9715	5.6048	3.255	8.1803	1.892	3.115	5.3669	5.9183	10.014	9.2797	5.0708	7.1253	3.0588	2.3101	3.7869	0	0	12	16	3.1385	-68.5057	176.4134	TRANS	rep0	9.639823999999976
835	836	1.7975	3.6163	2H	2.3305	1.8991	INACTIVE	12.9984	10.4183	11.6336	11.8542	8.8328	9.2232	5.7282	2.8915	8.1696	2.664	2.0767	5.1476	4.5868	7.7557	8.6268	5.6276	7.4932	3.8295	2.4002	3.8996	0	0	11	21	2.9063	-64.3636	127.9988	TRANS	rep0	-3.118022000000053
836	837	1.7934	4.58	2H	2.1557	1.6172	INACTIVE	13.0345	10.3214	12.8349	12.4525	8.8888	9.1066	6.0244	2.9484	8.0992	1.9967	2.6829	5.2343	4.7943	9.3774	8.6253	5.0673	8.0574	4.2913	2.3561	3.64	0	0	12	19	3.2618	-67.5142	162.7555	TRANS	rep0	3.969699999999989
837	838	1.8794	3.5466	2H	2.2128	2.0358	INACTIVE	12.7899	10.3646	12.4287	12.2734	10.1577	10.0178	6.8295	3.4076	7.6015	2.1295	2.1558	5.4644	4.907	8.5122	8.6407	4.9363	7.6675	4.0145	2.4655	3.302	0	0	13	18	3.3891	-50.1657	114.7511	TRANS	rep0	-2.022134000000051
838	839	1.7023	3.4703	2H	2.1795	1.8064	INACTIVE	12.9706	10.387	11.9704	12.4591	9.456	9.5536	6.5517	2.8951	7.2487	2.1669	2.1965	5.021	4.5978	8.2152	8.6411	5.1762	7.7622	3.6719	2.5186	3.7343	0	0	12	19	2.9652	-65.4886	129.5404	TRANS	rep0	-6.486186000000032
839	840	2.0635	3.7171	2H	2.2503	1.8404	INACTIVE	13.5324	10.3567	11.7101	11.4315	9.4102	9.3708	6.2852	3.6836	7.7799	2.0436	2.26	5.8439	4.9717	8.9396	7.9095	4.737	7.8903	3.5151	2.3199	3.7748	0	0	14	22	3.1126	-65.4343	123.2382	TRANS	rep0	-9.99989899999997
840	841	1.9957	3.4996	2H	2.2904	1.7465	INACTIVE	13.2807	10.1614	12.0957	12.4135	8.6098	8.6586	5.8584	3.0763	8.5297	2.1641	2.199	5.1918	5.1846	8.9865	8.5305	5.464	8.3397	4.1716	2.5299	3.6042	0	0	14	20	3.3661	-56.7971	127.1915	TRANS	rep0	-3.39501800000005
841	842	1.8678	3.6107	2H	2.1718	1.8228	INACTIVE	13.0216	10.1908	11.9503	11.7874	9.4627	9.6661	7.5623	2.6872	7.9033	2.1551	2.0325	4.6997	5.0276	8.8973	9.0492	5.645	8.3087	3.6575	2.1913	4.1808	0	0	13	20	3.3154	-65.5766	130.0272	TRANS	rep0	-1.7000129999999558
842	843	1.9284	3.9029	2H	2.264	1.9713	INACTIVE	13.4151	9.8839	12.39	11.5603	8.8621	9.548	5.6692	3.4777	7.6412	2.0065	1.8641	5.821	4.6815	8.7655	8.3622	4.8835	8.4578	3.7648	2.3745	3.6864	0	0	14	22	3.6284	-65.0487	126.9596	TRANS	rep0	3.536430999999993
843	844	1.9364	4.9994	2H	2.2087	1.7615	INACTIVE	12.716	10.1773	12.6759	11.594	10.0267	9.3875	6.3439	3.191	8.956	1.9801	2.3814	5.5359	5.3475	8.3542	8.9142	5.0905	7.4376	3.9527	2.3626	3.6651	0	0	12	19	3.0519	-65.7644	117.79	TRANS	rep0	7.701088999999968
844	845	1.8648	5.2779	2H	2.2621	1.8186	INACTIVE	12.7598	10.3185	12.0788	11.079	8.7227	8.8027	6.4453	3.1648	8.8653	1.9291	1.8305	5.6985	6.0896	9.4684	8.2003	4.7534	7.7637	4.0157	2.2898	3.482	0	0	7	15	3.1961	-71.6759	127.4882	TRANS	rep0	10.615209999999934
845	846	1.8478	5.3809	2H	2.2223	1.8263	INACTIVE	13.3035	9.9242	11.5852	10.6805	9.2176	9.1336	6.2612	3.2938	8.4228	1.9819	2.0582	5.5254	4.9525	7.9475	8.9554	4.7908	7.4939	4.0008	2.2307	3.6182	0	0	10	19	3.299	-55.8953	131.0346	TRANS	rep0	1.2126309999999876
846	847	1.8215	4.9221	2H	2.1703	1.8252	INACTIVE	13.4148	10.1919	12.1281	11.0523	9.9226	9.6636	6.4571	4.5079	8.1492	2.0725	2.269	5.0612	5.7243	8.3099	9.2008	5.0684	7.929	4.2445	3.0537	3.1377	0	0	9	18	3.1285	-72.4514	121.9651	TRANS	rep0	-3.517358999999999
847	848	1.8773	4.7033	2H	2.2981	1.9117	INACTIVE	12.9064	10.677	11.833	10.6025	9.7525	8.7649	6.2128	3.1899	7.5456	2.1711	2.1299	5.0136	4.5197	8.218	9.1982	4.9351	7.885	3.1433	2.3801	4.3495	0	0	13	21	3.3638	-67.1103	145.4354	TRANS	rep0	1.1646880000000124
848	849	1.9947	5.6423	2H	2.2278	1.7764	INACTIVE	12.7677	10.066	12.1836	10.9985	9.4646	9.0998	6.6997	3.2474	8.7531	2.0457	2.0245	5.856	5.0841	9.3434	8.3832	4.8278	7.5088	3.8634	2.1673	3.7327	0	0	10	18	3.3881	-57.1577	137.3998	TRANS	rep0	10.016032999999993
849	850	1.9035	5.4037	2H	2.2362	1.8157	INACTIVE	12.8366	10.2785	12.7599	11.5372	9.6408	9.9938	6.5693	3.4658	8.8012	2.0891	2.1393	5.4228	5.1119	7.4002	8.558	5.2284	7.6692	3.5412	2.3971	4.0695	0	0	11	15	3.2457	-63.5891	-145.3826	TRANS	rep0	8.32830100000001
850	851	1.788	4.6375	2H	2.2459	1.9197	INACTIVE	13.2984	10.4973	11.3607	11.3355	10.0099	8.6561	7.2145	2.9653	8.9118	1.7395	2.3382	5.4822	5.0112	8.8869	8.1725	4.7673	7.0107	4.124	4.8382	2.4682	0	0	11	17	3.3664	-76.7126	-116.4236	TRANS	rep0	-13.40139899999997
851	852	1.9122	5.1508	2H	2.2203	1.739	INACTIVE	13.1569	10.5079	12.4599	11.3016	10.0822	9.2367	6.9321	3.7631	8.4076	1.9256	2.3567	5.872	5.1403	8.1152	8.7225	5.1613	7.8351	3.692	2.7615	3.1295	0	0	9	17	3.1303	-59.4294	174.342	TRANS	rep0	-1.5897719999999822
852	853	1.9591	4.5085	2H	2.2536	1.8296	INACTIVE	13.1294	9.972	12.4276	12.1585	10.0213	8.6708	6.428	3.4891	7.974	2.0802	1.8657	5.6976	4.8701	8.6814	8.461	4.8668	7.1559	3.9463	2.44	3.2606	0	0	10	18	3.0373	-76.3861	-149.6529	TRANS	rep0	-2.501352000000054
853	854	1.7346	5.2085	2H	2.2271	1.8175	INACTIVE	13.0537	10.1189	11.7975	12.2679	10.4727	8.6966	6.4551	2.8755	8.6982	2.3291	2.8844	5.15	5.6147	8.4184	8.1923	5.029	8.0497	3.4962	2.251	4.0895	0	0	10	19	3.3248	-59.2566	169.3895	TRANS	rep0	-11.316305999999997
854	855	1.9128	4.4286	2H	2.0917	1.7973	INACTIVE	13.212	10.2907	12.5894	12.1473	10.1031	8.5414	6.4334	3.2437	8.1022	1.9136	1.8835	5.5668	4.973	9.2291	8.498	4.7991	8.6196	4.4702	2.4534	3.6774	0	0	9	16	2.8962	-56.3182	126.8242	TRANS	rep0	-5.003978000000018
855	856	1.9932	4.3884	2H	2.241	2.0555	INACTIVE	12.6379	10.1991	12.0241	12.506	9.538	9.1594	7.5765	3.6275	9.1307	1.9445	2.1334	5.7187	5.1097	8.2578	8.8471	5.1864	7.751	3.7649	2.3022	3.3976	0	0	11	14	2.9723	-52.7574	116.524	TRANS	rep0	-0.4887679999999932
856	857	1.6882	2.6155	2H	2.2338	1.7976	INACTIVE	13.1676	10.4246	12.2704	12.1722	9.1988	8.6419	5.3555	3.6653	8.1096	2.2223	1.9472	5.258	4.5521	8.2646	9.0412	5.6842	7.6614	3.9711	2.2634	4.0021	0	0	12	20	3.1809	-88.5697	-93.719	TRANS	rep0	-3.7266160000000355
857	858	2.0617	5.1591	2H	2.3323	1.9494	INACTIVE	13.223	10.216	12.3861	12.7122	9.7051	8.832	6.8312	3.1705	8.5678	2.0236	2.381	5.4578	5.6316	9.3324	8.4928	5.1638	7.6176	3.5477	2.2424	3.7902	0	0	12	21	2.8643	-55.1056	167.3051	TRANS	rep0	-7.938165000000026
858	859	1.9596	5.0824	2H	2.2055	1.7159	INACTIVE	13.1331	10.0134	12.6645	13.3559	10.3515	8.256	4.9279	3.5701	8.7327	1.7971	2.2291	6.0416	5.178	8.3395	8.2528	4.6711	7.313	3.1966	2.1712	3.8153	0	0	10	19	3.362	-58.515	157.3916	TRANS	rep0	-10.003264000000001
859	860	1.7885	3.0831	2H	2.2193	1.8807	INACTIVE	12.9837	10.3082	12.6666	12.8409	9.2699	8.6309	5.8622	2.7775	8.4669	2.4746	2.6486	5.171	4.9253	7.4667	8.1662	4.7373	6.8237	4.6036	2.232	3.9161	0	0	14	21	2.9296	-90.2478	70.5758	TRANS	rep0	-1.1739150000000222
860	861	2.1518	4.5538	2H	2.3148	1.7928	INACTIVE	12.6065	10.4946	11.8997	12.6042	9.8263	9.1193	5.8407	2.9316	7.8542	1.8715	2.5909	5.2899	5.1908	8.5283	8.6886	5.1973	7.4717	3.4225	2.2225	4.0552	0	0	8	20	3.1879	-64.1773	-39.1903	TRANS	rep0	-5.5462100000000305
861	862	1.8817	4.6964	2H	2.1933	1.8323	INACTIVE	13.1355	10.3441	12.8127	12.0368	9.9648	9.168	4.2445	4.9411	9.1821	1.8423	2.1236	6.1954	5.9616	8.8152	8.8746	4.751	7.1957	4.1402	2.4801	3.6684	0	0	9	16	3.3099	-75.2658	0.1943	TRANS	rep0	-0.8524419999999964
862	863	1.825	5.1504	2H	2.1579	1.9635	INACTIVE	13.0055	10.5754	12.1992	12.1157	9.4027	8.4864	4.5293	2.7647	8.6462	2.1305	2.1343	5.2031	5.3831	9.3577	9.1058	4.9168	7.1523	3.4782	2.5352	3.6042	0	0	7	16	3.4292	-61.5878	-5.7617	TRANS	rep0	-3.89251900000005
863	864	1.9404	5.3058	2H	2.2023	1.9924	INACTIVE	12.548	10.8486	11.987	13.5753	9.0079	9.146	4.1715	3.3431	8.9323	1.8993	2.1926	5.6351	5.1375	9.1124	8.657	5.0046	7.4599	4.2118	2.5332	2.9614	0	0	8	13	3.5546	-61.03	-3.0244	TRANS	rep0	-8.469536000000005
864	865	1.958	5.0006	2H	2.2395	1.7725	INACTIVE	13.0348	10.2634	12.359	11.8675	9.2797	8.7131	4.4704	3.9249	8.5537	2.6072	1.7699	6.1562	4.7258	8.2099	7.459	4.7914	8.2391	3.8668	2.302	3.7865	0	0	8	15	3.2198	-71.4706	133.4445	TRANS	rep0	1.728584000000012
865	866	1.843	5.4862	2H	2.1763	1.7451	INACTIVE	13.2694	10.1892	12.3584	12.5874	9.535	8.4389	4.737	3.0151	7.843	2.0958	2.0815	4.3017	5.4928	8.3653	8.6665	5.3218	8.0473	3.8836	2.2981	3.4788	0	0	12	18	3.2928	-75.6303	125.3281	TRANS	rep0	-6.979190000000017
866	867	1.6837	5.3125	2H	2.1982	2.1798	INACTIVE	13.0256	10.0754	12.0613	12.2208	9.8692	8.5965	5.409	2.7765	7.872	2.4175	1.8822	5.0132	5.4104	7.9308	8.5811	5.1861	7.7546	3.6562	2.4412	3.3132	0	0	13	20	3.3388	-55.0726	119.2437	TRANS	rep0	-4.728192999999976
867	868	1.98	5.7648	2H	2.0817	1.7772	INACTIVE	13.1084	10.1086	11.9844	12.3838	8.9688	8.3436	4.2695	3.0161	7.6253	2.4256	1.8025	5.0063	5.1521	7.7265	8.1434	5.1418	7.5285	3.9198	2.4125	3.6839	0	0	10	14	3.3551	-59.651	134.6508	TRANS	rep0	-3.206612000000007
868	869	1.7831	4.4161	2H	2.1486	1.807	INACTIVE	13.9004	10.3499	11.5526	12.488	9.4483	8.4108	4.4611	4.0968	9.1786	1.8854	2.2986	5.6224	5.5878	7.4648	8.981	4.7521	7.3806	4.2647	2.5832	3.5912	0	0	9	14	3.0787	-65.4202	124.25	TRANS	rep0	-23.569109999999966
869	870	1.9775	5.8611	2H	2.2885	1.7663	INACTIVE	12.7949	10.5519	12.7196	11.7688	9.6917	8.0842	4.6372	3.2676	8.5066	2.0336	2.1629	5.6915	4.8504	8.0559	8.7168	5.2749	7.9228	3.8185	2.3039	3.5517	0	0	8	11	3.0866	-66.3042	-25.6424	TRANS	rep0	4.750180999999998
870	871	1.8204	3.7266	2H	2.1952	1.8218	INACTIVE	12.8216	10.2989	12.3559	12.2906	9.4086	8.7576	4.5606	2.9897	7.8413	2.2622	1.8328	5.3208	5.307	8.2379	8.5438	4.7438	8.2579	4.0365	2.1937	3.6241	0	0	12	18	3.2402	-62.5198	-48.7097	TRANS	rep0	1.1594589999999698
871	872	1.9951	3.6455	2H	2.2758	1.8214	INACTIVE	13.5015	10.1214	12.5839	12.6521	9.5991	8.4692	4.953	2.5268	8.4642	2.1813	2.0818	4.918	4.5594	7.3296	8.7499	5.4252	8.8862	4.0258	2.1814	3.9397	0	0	11	23	3.3552	-68.4326	-66.7087	TRANS	rep0	-8.500958000000026
872	873	1.7661	3.4772	2H	2.1783	1.6843	INACTIVE	13.5685	10.2125	11.8737	11.894	8.8217	8.4828	5.5368	3.0236	8.1931	2.2441	2.0536	5.2391	4.7747	8.2916	9.0701	5.1564	7.9071	4.3638	2.2756	3.3844	0	0	13	22	3.221	-71.7667	-58.8854	TRANS	rep0	-7.782651999999985
873	874	1.7026	3.4127	2H	2.1967	1.8296	INACTIVE	13.5577	10.1446	12.3675	12.1709	9.8582	8.4416	4.9157	2.8534	7.9371	2.0025	2.2004	4.9756	4.7344	7.2681	8.4031	4.9023	8.9071	3.8715	2.2414	4.0229	0	0	13	21	2.9069	-58.002	-64.3236	TRANS	rep0	-9.77143000000001
874	875	1.7666	2.4111	2H	2.2011	1.7923	INACTIVE	13.1846	10.1679	12.3792	12.1921	9.0538	8.2746	5.3901	3.7156	8.4246	2.188	1.8218	5.6357	4.5374	7.6349	8.4708	5.0243	8.6287	3.9089	2.2694	4.0637	0	0	11	19	3.2948	-74.3147	-54.1239	TRANS	rep0	-0.3935719999999492
875	876	1.8267	2.7693	2H	2.1113	2.0618	INACTIVE	13.1373	10.2741	11.9721	11.964	8.8635	8.5728	4.7994	3.9738	9.0884	2.2215	2.3889	5.6259	4.45	7.4717	8.6531	5.659	9.0538	4.0276	2.2237	3.8787	0	0	12	22	2.9315	-65.5617	-66.3635	TRANS	rep0	-1.7939999999999827
876	877	1.771	2.324	2H	2.0559	1.8641	INACTIVE	13.2819	10.1728	11.7434	11.7751	8.8013	8.9497	4.6011	3.0659	8.0506	2.0787	2.58	4.7515	4.8788	7.6971	8.5329	5.4509	8.8762	4.0245	2.1565	4.2766	0	0	9	19	3.0484	-62.2285	-43.5868	TRANS	rep0	-3.6735970000000293
877	878	1.8691	2.1147	2H	2.2287	1.95	INACTIVE	12.9037	9.9276	11.7458	12.6619	9.2553	8.116	4.4727	2.8675	7.4091	2.3073	2.1625	4.8008	4.5955	7.0421	8.6465	5.2289	9.3842	4.2207	2.3178	4.091	0	0	13	23	3.4556	-69.7094	-46.2843	TRANS	rep0	-4.300339000000008
878	879	2.0196	2.3156	2H	2.22	2.2538	INACTIVE	13.1396	9.8464	12.5739	12.1445	8.8639	8.5038	5.1919	3.7196	8.0118	1.7642	2.065	5.547	4.7625	7.7313	8.2891	5.4606	9.1832	3.7056	2.3404	3.6469	0	0	15	24	3.4421	-65.9453	-57.8172	TRANS	rep0	5.771434999999997
879	880	1.7703	2.6992	2H	2.3162	1.9559	INACTIVE	13.3283	10.5569	12.2112	11.9132	7.5244	8.0067	4.5676	3.0679	7.9785	2.2614	2.1063	4.9018	5.1444	7.993	8.7018	5.3895	8.8997	3.6168	2.2223	4.0489	0	0	13	20	3.0176	-67.7708	-49.1941	TRANS	rep0	2.784293000000048
880	881	1.8892	2.4672	2H	2.2056	1.9182	INACTIVE	13.2502	10.1259	11.831	11.3662	7.9413	8.6499	4.5439	3.4135	8.033	1.8892	2.009	5.0536	4.9045	7.0646	8.7608	5.2117	8.0643	3.7392	2.6282	4.1321	0	0	13	20	2.7698	-70.0238	-49.0508	TRANS	rep0	5.012696000000005
881	882	1.9208	3.0134	2H	2.1883	2.137	INACTIVE	13.2482	10.057	11.9864	12.2744	8.8904	8.3472	4.8868	2.4574	7.7213	2.4708	2.0869	4.4423	4.7316	6.921	8.7258	5.4408	8.5431	3.4472	2.4826	3.7984	0	0	12	23	2.9689	-80.4433	-16.8796	TRANS	rep0	-3.7118580000000634
882	883	1.7948	5.7941	2H	2.1756	1.9192	INACTIVE	12.8973	10.2147	11.8604	12.4667	9.6878	8.7052	4.4018	3.4374	8.5683	1.9546	2.215	5.303	4.7669	7.6403	8.5356	5.2885	9.0471	3.9963	2.1579	3.9444	0	0	10	17	3.211	-69.4009	-48.283	TRANS	rep0	-6.375669000000016
883	884	1.8204	2.5027	2H	2.2038	1.857	INACTIVE	13.2149	9.8538	12.4207	12.4497	9.2019	8.3522	4.6321	3.6877	8.0654	2.1802	2.0124	5.3111	4.6357	8.0842	9.026	5.738	8.3156	4.0102	2.1543	4.1384	0	0	12	23	3.0791	-63.3618	-68.259	TRANS	rep0	-0.4604079999999726
884	885	1.7855	2.4331	2H	2.2371	2.4009	INACTIVE	12.5496	10.0809	11.768	12.5082	8.0455	8.2437	4.7393	3.1488	8.1195	2.1871	1.8168	5.3434	4.8925	7.4911	8.2717	5.2111	8.8031	3.4904	2.6851	3.8355	0	0	13	18	2.9488	-69.6015	-59.2299	TRANS	rep0	7.12996000000004
885	886	1.9595	3.3054	2H	2.1741	1.7753	INACTIVE	12.535	10.3994	11.8825	11.8788	9.1776	9.1171	4.5468	2.5301	8.1239	2.4729	1.9563	4.979	5.0178	7.9522	8.8673	5.1591	8.8477	4.1093	2.2714	3.9691	0	0	12	18	3.0759	-76.1273	-61.9292	TRANS	rep0	4.025009000000011
886	887	1.7189	3.0438	2H	2.2415	1.7124	INACTIVE	13.2481	10.5597	12.4168	12.2391	9.2713	8.7614	4.7941	3.4678	8.3001	2.0291	1.8415	5.4277	4.8493	7.1142	8.5943	5.184	9.1164	4.157	2.4279	3.588	0	0	13	21	3.3622	-65.6873	-48.7888	TRANS	rep0	-5.385246999999993
887	888	1.8588	3.397	2H	2.1609	1.7566	INACTIVE	13.2573	10.7199	12.224	12.7144	8.9758	8.2742	4.6085	3.8683	8.899	1.9526	2.2835	5.6443	4.6949	7.5319	9.3184	5.7613	8.4275	3.8731	2.4136	3.924	0	0	12	22	3.3192	-68.8252	-61.5157	TRANS	rep0	-9.95652100000001
888	889	1.9762	5.6906	2H	2.3042	1.8602	INACTIVE	12.841	9.9377	11.7404	12.295	10.0421	8.7615	6.4174	3.3703	8.8459	2.1142	2.3985	5.167	4.6997	7.8043	8.6451	5.5971	8.8065	4.0037	2.3294	4.0428	0	0	14	22	2.9591	-63.9526	-59.954	TRANS	rep0	-5.310022000000004
889	890	1.9463	2.7631	2H	2.1865	1.7961	INACTIVE	13.0813	9.936	12.3172	13.3413	9.1484	8.6531	4.5591	3.4911	8.6377	2.0207	3.3963	5.3732	4.5827	7.703	8.3533	5.4786	9.2695	3.7678	2.3168	4.0335	0	0	15	26	2.9954	-55.712	-59.9081	TRANS	rep0	-5.457450999999992
890	891	1.8418	3.2962	2H	2.1969	1.8039	INACTIVE	13.1081	10.5631	12.5103	12.2676	9.1159	8.626	4.9466	3.2595	8.9758	1.9202	1.9008	5.4662	4.1318	7.3873	8.8875	5.272	7.9987	3.836	2.3457	3.3814	0	0	13	25	3.1712	-58.8595	-47.7857	TRANS	rep0	-1.9081019999999853
891	892	1.8185	5.73	2H	2.1055	1.775	INACTIVE	13.4527	10.5123	11.9945	11.7404	8.4319	9.0324	5.8938	3.0314	8.4413	2.1851	1.9394	5.383	4.9393	7.3296	8.44	5.4005	9.1658	4.0572	2.1498	3.7267	0	0	13	22	3.0962	-52.4184	-66.27	TRANS	rep0	-4.290138000000013
892	893	1.7477	3.6601	2H	2.2242	1.8238	INACTIVE	12.9687	10.3175	12.0152	12.0675	8.7868	8.4073	5.2371	3.8856	8.6387	1.9048	2.1735	5.8595	4.5551	7.1602	8.8454	5.511	8.2219	3.8004	2.1617	3.9587	0	0	12	27	3.05	-67.0106	-53.0344	TRANS	rep0	0.44708499999995865
893	894	1.9235	2.4586	2H	2.12	1.8744	INACTIVE	13.2074	10.3906	11.7654	11.9955	9.0995	8.8052	8.0213	3.9412	8.3124	2.203	1.9985	5.8175	4.3825	7.5312	8.4221	5.1981	8.6344	3.8082	2.3852	4.1405	0	0	13	20	2.8463	-60.7634	-57.2584	TRANS	rep0	-7.007309999999961
894	895	1.7606	2.9355	2H	2.2577	2.0566	INACTIVE	12.8258	10.2026	12.4316	11.7772	9.2723	8.6389	7.8376	2.3171	7.8153	2.4661	1.8105	4.7809	4.3627	6.9344	8.6466	5.4583	8.4298	3.8962	2.3316	3.537	0	0	14	24	3.258	-81.3409	-42.4752	TRANS	rep0	6.478459999999984
895	896	1.7018	2.8658	2H	2.1406	1.7495	INACTIVE	12.6311	10.1453	12.0176	12.3647	9.0244	7.8671	6.9311	3.8942	9.0669	1.8505	2.1899	5.7522	5.0886	7.4027	8.6772	5.2849	8.7533	3.8894	2.4391	3.7594	0	0	14	25	3.3125	-67.8941	-70.3845	TRANS	rep0	3.534105000000011
896	897	1.9217	3.0812	2H	2.1011	1.7501	INACTIVE	12.9819	10.1565	12.1201	11.4761	8.8937	9.0001	7.2339	3.6192	8.8132	2.3151	1.8784	5.533	5.1211	7.3317	8.699	5.4761	8.7851	4.302	2.2674	4.1916	0	0	14	23	3.2335	-59.5737	-76.7779	TRANS	rep0	5.618697999999995
897	898	1.7745	3.2093	2H	2.1472	2.1921	INACTIVE	13.3352	9.9877	11.8866	10.4509	8.6058	8.6855	6.7152	3.2807	8.7277	2.158	1.7189	5.1206	4.791	7.3852	8.8531	5.6252	9.0777	4.1427	2.2242	3.9661	0	0	15	23	3.3419	-59.9219	-65.5211	TRANS	rep0	7.661751999999979
898	899	1.9357	3.3814	2H	2.1496	1.8567	INACTIVE	13.0778	9.9017	12.4251	10.6529	8.6773	8.8228	6.5387	4.1039	8.1859	2.1127	1.997	6.1479	5.0042	8.1657	8.5786	4.9617	8.4297	3.9517	2.3237	3.7049	0	0	11	22	3.1857	-62.3725	-54.2863	TRANS	rep0	15.28721900000005
899	900	1.9183	2.4769	2H	2.1915	1.8647	INACTIVE	13.2106	9.8818	13.0327	11.2829	9.7005	9.1837	6.7331	3.6776	8.4443	2.2983	2.0279	5.5713	4.5934	7.1263	8.5322	5.4563	9.4008	3.9955	2.4918	4.3618	0	0	15	22	3.4787	-42.1762	-63.1243	TRANS	rep0	9.73508499999997
900	901	1.908	3.5907	2H	2.4011	1.7554	INACTIVE	12.5747	9.9997	12.1092	10.914	8.796	8.7749	6.9113	3.1976	8.6852	2.2514	2.1664	4.9801	4.6375	7.1882	8.5938	5.6789	8.9314	3.8701	2.2233	4.1593	0	0	14	24	3.2674	-55.0118	-63.7214	TRANS	rep0	16.65257699999995
901	902	2.0118	2.7044	2H	2.3088	1.6806	INACTIVE	12.7271	9.801	12.3534	10.6218	8.5386	8.4274	7.3499	3.2761	7.6191	2.3947	2.0071	5.3818	4.253	7.4324	8.4447	5.5209	9.0955	3.7017	2.2046	4.3973	0	0	15	23	3.4414	-56.5023	-51.9476	TRANS	rep0	21.382533000000024
902	903	1.7454	3.137	2H	2.1793	1.8875	INACTIVE	13.2815	10.2542	12.3774	10.4987	8.6384	8.6057	5.7533	2.9765	7.995	2.2376	1.8711	5.0764	5.119	8.2273	8.1417	5.1591	9.4328	3.8866	2.3661	4.1052	0	0	10	20	3.4307	-62.4089	-66.475	TRANS	rep0	10.404832999999996
903	904	1.8165	2.7697	2H	2.1845	1.8635	INACTIVE	12.8546	9.7754	12.4549	11.0581	8.3498	9.2525	6.0796	3.6608	8.4748	2.082	2.033	5.4547	5.2388	7.6595	8.1994	5.1441	9.288	3.9142	2.3937	3.9244	0	0	15	25	3.0898	-52.6962	-59.9202	TRANS	rep0	18.890565000000038
904	905	2.1602	2.1372	2H	2.1465	2.038	INACTIVE	12.8836	9.6239	11.9797	10.8281	8.5646	9.2857	6.2343	3.6716	8.2618	2.2677	2.0032	5.5821	4.4303	7.272	8.0081	4.9999	9.5778	3.9265	2.3557	3.9226	0	0	15	26	2.8345	-58.4536	-47.969	TRANS	rep0	15.629796999999996
905	906	2.0371	4.0177	2H	2.1763	1.6499	INACTIVE	13.1766	10.3807	12.229	11.253	8.7905	8.8553	6.0679	2.9834	8.6613	2.4676	2.1348	5.4724	4.9316	7.8878	8.7733	5.3912	8.5397	3.8817	2.297	3.6046	0	0	14	24	2.9998	-61.1975	-53.2209	TRANS	rep0	4.041547999999921
906	907	1.7917	2.7945	2H	2.1958	1.9795	INACTIVE	13.3994	10.3009	12.5791	11.724	8.3362	8.5924	5.1527	3.5931	8.6364	2.2584	2.0099	5.6875	5.1299	7.2387	8.1411	5.6598	9.2611	4.0644	2.3861	3.9831	0	0	11	20	3.4641	-55.2344	-79.4607	TRANS	rep0	4.018756999999937
907	908	1.9686	2.8846	2H	2.2472	2.0072	INACTIVE	13.2195	10.1663	12.6547	12.3298	7.831	8.6447	8.0329	3.218	8.7218	3.1186	2.0642	5.5706	4.4509	7.0743	8.2606	5.7326	9.1195	3.893	2.2774	4.2424	0	0	12	20	3.2319	-48.9806	-65.3442	TRANS	rep0	7.137569999999926
908	909	1.749	3.1704	2H	2.2425	1.8169	INACTIVE	12.978	10.6291	12.5617	11.2672	8.8816	9.0205	8.2932	3.3527	8.3149	2.177	2.1658	5.352	4.8604	7.8446	8.4974	5.4564	9.2716	4.3077	2.389	3.8841	0	0	14	23	2.9752	-65.6704	-60.4533	TRANS	rep0	7.480148999999983
909	910	1.7959	3.052	2H	2.2399	1.8025	INACTIVE	12.7255	10.0985	12.5358	11.8907	8.4811	8.9186	8.1753	3.6803	9.1021	2.0021	2.7524	5.8187	4.7816	8.1225	8.6145	5.3352	9.4032	4.2571	2.2384	3.7747	0	0	14	20	3.2031	-77.6845	-40.2481	TRANS	rep0	13.081037000000038
910	911	1.6806	3.1936	2H	2.1091	1.7037	INACTIVE	12.5801	10.1528	11.6785	11.0096	9.3666	8.7559	6.6591	2.4549	7.557	3.1024	1.9364	4.8467	4.6258	6.985	8.6817	5.5949	8.8337	3.7331	2.3581	4.2162	0	0	15	26	3.2164	-53.5956	-56.73	TRANS	rep0	7.901632000000006
911	912	1.7164	3.6258	2H	2.2257	1.8538	INACTIVE	13.2087	10.0897	12.4783	11.0659	9.0009	8.177	5.9553	2.5909	7.6597	2.5073	2.1146	4.9589	4.6224	7.1017	8.6892	5.2238	8.4639	3.6977	2.2144	4.0114	0	0	14	23	2.928	-53.9023	-49.0185	TRANS	rep0	8.151072
912	913	1.7452	3.7935	2H	2.0995	2.1089	INACTIVE	12.6016	10.2728	12.4571	10.4232	9.4438	8.4897	6.7181	3.1032	8.8106	2.2024	2.0622	4.9814	4.6748	6.8982	8.8728	5.3102	8.8619	3.8535	2.4579	3.7846	0	0	11	20	3.1721	-58.5912	-62.5234	TRANS	rep0	17.07309700000002
913	914	1.7921	5.1223	2H	2.1353	1.7604	INACTIVE	13.1444	10.0456	12.653	10.8698	8.8804	9.0628	6.137	3.6558	8.4521	1.8736	1.761	5.5732	4.6281	7.6504	9.219	5.5364	8.5335	4.2259	2.4264	3.8864	0	0	14	20	3.1078	-56.5736	-65.2361	TRANS	rep0	12.874842000000001
914	915	1.6851	3.1414	2H	2.2728	1.8309	INACTIVE	13.3863	10.2843	12.7352	10.4783	9.0763	9.2176	4.5832	3.2118	7.9595	2.1231	2.2633	5.2231	4.9652	7.6213	8.6705	4.9323	8.9592	3.9966	2.2874	3.4579	0	0	15	27	2.9225	-54.8063	-75.0902	TRANS	rep0	9.765855000000045
915	916	1.6941	3.6707	2H	2.2068	1.8533	INACTIVE	12.8742	10.169	12.4856	9.3691	9.2146	8.928	4.5356	3.2015	8.4447	2.011	2.4076	4.9247	5.1268	7.1648	8.907	5.0837	9.1804	4.3917	2.4065	3.6216	0	0	14	22	2.9263	-64.8078	-57.4569	TRANS	rep0	22.048405999999943
916	917	2.0495	3.4001	2H	2.2261	1.7607	INACTIVE	12.9201	10.1984	12.5221	11.1926	8.8522	9.0113	6.5091	3.5571	9.2885	1.8403	2.1722	5.5644	4.7562	7.5651	8.2874	5.1073	9.4048	4.342	2.3539	4.129	0	0	13	22	2.8566	-60.4198	-66.2321	TRANS	rep0	11.861763999999994
917	918	1.9423	2.814	2H	2.2844	1.854	INACTIVE	12.7194	10.2064	12.52	11.4997	9.3848	8.513	4.1183	3.4122	8.1887	2.375	2.1086	5.5745	4.5693	7.0844	8.5337	5.1563	8.5973	3.9545	2.3585	3.6201	0	0	13	21	3.5107	-55.7441	-69.2644	TRANS	rep0	9.956729999999993
918	919	1.8366	5.4381	2H	2.2285	1.807	INACTIVE	13.1771	10.5445	12.7842	11.8778	9.8197	8.3899	4.7002	3.9488	9.4014	1.9735	2.2832	5.9501	4.6918	7.3133	8.6514	5.2288	7.7734	4.1343	2.6192	3.5308	0	0	14	23	2.7789	-68.5581	-59.7527	TRANS	rep0	-1.4771109999999794
919	920	1.823	3.5561	2H	2.2722	1.8187	INACTIVE	12.7973	10.4643	12.2824	11.095	9.3107	8.7907	4.7969	3.1939	8.4052	2.169	2.4048	5.3353	4.6081	7.3037	8.5655	5.2821	8.3257	3.8038	2.2447	4.3623	0	0	14	24	3.0131	-59.5626	-68.6994	TRANS	rep0	7.647404999999992
920	921	1.9004	3.8935	2H	2.1076	1.853	INACTIVE	13.2723	9.8783	12.0035	11.9052	8.5534	9.17	4.688	3.7016	8.7018	1.9676	1.8723	5.7983	4.7999	7.3657	8.5986	5.6275	8.9358	4.1978	2.2621	3.8134	0	0	15	21	3.2381	-76.9778	-57.9249	TRANS	rep0	1.5503380000000107
921	922	1.9635	3.6613	2H	2.1889	1.893	INACTIVE	13.1501	10.1562	12.1175	11.7058	8.815	8.3432	4.6641	3.4019	9.0612	1.9184	1.9307	5.5651	5.2101	7.5211	8.4793	5.6636	8.7793	3.6593	2.3282	3.9278	0	0	16	21	3.2983	-54.9823	-49.0008	TRANS	rep0	2.1292819999999892
922	923	1.8164	2.5225	2H	2.2767	1.9592	INACTIVE	12.9695	10.3537	12.5397	11.9556	8.8449	9.255	5.1182	3.3889	8.4814	1.9667	2.0736	5.6075	4.7884	6.865	8.859	5.4494	9.1658	4.0009	2.2604	4.255	0	0	15	23	3.075	-78.174	-52.7429	TRANS	rep0	5.341817999999989
923	924	1.7998	3.4299	2H	2.1074	1.7641	INACTIVE	13.0152	10.4616	12.1581	10.6446	9.413	8.594	4.5368	3.1861	9.0948	1.9026	2.3996	5.4606	4.7998	7.629	8.551	5.1029	8.919	4.1326	2.4518	3.3892	0	0	12	22	3.5283	-76.9648	-58.2203	TRANS	rep0	5.70383099999998
924	925	1.8167	4.6638	2H	2.1035	1.8757	INACTIVE	13.2968	10.0748	12.1104	11.5268	9.728	8.4531	4.3703	4.4642	9.4925	1.9348	2.3234	6.7681	4.2924	7.7879	8.5258	5.8318	7.8472	3.9232	2.3905	3.9956	0	0	13	23	3.2244	-67.7274	-37.2444	TRANS	rep0	-3.066592000000014
925	926	1.7735	3.4268	2H	2.2765	1.7555	INACTIVE	13.1915	10.1262	12.1144	11.9623	9.2465	9.1516	4.8996	3.7244	9.2459	1.8979	1.9544	5.9379	4.7427	7.4792	8.3411	5.5455	9.2917	4.0308	2.248	4.4242	0	0	14	19	3.2721	-47.725	-58.877	TRANS	rep0	-2.1412710000000175
926	927	1.7603	5.3016	2H	2.238	1.7746	INACTIVE	13.441	10.2244	11.916	12.2159	8.8925	9.0325	4.6948	3.3496	8.6487	2.5072	1.8734	5.7525	4.3561	7.6713	7.9724	5.0137	8.9857	4.8024	3.838	2.7015	0	0	13	19	2.9059	-65.8409	-59.5752	TRANS	rep0	-8.052136000000019
927	928	1.8987	5.2956	2H	2.1531	1.6954	INACTIVE	13.4464	10.177	12.1264	12.364	9.8451	9.1775	4.6531	3.6484	8.6217	2.0797	2.1612	5.6191	5.0061	7.6354	8.8722	4.9952	8.2213	4.1687	2.2956	3.6588	0	0	14	21	3.1546	-67.9918	-63.6935	TRANS	rep0	-11.760690000000011
928	929	1.6423	2.857	2H	2.1763	2.0294	INACTIVE	13.5368	10.1918	12.8817	11.9593	8.7537	8.6896	4.5268	2.9967	8.0183	2.0754	2.2493	5.119	4.2973	7.7249	8.9677	5.5461	9.1462	4.1172	2.3111	4.261	0	0	14	24	3.1753	-66.6813	-41.4409	TRANS	rep0	1.9576569999999833
929	930	1.7177	3.9952	2H	2.3118	1.9176	INACTIVE	13.0101	10.0722	12.3026	12.1208	9.1777	9.0653	4.5564	3.3636	7.9769	2.2956	2.1342	5.2022	4.6434	8.0266	8.6043	5.4656	9.0464	3.8714	2.1946	4.1352	0	0	17	25	3.1685	-69.2038	-53.3189	TRANS	rep0	1.9597289999999816
930	931	1.8852	4.7657	2H	2.17	2.1156	INACTIVE	12.9981	10.0685	11.8568	11.7404	9.462	9.0543	4.8296	3.102	8.4101	2.2218	2.1031	5.2305	4.7473	7.7908	8.0282	5.2196	9.6287	4.0311	2.2746	3.8734	0	0	14	23	2.9681	-74.9752	-53.0501	TRANS	rep0	-0.9800730000000044
931	932	1.8719	3.2388	2H	2.1842	2.1897	INACTIVE	13.1127	10.0092	12.1626	11.2864	9.3359	8.8705	4.5673	2.9976	8.4721	2.0359	2.5824	5.0837	4.8026	7.9542	8.737	5.181	9.1658	3.8001	2.3038	3.9584	0	0	12	24	3.0769	-55.6412	-51.4055	TRANS	rep0	4.131475000000023
932	933	1.7996	4.5398	2H	2.3135	1.7095	INACTIVE	12.8935	10.5452	11.6102	11.8019	9.5585	8.848	4.357	3.0672	8.2818	2.0335	1.9338	4.8294	4.8257	7.5231	9.1866	5.3313	8.3443	3.7268	2.3634	3.5748	0	0	12	21	2.9241	-56.7185	-58.0665	TRANS	rep0	-6.242084999999975
933	934	1.7314	3.887	2H	2.1971	1.8527	INACTIVE	13.1127	9.9809	11.7602	12.5688	9.7305	8.8366	4.6608	3.0903	8.6492	2.0127	2.3524	5.4798	4.9208	7.1333	8.7121	5.414	8.642	3.8758	2.2085	4.081	0	0	11	20	3.2364	-65.727	-54.8739	TRANS	rep0	-9.483322999999984
934	935	1.7127	3.9797	2H	2.2251	1.7469	INACTIVE	13.2933	10.0988	12.6543	12.2669	9.5585	8.5317	4.5037	2.6263	7.9344	2.3857	2.0054	4.5923	4.7386	7.7149	9.0137	5.4891	8.9514	3.8216	2.1745	4.337	0	0	11	21	2.6318	-67.9024	-66.5625	TRANS	rep0	-2.0366800000000467
935	936	1.9898	3.9756	2H	2.2276	1.9969	INACTIVE	13.6797	10.4094	12.228	11.9669	9.7758	8.6758	4.4178	3.5081	9.1142	1.7972	2.2876	5.5656	4.8099	7.5478	8.8446	5.3105	8.4957	3.9843	2.2798	4.1464	0	0	13	20	3.0144	-71.7551	-67.4074	TRANS	rep0	-13.10110300000008
936	937	1.8635	5.3296	2H	2.1862	1.7363	INACTIVE	13.0945	10.4248	12.2709	11.9624	10.1278	8.4182	4.5628	3.2756	8.4542	2.0056	1.8536	5.235	4.8326	7.2606	8.9115	5.3325	8.8139	3.7672	2.4149	4.2428	0	0	14	22	3.2481	-61.7219	-43.7587	TRANS	rep0	-6.192196000000024
937	938	1.7802	5.0957	2H	2.1226	1.6676	INACTIVE	12.9979	10.1902	12.4152	12.321	9.3838	8.5322	4.4268	3.6041	8.9891	1.9409	1.998	5.5404	4.7612	7.5976	7.8305	5.2768	9.6152	4.1011	2.4707	4.1525	0	0	12	23	2.6789	-52.9019	-65.8928	TRANS	rep0	-0.07870500000001357
938	939	1.7427	4.9283	2H	2.2574	1.9217	INACTIVE	13.4697	9.9506	12.5925	11.1432	9.5739	9.2614	4.5065	2.9954	8.1109	2.3237	1.9132	5.2429	4.4715	7.767	8.397	5.281	8.5735	4.1847	2.3129	2.9579	0	0	13	23	3.052	-60.97	-63.4078	TRANS	rep0	3.005550000000028
939	940	1.7506	5.2578	2H	2.2339	1.831	INACTIVE	13.5719	10.424	12.1722	11.8685	9.5419	8.2697	4.2929	3.9493	9.1888	2.0245	1.9515	5.945	5.1171	7.6575	8.5635	5.1233	8.2157	3.9394	2.5053	3.6185	0	0	13	25	2.8167	-73.1035	-48.5485	TRANS	rep0	-10.322293000000002
940	941	1.9577	3.5375	2H	2.0724	1.8736	INACTIVE	13.3114	10.365	12.5974	11.6044	10.2019	8.4354	4.5412	3.1946	7.7798	2.7612	2.0535	5.4765	4.4301	7.5674	8.6795	4.9314	8.2327	4.2052	2.2857	4.1233	0	0	14	23	2.8662	-79.773	-49.6359	TRANS	rep0	-4.016213999999991
941	942	1.9003	4.8123	2H	2.1543	2.1888	INACTIVE	13.1376	9.827	12.3223	12.4342	9.8125	8.3953	4.2221	3.6394	8.544	2.1766	1.8831	5.8827	4.3848	6.9097	8.1928	5.2618	8.8794	4.4617	2.235	3.7978	0	0	12	22	3.576	-74.7156	-49.7002	TRANS	rep0	-3.126549000000068
942	943	1.6867	6.3729	2H	2.2565	1.7519	INACTIVE	13.4461	10.2267	12.5562	11.7864	10.5469	8.115	4.2895	2.9487	8.8848	2.1784	1.9122	5.2309	4.609	7.9319	8.2811	5.5249	10.0071	3.5418	2.2272	4.0734	0	0	8	21	3.1276	-68.0727	-56.8807	TRANS	rep0	-8.232561000000032
943	944	1.8496	4.6241	2H	2.257	1.8014	INACTIVE	12.9831	10.165	12.4731	11.0497	9.298	9.1311	4.9725	2.8038	7.7838	3.0188	2.1892	5.0746	5.2491	7.975	8.258	4.9186	8.8692	4.349	2.3999	3.7536	0	0	14	23	2.863	-52.7125	-53.7192	TRANS	rep0	9.336844000000042
944	945	1.7543	4.5256	2H	2.1963	1.9372	INACTIVE	12.9275	10.5094	12.4077	11.6801	9.6807	8.702	4.2677	3.5331	9.141	3.7339	2.2549	5.9309	4.9228	8.2778	7.9269	4.9343	8.7407	4.1144	2.3073	4.0476	0	0	16	24	2.9475	-44.0786	-58.0885	TRANS	rep0	0.9372079999999983
945	946	1.8252	4.9106	2H	2.2214	1.7775	INACTIVE	12.5371	10.2267	12.3338	10.5388	9.8278	8.2917	5.0155	2.9353	8.529	2.3602	2.2361	5.4182	4.9531	7.7148	8.4303	5.2316	8.8323	4.025	2.6944	3.6439	0	0	13	23	3.3017	-56.704	-67.397	TRANS	rep0	14.496779000000004
946	947	1.973	5.8339	2H	2.1336	1.7303	INACTIVE	12.7054	10.0191	12.78	11.1781	10.3915	8.581	4.9591	3.2881	8.803	1.9754	2.531	5.3797	5.1394	7.674	8.7898	5.4046	8.9926	4.146	2.3122	3.675	0	0	12	21	3.4434	-74.6428	-48.6285	TRANS	rep0	10.732113999999967
947	948	1.7012	5.9358	2H	2.1397	1.8889	INACTIVE	13.5882	10.3198	12.6904	11.84	10.0903	8.9369	4.4581	3.1643	8.6777	1.8948	1.8418	4.7528	5.0366	6.9984	8.1394	5.3925	9.9279	4.2723	2.43	3.9799	0	0	14	24	3.3286	-66.3131	-60.5674	TRANS	rep0	-7.725224000000026
948	949	1.8403	4.7472	2H	2.374	1.9685	INACTIVE	12.9249	10.0786	12.3908	11.8464	10.0897	8.5891	4.387	3.4567	9.3524	2.3233	1.8403	5.748	4.8465	8.2445	8.3537	5.6048	9.5532	3.5178	2.5016	3.8472	0	0	14	21	3.2872	-56.5805	-65.4314	TRANS	rep0	0.9174670000000447
949	950	1.8905	2.9123	2H	2.1429	1.7044	INACTIVE	13.3089	10.1654	12.6226	12.7625	9.6112	9.1138	4.7563	3.2424	8.5088	1.979	1.827	5.5218	5.5052	7.8284	9.3805	5.16	8.9776	4.4479	2.2566	3.2421	0	0	14	24	2.7204	-62.7075	-54.7326	TRANS	rep0	-6.465352999999993
950	951	2.129	3.6326	2H	2.1733	1.9646	INACTIVE	13.5972	10.8214	12.1993	11.6009	10.1533	8.7303	4.6919	3.4794	8.0217	4.5103	1.8108	5.9698	4.4472	7.3998	8.0169	4.9084	7.9934	4.6061	2.5407	3.1778	0	0	15	24	2.8686	-79.0583	-73.4293	TRANS	rep0	-14.968954999999994
951	952	2.1842	5.4092	2H	2.1563	1.8409	INACTIVE	13.2444	10.1598	11.5839	11.2633	9.8075	8.5205	6.0716	3.3553	8.8094	2.1103	2.3108	5.4648	4.8622	7.8056	7.7786	5.1673	9.1773	3.8563	2.3273	3.889	0	0	13	23	2.8412	-70.0114	-59.8153	TRANS	rep0	-6.504244999999969
952	953	1.9164	4.4011	2H	2.143	1.7056	INACTIVE	13.0393	10.5101	12.5401	11.6632	10.1685	8.8572	4.8636	2.9321	8.539	1.8635	2.2084	5.0065	4.7283	8.0869	8.9242	5.2296	8.6319	4.1372	2.3693	3.3295	0	0	13	24	3.068	-65.7696	-47.6677	TRANS	rep0	-1.9147439999999847
953	954	2.0065	5.5053	2H	2.1789	1.7779	INACTIVE	13.2625	10.0017	12.1189	11.3721	10.0165	8.3535	6.6319	3.1988	8.7463	2.2386	1.9665	5.7496	4.7682	7.9655	8.7834	5.2738	8.6051	4.623	2.5732	2.5797	0	0	13	24	3.292	-72.4925	-76.7534	TRANS	rep0	-2.4654520000000275
954	955	1.9942	4.0256	2H	2.1539	2.0704	INACTIVE	13.0759	10.4428	12.4994	11.6153	9.3379	9.1336	6.5163	3.1179	8.61	1.9694	2.3228	4.8851	4.5887	7.5727	9.1036	5.3398	8.5449	3.9403	2.2625	3.7648	0	0	9	21	3.2861	-66.6941	-58.3152	TRANS	rep0	2.3376269999999977
955	956	1.8437	4.8726	2H	2.1816	1.9195	INACTIVE	13.1598	10.3774	12.2342	12.5636	10.4568	8.4131	6.8364	3.4042	8.3685	2.2352	2.4931	5.3048	4.6538	7.2314	8.9709	5.4021	8.2762	4.4043	2.3819	4.1575	0	0	12	23	2.9588	-66.7258	-65.7396	TRANS	rep0	-12.624588000000017
956	957	1.6644	4.4925	2H	2.2764	1.8014	INACTIVE	13.2434	10.2889	12.2425	12.313	9.6514	9.0836	8.7806	3.6183	8.7886	2.0656	2.2086	5.7123	4.9355	8.1206	9.0654	4.9453	8.4429	3.7006	2.425	3.6492	0	0	11	23	3.4192	-70.6943	-53.7391	TRANS	rep0	-7.292973000000018
957	958	1.9635	5.7049	2H	2.1861	1.9011	INACTIVE	13.1864	9.8157	12.8829	10.8274	10.2538	9.176	7.334	3.4865	9.1654	2.4528	2.3579	5.6708	4.8029	7.7668	8.2523	5.3499	9.5919	4.0635	2.2656	3.6896	0	0	12	23	3.3449	-53.5812	-72.7516	TRANS	rep0	9.213828999999976
958	959	1.876	4.7747	2H	2.1511	2.0192	INACTIVE	13.4251	10.4223	12.3477	10.8693	9.9068	8.7876	5.7763	3.244	9.0408	2.0553	2.1134	5.4218	5.0539	7.0587	8.7161	5.1554	8.4927	4.3151	2.4845	3.8352	0	0	14	22	2.703	-77.6907	-51.0777	TRANS	rep0	-2.182044000000019
959	960	1.8585	4.7754	2H	2.1888	2.11	INACTIVE	13.3149	9.9779	12.2773	11.3655	9.2963	9.1359	6.8583	3.6967	8.9355	2.0265	2.3493	5.6653	4.7265	7.5848	8.5327	4.9582	8.8143	3.7732	2.298	4.1742	0	0	13	23	3.1345	-41.7603	-72.3298	TRANS	rep0	2.2039519999999584
960	961	1.9468	4.936	2H	2.232	1.8495	INACTIVE	12.9703	9.9488	12.0914	11.7277	9.7402	8.9908	5.2378	3.4822	9.1577	2.0549	1.7767	5.5882	4.6823	7.5344	8.5302	5.7721	9.3742	4.3882	2.3563	4.152	0	0	12	22	3.0924	-64.999	-64.9253	TRANS	rep0	1.0984609999999861
961	962	1.865	4.6326	2H	2.3053	1.7962	INACTIVE	13.0606	10.2054	12.6234	11.3119	9.197	8.8084	4.8719	3.7168	9.1731	1.9703	2.1338	6.0173	4.1658	7.2603	8.2558	5.5912	9.4623	3.855	2.4027	3.9453	0	0	13	22	3.3613	-75.5156	-38.8067	TRANS	rep0	8.150019999999984
962	963	1.7441	5.2504	2H	2.2253	1.6888	INACTIVE	13.2567	10.1798	12.3309	11.8367	9.3642	8.613	6.4793	3.3124	9.0327	2.1219	1.8874	5.5088	4.9291	7.5713	8.09	5.4295	9.3014	4.2235	2.2694	4.1486	0	0	16	24	3.4356	-59.5306	-57.2355	TRANS	rep0	-1.33882600000004
963	964	1.9218	3.0332	2H	2.0768	1.8413	INACTIVE	12.7399	10.7177	12.5641	11.8775	8.8645	8.7914	5.5496	2.6948	7.4875	4.8689	2.3125	5.1963	4.428	6.9313	7.6569	5.582	8.8417	4.3708	2.3666	3.553	0	0	16	25	2.8489	-73.7227	-54.3981	TRANS	rep0	6.494829999999979
964	965	1.7952	5.3893	2H	2.1664	1.7708	INACTIVE	12.7259	10.5235	12.0495	12.4106	9.8422	7.4698	4.5407	2.8867	8.2365	1.8226	2.3648	5.0547	4.6827	7.1287	8.3303	5.5299	7.7006	4.1013	2.9918	2.5993	0	0	13	23	3.1722	-87.6083	64.8763	TRANS	rep0	-4.98413800000003
965	966	1.9157	5.6071	2H	2.1862	1.9468	INACTIVE	12.9328	10.1823	12.2844	12.0279	10.1041	8.8766	5.3395	3.0589	8.5154	2.0517	2.11	5.0183	5.1028	7.1571	8.9486	5.376	6.8726	4.621	2.2893	3.8299	0	0	15	24	2.9957	-107.137	92.5489	TRANS	rep0	-2.1782759999999826
966	967	1.9744	5.3624	2H	2.2735	1.9807	INACTIVE	13.2001	9.9103	12.4861	12.6703	9.4535	8.4728	4.7078	3.2617	8.4936	1.8583	2.0709	5.318	4.732	6.7602	8.7095	5.2725	7.6302	4.4586	4.8124	2.4479	0	0	10	23	3.0369	-98.6381	59.1074	TRANS	rep0	-2.7891240000000153
967	968	1.8501	4.4796	2H	2.1906	1.7432	INACTIVE	12.9468	9.942	12.5596	11.9995	9.7244	9.0026	4.834	3.466	8.7328	1.8041	1.9557	5.6285	4.7529	8.0363	8.7081	5.1903	7.1546	3.8552	2.5329	3.3872	0	0	11	20	3.4917	-83.571	59.3488	TRANS	rep0	4.119384000000025
968	969	1.9216	4.8884	2H	2.2061	1.7063	INACTIVE	13.6318	10.2333	12.4098	12.4211	9.4531	8.9753	4.7272	3.375	8.6464	2.2064	1.9598	5.6847	4.8375	7.4258	8.7671	4.5851	7.9605	4.3337	2.3089	3.1192	0	0	11	21	3.1795	-64.3041	-78.7928	TRANS	rep0	-10.597876000000042
969	970	1.7535	5.1253	2H	2.1107	2.1488	INACTIVE	13.4782	10.2981	12.5046	12.1781	9.643	8.3692	4.4259	3.2672	8.9091	2.1901	2.0156	5.3893	4.2952	7.4638	8.8816	5.2497	6.913	4.2094	2.6741	2.4928	0	0	11	19	3.1621	-81.9725	36.0476	TRANS	rep0	-7.467094000000031
970	971	1.8483	4.586	2H	2.1476	1.7835	INACTIVE	13.086	10.1626	12.0915	11.9103	9.7665	8.6387	4.5471	3.2321	8.3948	1.9748	2.4208	5.3385	4.2296	7.4714	9.1767	5.7799	6.5579	4.9258	5.4182	2.8919	0	0	14	22	3.171	-105.4551	70.1098	TRANS	rep0	-3.490653000000009
971	972	1.7414	5.4377	2H	2.2606	1.8096	INACTIVE	13.3516	10.5269	11.9806	12.583	10.9457	8.4416	5.3894	2.8785	8.7895	2.1116	1.9381	5.0359	5.2888	8.5975	8.8677	4.8819	6.7322	3.8303	3.8059	2.5671	0	0	14	23	2.6602	-96.693	-116.7204	TRANS	rep0	-21.516413999999997
972	973	1.8176	4.7257	2H	2.2392	1.9587	INACTIVE	13.2041	10.228	11.3364	11.9234	10.0609	8.7005	4.7985	3.8411	9.2573	2.137	2.0289	6.1245	4.8376	7.5483	7.9313	5.1089	9.2664	3.8036	2.3311	4.0851	0	0	13	23	3.2523	-50.164	118.6965	TRANS	rep0	-14.19170500000007
973	974	1.751	4.9356	2H	2.1412	1.9484	INACTIVE	13.4473	10.1609	12.4449	12.3053	9.2658	8.8065	4.6745	3.3763	8.5406	1.9984	1.8501	5.666	5.1044	7.6153	9.1587	5.561	7.9754	4.0813	2.1388	3.9601	0	0	12	20	3.3489	-66.3435	122.1005	TRANS	rep0	-5.354530000000011
974	975	1.7459	5.2018	2H	2.2709	2.1411	INACTIVE	13.3298	9.9805	12.3736	12.3391	9.1388	8.4093	5.5999	3.242	8.6626	2.2103	2.0881	5.6378	4.7847	7.369	8.2242	5.7847	8.6399	4.386	2.4626	3.9709	0	0	13	22	2.9472	-58.0429	114.0105	TRANS	rep0	-2.484576000000004
975	976	1.6761	2.2279	2H	2.0962	1.8188	INACTIVE	12.7329	10.0679	11.7145	12.5817	9.6296	8.8614	4.9695	3.2185	7.652	2.4411	2.193	5.4355	4.5242	7.3081	8.0444	5.1005	9.4446	4.504	2.2947	3.3465	0	0	14	21	2.9597	-63.1759	133.6948	TRANS	rep0	-4.63690600000001
976	977	1.7071	3.4649	2H	2.1567	1.861	INACTIVE	13.4443	9.9803	12.0168	11.9569	9.7116	8.5954	6.0656	3.1069	8.132	2.1068	1.8531	5.1201	4.5935	7.9493	8.8909	5.6245	8.9548	4.1423	2.2034	3.8106	0	0	14	24	3.4302	-63.0986	112.6448	TRANS	rep0	-7.960246999999981
977	978	1.847	5.5628	2H	2.3525	2.0111	INACTIVE	13.0469	10.2074	11.2647	12.394	10.3196	8.707	4.889	3.0272	8.5177	2.0505	2.0256	5.1839	4.2873	6.9699	8.2758	6.0148	9.217	3.6565	2.4452	3.6763	0	0	14	23	3.1833	-69.1556	137.3815	TRANS	rep0	-16.74413000000004
978	979	1.9696	4.7019	2H	2.1187	1.8624	INACTIVE	13.1036	10.0374	12.197	12.5421	9.5092	8.5924	4.3783	2.9378	8.395	1.9126	2.1309	5.1425	4.8129	7.7129	8.6882	5.4503	9.3367	4.1982	2.284	3.2242	0	0	15	24	3.102	-53.4427	111.7843	TRANS	rep0	-4.4793619999999805
979	980	2.0241	2.804	2H	2.1778	1.8713	INACTIVE	13.1499	10.0707	12.1247	12.1104	9.2976	9.2417	4.1031	3.6092	8.5292	2.1087	1.957	5.6451	4.3763	7.2217	8.3786	5.4728	10.0457	4.8736	2.313	2.8411	0	0	12	23	3.3015	-49.5374	108.6195	TRANS	rep0	-2.226974000000041
980	981	1.8574	4.5663	2H	2.1285	1.8359	INACTIVE	13.083	9.8152	12.0146	12.118	9.1106	9.3081	4.7312	4.1249	8.9383	1.9704	2.0632	5.7174	4.0531	7.3456	9.1767	5.8012	8.6324	3.9058	2.3816	3.7799	0	0	13	21	3.1794	-61.4146	-50.7219	TRANS	rep0	0.6103999999999701
981	982	1.8439	4.5587	2H	2.1661	1.7127	INACTIVE	12.9155	9.9919	12.9201	12.6658	9.8236	8.8076	4.3655	3.247	8.5411	1.981	2.0153	5.2065	4.4641	7.2082	8.8538	5.3633	7.4688	4.0988	2.4562	3.2287	0	0	14	22	3.0748	-94.2048	-99.634	TRANS	rep0	2.746119999999962
982	983	1.7973	4.5833	2H	2.3185	1.8894	INACTIVE	12.941	10.4915	12.57	12.6022	9.5616	8.7372	4.2924	2.7157	8.0714	2.7746	1.9906	5.0498	4.8216	7.3134	7.4237	5.0997	9.8727	3.954	2.3942	2.8671	0	0	15	19	3.0502	-67.7807	-53.6681	TRANS	rep0	-2.8486159999999927
983	984	1.819	4.7044	2H	2.355	1.7854	INACTIVE	12.9405	9.8188	12.6897	12.6114	9.5601	8.9076	3.7621	2.9302	8.619	2.2378	1.716	5.0274	4.8111	8.0517	7.7108	5.2237	9.2054	3.1475	2.3698	3.3852	0	0	15	23	2.765	-67.1345	157.8616	TRANS	rep0	3.3247259999999983
984	985	1.949	5.004	2H	2.4786	1.671	INACTIVE	13.3876	10.1614	12.0322	11.7567	9.3525	9.124	4.6073	2.9329	8.193	2.8224	2.2953	5.0877	4.1637	7.1254	8.2779	5.8096	9.1478	3.0283	2.3631	3.4262	0	0	15	26	2.8934	-63.3014	136.0688	TRANS	rep0	-5.241987999999992
985	986	2.1552	2.8122	2H	2.3412	1.8183	INACTIVE	13.0523	10.5088	13.1722	12.6054	9.1069	8.0352	4.792	3.116	8.2826	2.39	2.1494	5.484	4.3979	7.5104	8.1492	5.336	10.1338	4.018	2.3967	3.9866	0	0	13	21	3.234	-78.4385	129.3611	TRANS	rep0	3.252850999999964
986	987	1.867	4.2872	2H	2.2387	1.9035	INACTIVE	12.9399	9.9418	12.0352	12.1304	9.255	7.7537	4.2003	3.571	8.5657	2.1149	3.5244	5.5275	4.6825	7.89	8.6701	5.065	8.642	3.4502	2.1906	4.2693	0	0	12	22	2.8567	-70.2816	113.8906	TRANS	rep0	1.0661709999999402
987	988	1.8403	4.4088	2H	2.2889	1.8452	INACTIVE	13.1037	10.005	12.1707	12.1235	9.6772	7.5563	4.0094	3.2606	8.0961	2.5351	2.0899	5.4382	4.3571	7.514	8.2195	5.4044	8.9318	3.7856	2.22	3.7438	0	0	12	22	3.175	-60.1394	122.0955	TRANS	rep0	-2.7049179999999637
988	989	1.7863	4.0623	2H	2.2173	1.5923	INACTIVE	13.1437	10.0413	12.8417	12.3997	9.7029	7.1185	4.7908	2.4696	8.2738	2.1941	1.9916	4.7139	5.5609	8.8116	8.9282	4.8815	7.9401	3.7671	2.417	3.1357	0	0	13	24	3.2663	-78.4272	123.8668	TRANS	rep0	0.674348000000009
989	990	1.8316	3.4677	2H	2.2139	1.797	INACTIVE	13.3223	10.0088	13.2118	11.7766	9.0593	8.001	3.9959	2.9031	8.2758	2.9122	2.2436	5.0794	4.4085	7.2641	8.5194	5.3623	8.0901	3.7523	2.3514	4.1388	0	0	16	25	3.4997	-70.563	120.5407	TRANS	rep0	9.013994999999909
990	991	1.8089	5.0639	2H	2.1746	1.9677	INACTIVE	13.0244	10.4171	13.0576	12.3324	9.6761	7.8743	4.2217	3.664	9.5512	1.8515	2.6744	5.5924	4.3046	7.1664	8.276	5.2792	9.6088	4.9352	4.1418	2.6096	0	0	15	24	3.1244	-56.1105	159.1072	TRANS	rep0	2.064331999999922
991	992	1.8436	4.6812	2H	2.2616	1.7857	INACTIVE	13.3886	10.0036	12.9264	12.2734	10.279	8.4455	4.489	3.1823	8.5405	1.8551	1.8594	5.4868	4.944	8.6621	8.848	5.2053	8.1235	3.6407	2.4576	4.3169	0	0	12	22	3.3442	-53.3775	101.6111	TRANS	rep0	-4.0096940000000245
992	993	1.863	4.487	2H	2.2063	1.8879	INACTIVE	13.3352	9.8302	12.6436	12.0435	8.9124	8.7487	4.649	3.0343	7.675	2.2284	2.0935	4.8549	4.5134	7.9546	9.1648	5.8416	8.726	3.7135	2.3082	4.0327	0	0	18	25	2.9927	-44.5368	110.0572	TRANS	rep0	4.092488000000003
993	994	1.655	4.33	2H	2.1512	1.7024	INACTIVE	13.0279	10.0017	13.6433	12.5037	8.6888	8.3373	4.6993	3.3402	8.4399	2.0716	1.9751	5.4729	4.8084	7.5129	9.4336	5.6532	9.1593	3.5442	2.4125	3.7136	0	0	13	17	3.1654	-64.4546	122.5281	TRANS	rep0	14.58599199999992
994	995	1.7821	3.4949	2H	2.3265	1.9052	INACTIVE	12.9569	10.269	12.9211	11.537	8.7216	8.0922	4.4196	2.3849	7.5869	3.1014	2.0152	4.6609	4.1318	7.626	8.4565	5.669	9.4207	4.2227	2.2418	4.054	0	0	9	19	3.0953	-80.0909	117.267	TRANS	rep0	12.932781999999975
995	996	1.8705	3.2043	2H	2.1996	1.8593	INACTIVE	12.9146	9.8242	12.3342	11.9187	7.6066	9.2011	4.6389	2.9571	8.0587	2.5795	3.0166	5.2542	4.7812	7.6377	8.5271	5.1283	8.1794	3.6568	2.1795	4.4444	0	0	13	23	2.798	-52.0538	111.5899	TRANS	rep0	14.993843999999967
996	997	2.0218	3.2451	2H	2.3342	1.6882	INACTIVE	13.2149	10.1769	12.9406	12.5221	9.9617	8.5587	4.2762	3.0349	8.1056	2.275	1.8882	5.3588	4.431	7.3215	8.4804	5.7067	8.8019	3.53	2.3059	4.2204	0	0	9	19	3.097	-45.4327	117.3826	TRANS	rep0	-2.6098649999999566
997	998	1.716	3.6592	2H	2.2095	1.7734	INACTIVE	13.1869	10.195	12.302	12.3702	9.0417	9.4962	5.4082	2.7996	7.5941	2.6853	1.8071	4.9349	5.0491	7.4667	8.0076	4.9123	9.2176	3.9317	2.3402	3.6405	0	0	12	22	3.266	-70.4451	113.5292	TRANS	rep0	-2.398985000000039
998	999	1.8741	4.0786	2H	2.2417	1.7601	INACTIVE	12.9787	10.2065	12.6563	11.8713	8.7138	8.7532	5.0003	2.3363	7.0547	3.2195	2.2509	4.87	4.6439	6.8517	7.9609	5.1735	9.4222	3.9117	2.1891	4.0844	0	0	14	21	2.8209	-71.2373	130.1435	TRANS	rep0	8.61006999999995
999	1000	1.8777	3.8517	2H	2.1295	1.8129	INACTIVE	12.9491	10.2717	12.3801	12.0762	9.1381	8.2628	4.4851	3.1932	8.8747	2.1651	2.0087	5.9928	4.8578	7.6243	8.8313	5.299	8.9073	3.9322	2.2764	4.1535	0	0	14	18	2.8235	-63.4364	104.0565	TRANS	rep0	2.514378000000022
1000	1001	1.9304	3.4492	2H	2.1407	2.1114	INACTIVE	13.2663	10.5517	12.9437	12.5976	8.7593	8.4141	4.4888	3.3464	7.8907	2.136	2.0975	5.3055	3.7461	6.9078	8.3805	6.0395	9.6536	4.2467	2.2991	4.5027	0	0	17	21	2.8942	-82.1895	142.9704	TRANS	rep0	-0.37993399999999156
1001	1002	1.9485	3.1377	2H	2.2361	1.9248	INACTIVE	13.1007	10.5404	12.5171	11.9625	9.0294	8.3202	4.434	3.2101	8.1805	2.0935	2.3585	4.9931	4.1095	7.2929	8.9624	5.6181	8.8408	3.9682	2.3163	3.5923	0	0	13	23	2.996	-71.2246	140.2506	TRANS	rep0	0.8133639999999787
1002	1003	1.8732	3.1871	2H	2.1487	1.6765	INACTIVE	13.3842	10.2238	11.9616	12.0836	9.2293	8.3531	4.7461	2.4247	9.1154	2.1995	1.8918	6.0825	4.9345	7.2726	9.1382	5.1738	9.1845	4.6805	2.849	2.5572	0	0	11	17	2.918	-66.7264	126.8015	TRANS	rep0	-7.734484000000009
1003	1004	1.9535	3.9596	2H	2.235	1.6256	INACTIVE	13.2547	9.8281	12.794	12.0461	9.4923	8.1738	4.272	3.2707	8.1625	2.5071	2.1426	5.3476	4.7288	7.0678	8.4072	4.9871	10.0704	4.6195	2.2738	2.6979	0	0	14	19	3.2972	-54.2515	124.6151	TRANS	rep0	3.5967390000000137
1004	1005	1.857	3.0689	2H	2.1994	1.7227	INACTIVE	13.2186	10.1268	12.4017	11.8501	9.2205	8.6355	4.4654	4.9174	8.3918	2.0956	2.0279	6.5756	4.1127	6.9102	7.9785	5.4796	9.8776	3.5003	2.2234	2.9194	0	0	13	22	3.2737	-72.857	170.3612	TRANS	rep0	0.9252309999999966
1005	1006	1.6787	3.6551	2H	2.1979	1.7714	INACTIVE	13.1804	10.084	12.2006	12.0226	9.1046	8.3494	4.5316	3.281	7.6657	2.2431	2.1196	5.1775	4.5404	6.8195	8.3984	5.4516	9.75	3.9795	2.3481	3.7223	1	1	9	22	3.3484	-58.2599	119.9638	TRANS	rep0	-0.514630000000011
1006	1007	1.7896	4.1231	2H	2.1516	1.701	INACTIVE	12.8091	10.2145	12.2585	12.0588	10.3149	8.4011	4.5315	1.9318	7.4085	3.4728	1.8836	5.0672	4.693	6.6928	8.0419	5.5433	9.4752	4.4566	2.4776	3.6029	1	1	13	21	2.9566	-58.5106	132.3861	TRANS	rep0	-2.1702619999999797
1007	1008	1.9247	4.8028	2H	2.2246	1.853	INACTIVE	13.2159	10.4122	11.9907	12.0376	9.8795	8.4941	4.4215	3.6094	8.4306	1.9781	1.8885	5.5242	5.2612	8.0238	9.2365	5.4219	8.4344	3.8533	2.3064	4.2102	1	1	14	23	2.7457	-54.7666	131.3711	TRANS	rep0	-9.579746
1008	1009	1.7427	3.7802	2H	2.3325	1.8	INACTIVE	13.0841	10.6967	12.2789	12.3181	10.918	8.1888	4.3942	3.1186	8.1728	2.0677	2.3388	5.1181	4.5293	7.6054	8.5648	5.5973	10.1543	3.671	2.2348	4.2873	1	1	16	23	2.9572	-73.783	132.7561	TRANS	rep0	-14.413990000000013
1009	1010	1.969	3.9048	2H	2.1366	1.824	INACTIVE	12.9556	10.4984	12.1352	12.2685	9.5127	8.7454	4.401	2.6276	8.3343	2.3831	2.9836	4.8826	4.6457	8.2699	10.0446	5.8271	8.0841	3.9766	2.4256	4.1177	1	1	12	22	3.0311	-67.6418	123.122	TRANS	rep0	-4.708658000000014
1010	1011	2.0191	2.8932	2H	2.1724	1.7389	INACTIVE	13.486	10.9253	12.0175	12.0956	8.6804	8.7171	3.9409	2.3889	7.176	2.7071	2.5198	4.2379	4.6823	6.8542	9.065	5.0109	8.8865	4.1321	2.5367	4.6411	1	1	10	20	2.7975	-76.4784	138.8236	TRANS	rep0	-11.25022100000001
1011	1012	1.8346	3.5541	2H	2.3769	1.9727	INACTIVE	12.867	10.5436	12.3431	12.5131	8.7843	8.1247	4.5369	3.437	7.3556	2.2059	2.3351	5.1503	4.4175	6.9434	8.3862	5.0402	9.1368	3.1363	2.4748	4.5081	1	1	12	19	2.9206	-52.1553	140.4007	TRANS	rep0	0.3757609999999545
1012	1013	2.0173	3.3633	2H	2.1743	1.8613	INACTIVE	13.1163	10.0296	11.7168	12.9962	8.6059	7.8086	4.5884	2.455	8.4459	2.1237	1.9781	4.7825	5.0986	8.055	8.4118	5.3579	9.426	3.9967	2.2747	3.8794	1	1	13	20	3.0401	-59.4154	134.9624	TRANS	rep0	-7.132495000000006
1013	1014	1.7347	2.6838	2H	2.3252	1.7383	INACTIVE	12.8976	10.6806	11.998	13.4718	8.9319	7.887	4.0781	2.8354	7.5521	3.5122	2.2642	4.3578	4.1593	7.222	8.516	5.0733	9.4703	3.497	2.2236	4.4935	1	1	15	23	3.1039	-62.756	-169.2623	TRANS	rep0	-11.083054000000004
1014	1015	1.8882	3.2596	2H	2.1786	1.8326	INACTIVE	13.5134	10.8128	12.3679	12.4262	8.9525	7.6629	4.1819	1.8274	7.2069	2.8318	2.4625	5.0518	4.105	7.4731	8.6371	5.1381	8.4585	4.067	2.383	4.6689	1	1	12	25	3.4455	-63.7027	144.8345	TRANS	rep0	-11.105963000000088
1015	1016	1.84	2.86	2H	2.2703	1.9034	INACTIVE	13.2658	10.7968	11.535	12.6582	8.0632	8.3717	3.9005	2.1527	8.7366	2.2404	1.9946	5.1717	4.1795	7.5322	8.6388	5.6593	8.4591	4.4941	2.2338	4.6544	1	1	11	17	3.1834	-71.3918	126.0722	TRANS	rep0	-11.82298800000001
1016	1017	1.8846	3.2413	2H	2.1744	1.9774	INACTIVE	13.2246	10.6377	11.9409	12.4399	8.2622	8.448	4.7163	2.7961	8.8934	1.9629	2.2687	5.0525	4.6822	8.1525	9.4745	5.9984	8.4108	4.5456	2.2664	4.7596	1	1	9	21	3.2082	-65.7254	-49.5393	TRANS	rep0	-5.977505000000065
1017	1018	1.711	3.0291	2H	2.138	1.7273	INACTIVE	12.986	11.1778	12.2745	11.9753	8.2839	8.509	4.766	2.2136	8.2744	2.0054	2.0943	5.7693	4.0988	7.2665	8.2866	5.5376	9.001	4.7686	2.4348	4.9519	1	1	12	17	3.17	-79.6381	-70.1942	TRANS	rep0	-0.7879750000000172
1018	1019	1.8432	2.9073	2H	2.1134	1.9031	INACTIVE	13.3822	10.5517	11.9106	12.0237	8.26	8.5015	4.1686	2.0389	7.7204	2.4452	2.4533	5.4307	3.9422	7.9231	9.0175	5.7392	8.6202	4.2969	2.2792	4.8283	1	1	12	20	2.9683	-70.1114	-67.2832	TRANS	rep0	-5.230517999999961
1019	1020	1.7499	3.8014	2H	2.236	1.8386	INACTIVE	12.7167	9.8942	11.8734	12.7774	8.7669	8.3233	4.5303	2.0036	7.4319	2.5706	1.8589	5.2217	4.0747	7.3388	8.3733	5.4691	9.9639	4.2716	2.348	3.5662	1	1	10	17	2.9649	-55.7885	-69.651	TRANS	rep0	1.6345029999999952
1020	1021	1.935	4.2305	2H	2.2056	1.8367	INACTIVE	13.1707	10.2589	11.5929	13.1417	8.5213	8.2108	4.5542	1.999	8.1465	2.2746	2.0527	5.7206	4.4933	7.9146	7.9952	4.9407	9.5402	4.6135	2.2951	3.68	1	1	13	19	2.8626	-77.6701	-54.8037	TRANS	rep0	-11.27143000000001
1021	1022	1.7886	3.0982	2H	2.2871	1.7453	INACTIVE	13.5571	9.8807	11.439	12.207	8.712	8.3518	4.7181	2.0241	6.9675	2.9563	1.901	5.0034	5.0994	8.0891	8.7615	5.3705	8.4847	4.7104	2.2574	3.6887	1	1	13	19	3.2556	-64.099	-68.0001	TRANS	rep0	-10.455476999999973
1022	1023	1.787	3.4731	2H	2.1308	1.7954	INACTIVE	13.7799	10.2117	12.3297	12.4719	8.4648	7.817	4.5251	2.1191	7.7033	2.9014	2.2252	5.3617	4.9237	8.6786	8.1169	5.0528	8.9452	3.9748	2.2935	3.7203	1	1	13	19	2.9881	-61.5198	122.7163	TRANS	rep0	-8.462207999999976
1023	1024	1.9742	3.1887	2H	2.1715	1.7621	INACTIVE	12.9489	9.8959	11.5792	12.4205	8.8241	8.2954	4.7672	1.843	7.5406	3.3125	2.2912	4.6445	4.8403	7.4775	7.9887	5.026	8.6668	4.37	2.451	3.6822	1	1	13	20	2.8794	-75.3695	132.3787	TRANS	rep0	-2.4522349999999733
1024	1025	1.8149	3.5154	2H	2.0938	1.776	INACTIVE	13.2125	10.2014	12.148	12.2434	8.6827	8.1836	4.8075	2.1131	8.4637	2.5207	2.0362	5.6293	5.0061	7.4919	8.4871	5.0054	9.2558	4.4296	2.3058	3.5336	1	1	13	17	2.6236	-78.8194	124.1066	TRANS	rep0	-1.5447449999999776
1025	1026	1.8078	2.8069	2H	2.1816	1.8578	INACTIVE	13.3514	10.0328	12.4138	12.2841	8.9864	8.4203	4.4183	2.1029	8.6862	2.4604	2.0692	4.7415	4.8966	7.9213	8.9254	5.7641	9.3349	4.0706	2.2278	4.3386	1	1	11	20	3.1059	-66.5023	126.0622	TRANS	rep0	-1.6854399999999714
1026	1027	1.829	2.9163	2H	2.2091	2.0279	INACTIVE	13.2355	9.959	12.3298	11.5774	8.9966	8.4467	4.6202	1.9219	8.3792	2.3345	1.9982	4.9241	4.4061	7.8489	8.6301	5.8042	8.0841	4.506	2.3539	3.2488	1	1	10	15	2.8024	-73.5739	118.392	TRANS	rep0	4.197213000000033
1027	1028	1.8475	4.0049	2H	2.2174	1.7513	INACTIVE	13.4855	10.1692	12.1828	12.722	9.3842	8.3512	4.6623	2.3193	8.7414	2.3559	2.0331	5.6016	5.5404	8.915	8.9959	5.0249	8.0712	4.2328	2.2398	3.6764	1	1	10	18	2.9917	-73.8554	141.7038	TRANS	rep0	-11.608325000000036
1028	1029	1.9388	3.7732	2H	2.1749	2.0382	INACTIVE	12.9439	10.3095	12.5161	12.72	8.6607	8.2284	4.3909	2.2041	8.0141	2.3793	2.2313	5.5135	5.185	8.2144	8.5673	5.2718	8.3276	3.7503	2.4218	3.9645	1	1	10	16	3.1466	-77.1631	133.8061	TRANS	rep0	1.963549999999941
1029	1030	1.7121	3.6978	2H	2.242	1.7752	INACTIVE	13.3314	10.2276	12.2786	11.6208	8.4296	8.5775	4.5231	2.2884	9.1679	2.0012	2.0264	5.6959	5.0288	7.8237	8.7749	5.9813	7.8471	4.081	2.1962	4.097	1	1	10	19	3.1795	-72.8497	-55.6713	TRANS	rep0	2.9856639999999857
1030	1031	1.7056	4.4286	2H	2.1998	1.7193	INACTIVE	13.1072	10.2972	11.8649	12.4607	8.7977	8.2012	4.7847	2.1695	8.7858	2.3195	1.9697	5.6142	5.51	10.0979	8.1594	4.9902	9.1264	3.9499	2.3067	4.5916	1	1	12	20	3.2514	-58.5298	-67.6442	TRANS	rep0	-5.307939000000033
1031	1032	1.6672	2.6149	2H	2.2552	2.0042	INACTIVE	12.8391	10.3721	12.5107	11.5886	8.9212	8.5977	4.6394	2.14	8.8336	1.8262	2.2522	5.643	5.0426	8.011	8.3546	5.4528	9.6154	4.0593	2.2228	3.791	1	1	13	24	2.8881	-63.8265	-66.4207	TRANS	rep0	8.740245999999956
1032	1033	1.8716	2.5572	2H	2.1378	1.7529	INACTIVE	13.4774	10.423	12.1666	11.9181	8.4276	8.6923	4.617	2.1865	8.5534	2.0681	1.9692	5.4152	4.6941	8.2798	8.6242	5.2589	8.7168	4.2426	2.2834	3.6212	1	1	14	22	3.1419	-64.1977	-55.4766	TRANS	rep0	-3.4988800000000424
1033	1034	1.856	3.2611	2H	2.2023	2.0648	INACTIVE	13.0169	10.6484	12.3829	12.1047	8.746	8.6348	4.4734	2.0068	8.0662	3.7582	1.9962	5.3416	4.6344	7.3792	8.2844	4.8608	8.5698	4.2806	2.3107	4.93	1	1	14	22	2.8524	-59.162	-24.5321	TRANS	rep0	0.5577200000000175
1034	1035	1.8697	2.7653	2H	2.2112	2.2051	INACTIVE	13.1201	10.4852	12.6924	11.7113	8.7292	8.3031	4.086	1.9961	7.1868	3.1931	2.4737	5.5138	4.4176	7.2647	8.502	5.347	8.3286	3.7897	2.2818	5.0122	1	1	14	25	2.7269	-50.995	148.922	TRANS	rep0	5.705656999999974
1035	1036	1.7574	2.9673	2H	2.2464	1.816	INACTIVE	13.3347	10.6626	12.8419	12.5904	8.6262	8.9255	3.7873	1.8361	8.3916	3.0124	1.8985	5.1321	4.6021	7.0091	8.888	5.3725	8.7933	4.3389	2.2049	6.0828	1	1	12	19	2.8891	-62.0326	-39.5845	TRANS	rep0	-2.3991159999999923
1036	1037	1.8734	3.5505	2H	2.1593	1.6767	INACTIVE	13.3356	10.1275	12.0079	12.485	9.5915	8.6966	4.9564	1.827	7.3334	2.6935	1.932	4.738	4.6742	7.3171	8.7214	5.2426	8.2732	4.0606	2.298	4.0202	1	1	16	25	3.2141	-72.7514	-47.7938	TRANS	rep0	-10.30511899999999
1037	1038	1.7091	3.7232	2H	2.1586	2.1579	INACTIVE	13.0266	10.5014	12.1763	11.9248	9.2161	8.4389	4.3953	1.9063	7.3934	3.2033	1.9639	4.5563	5.0867	7.6604	8.5755	5.0369	9.0667	3.5979	2.3392	4.2711	1	1	10	19	2.9589	-77.7659	123.0076	TRANS	rep0	-1.6611910000000307
1038	1039	1.7207	3.3642	2H	2.1835	1.9526	INACTIVE	13.4899	10.0463	12.25	12.1601	8.148	8.6292	4.677	1.943	7.8527	3.315	2.2241	5.4267	4.3686	7.7912	7.8259	5.4153	9.8415	4.0826	2.3972	3.911	1	1	10	18	3.1705	-71.725	131.0047	TRANS	rep0	-0.11895500000002812
1039	1040	1.8056	2.3174	2H	2.1768	1.719	INACTIVE	12.631	9.9723	12.3063	12.6347	8.1113	8.6154	4.1494	2.1076	7.6297	2.1975	2.1081	5.1142	4.4187	7.1907	8.0587	4.948	8.7674	4.4215	2.1486	5.7087	1	1	12	19	2.6649	-81.1093	-42.6867	TRANS	rep0	10.543846999999971
1040	1041	1.9018	2.4955	2H	2.2943	1.7803	INACTIVE	12.6848	10.0975	12.2923	12.2025	8.7914	8.5293	4.4161	1.9472	7.4036	3.1647	2.2216	5.3559	4.4923	7.2283	9.0873	5.159	8.3922	4.1408	2.3064	3.6968	1	1	13	22	3.0404	-50.1935	-57.273	TRANS	rep0	7.867331000000036
1041	1042	1.8803	3.5283	2H	2.1772	1.8683	INACTIVE	12.6566	10.3193	12.3631	11.0934	8.0021	8.5851	4.2804	1.7253	6.7693	2.9391	2.2027	4.8898	4.4616	7.6339	8.2577	5.292	9.0667	4.1368	2.2727	4.3272	1	1	16	22	3.0196	-69.1847	-43.4733	TRANS	rep0	18.35878699999995
1042	1043	2.0117	2.8262	2H	2.1319	1.7934	INACTIVE	13.0725	10.5725	11.6042	11.9207	8.4501	8.6024	4.3594	1.9737	7.9486	2.1163	2.3374	5.6122	4.3988	7.8142	8.7157	4.9874	8.4218	3.9778	2.443	4.0816	1	1	9	21	2.8157	-73.0353	-50.8601	TRANS	rep0	-4.052708999999993
1043	1044	1.8434	3.1436	2H	2.2279	2.0415	INACTIVE	13.0604	10.2221	12.1113	12.4707	8.5876	8.5022	4.24	1.9337	8.4624	2.7564	2.2047	5.308	4.1717	7.8646	8.1126	5.4819	9.293	3.8288	2.3895	3.9921	1	1	9	20	3.3215	-59.9727	-35.5883	TRANS	rep0	-0.7821270000000027
1044	1045	2.0954	3.9819	2H	2.1698	1.708	INACTIVE	12.8045	10.2968	11.7967	12.2594	8.3179	8.5076	4.5148	2.2726	8.7427	2.1445	2.2186	5.3098	5.5	7.9074	8.984	5.1715	8.4623	4.2354	2.2825	4.0472	1	1	9	18	3.1071	-66.7243	-58.1491	TRANS	rep0	2.2185400000000186
1045	1046	1.7806	3.4876	2H	2.2136	1.7164	INACTIVE	13.392	10.7234	12.2603	12.5964	9.0275	8.2189	4.6967	2.2445	7.9003	2.1991	2.309	5.28	4.4249	8.248	7.9272	5.1434	9.3276	4.2233	2.2342	4.0866	1	1	14	20	3.3927	-72.9511	-60.2285	TRANS	rep0	-11.12033299999996
1046	1047	1.8756	3.0673	2H	2.3789	1.7766	INACTIVE	13.4788	9.9464	12.2895	11.9596	9.0483	8.4573	4.6927	1.7768	7.5226	3.177	1.931	4.7854	4.4694	7.5859	8.8031	5.6225	8.6679	3.7362	2.2053	4.0042	1	1	12	22	2.9406	-79.941	-44.0559	TRANS	rep0	-2.2701050000000578
1047	1048	1.7549	2.7305	2H	2.2116	1.8692	INACTIVE	12.7562	10.869	11.9159	12.7297	9.6971	8.1487	4.5045	1.8729	6.4707	3.4751	2.0231	5.3326	3.8548	6.8721	9.0866	5.4498	8.2188	4.002	2.3023	4.4278	1	1	15	27	2.8587	-65.2049	-62.8875	TRANS	rep0	-10.530462999999997
1048	1049	1.8602	2.6664	2H	2.2712	1.8001	INACTIVE	13.0136	10.9617	12.2521	11.9875	8.2429	8.6801	4.4307	2.2633	8.6477	2.2146	1.7851	5.0047	4.8019	7.9616	8.805	5.5987	8.951	4.4873	2.3071	4.845	1	1	13	20	2.9392	-64.5682	-53.4522	TRANS	rep0	0.3932909999999765
1049	1050	1.9846	3.4629	2H	2.2047	1.9182	INACTIVE	12.7072	10.6971	11.5218	11.8204	9.072	8.4029	4.6226	2.2653	8.9884	2.8104	1.7611	5.9923	5.0746	8.9434	8.2209	5.168	9.0205	3.6087	2.1929	5.2302	1	1	14	18	3.3025	-61.9037	-59.1903	TRANS	rep0	-3.093968000000018
1050	1051	1.8332	2.7555	2H	2.1866	1.9449	INACTIVE	13.4254	10.6317	11.9565	11.9077	8.7479	8.2502	4.2316	2.016	8.4124	2.4502	2.0294	5.7643	4.4012	7.9408	9.1104	5.8143	8.4762	4.4006	2.4312	4.5404	1	1	13	19	3.4185	-72.4103	-55.2625	TRANS	rep0	-7.859062999999992
1051	1052	1.7942	5.4904	2H	2.3174	1.7851	INACTIVE	13.5052	10.8563	12.1516	12.4007	9.5137	8.3582	4.7019	1.9303	8.1672	2.7203	2.0274	5.5375	4.0005	7.5613	8.6467	5.573	9.1843	3.0899	2.2592	5.2864	1	1	14	21	2.8584	-55.4964	138.8898	TRANS	rep0	-16.057904000000008
1052	1053	1.9015	3.2648	2H	2.2392	1.9646	INACTIVE	12.9687	10.0077	12.2143	12.0019	9.3406	8.9889	4.7603	1.9707	7.9096	2.5043	1.983	5.4365	4.3459	7.6868	8.7423	5.6746	8.5432	3.5308	2.3637	4.4478	1	1	12	25	3.189	-60.442	136.2557	TRANS	rep0	2.1453179999999747
1053	1054	1.7351	5.081	2H	2.1674	1.7091	INACTIVE	13.3956	10.1356	11.6828	12.2853	9.5577	8.7018	5.2674	1.9581	7.961	2.4994	2.1906	4.9172	4.2813	7.1249	8.8348	5.5227	9.6622	3.9078	2.4064	4.0497	1	1	14	23	3.2445	-61.8505	139.0849	TRANS	rep0	-12.755762000000004
1054	1055	1.8052	4.413	2H	2.1072	1.9311	INACTIVE	12.7172	9.9519	11.8949	12.4163	8.8695	8.8932	7.7491	2.1253	8.8344	2.0807	2.3478	5.8428	4.2981	7.6022	8.1917	5.8272	9.6364	3.7662	2.3757	4.6336	1	1	15	24	3.1463	-56.9912	125.5365	TRANS	rep0	3.130059000000017
1055	1056	1.8068	4.1232	2H	2.2809	1.8195	INACTIVE	13.8567	10.1659	11.198	11.9607	8.9744	8.7318	7.1921	2.0454	8.1429	2.5136	2.4167	5.4055	4.6045	8.243	8.0857	5.3129	9.7259	4.3345	2.3539	3.7948	1	1	12	24	3.1404	-63.0685	122.4135	TRANS	rep0	-18.96055100000001
1056	1057	2.0388	4.5195	2H	2.1569	1.8459	INACTIVE	13.3308	9.8377	11.7583	12.2039	10.4774	8.2179	6.3241	1.9036	7.516	2.9299	2.1234	4.9193	4.5352	7.2009	7.7657	5.7142	9.2219	4.3948	2.3552	4.0586	1	1	14	20	3.3575	-66.4685	118.1324	TRANS	rep0	-13.149280999999974
1057	1058	1.8734	3.4195	2H	2.2281	1.8515	INACTIVE	13.0024	11.1181	12.3131	11.9744	8.7899	7.8895	5.6218	2.0828	8.6972	2.2968	2.3422	5.3524	4.805	8.9221	8.2469	5.3569	9.3321	3.784	2.2591	4.6675	1	1	12	22	3.069	-61.7024	134.3691	TRANS	rep0	-2.853699000000006
1058	1059	2.0119	3.1058	2H	2.1823	1.8351	INACTIVE	13.1545	10.1828	11.6933	12.918	8.2263	8.426	6.4518	2.0777	8.0356	2.2509	1.9793	5.479	4.5787	7.3528	8.2098	5.2229	9.3388	3.893	2.2995	4.5958	1	1	8	20	3.1101	-65.1145	119.5042	TRANS	rep0	-6.589454000000046
1059	1060	1.8484	2.5443	2H	2.3374	1.7353	INACTIVE	13.3043	10.1422	11.8996	12.9442	9.8616	8.1079	4.247	2.147	7.7134	2.4338	2.3872	4.9695	4.3333	7.4521	8.1927	5.674	8.4172	4.052	2.2871	3.2311	1	1	13	23	3.007	-72.2255	138.876	TRANS	rep0	-15.264153000000022
1060	1061	1.7329	4.0774	2H	2.1965	1.7485	INACTIVE	13.2561	10.0495	12.0986	11.9574	10.1725	7.8494	7.1786	2.3731	9.4328	2.1883	2.0986	5.8152	4.9904	7.3792	8.4745	5.2686	8.9802	3.9102	2.2987	4.171	1	1	14	22	3.4188	-64.2867	118.4322	TRANS	rep0	-7.435685000000035
1061	1062	1.7643	4.4248	2H	2.0497	2.03	INACTIVE	13.3228	10.3404	11.9925	12.4985	8.8706	8.719	5.0507	2.4966	8.7111	2.2099	2.3324	5.482	4.6344	8.1035	8.8213	5.6931	9.7058	3.1483	2.3009	4.9544	1	1	12	22	3.4125	-57.4163	109.9066	TRANS	rep0	-8.205229000000031
1062	1063	1.7629	4.4157	2H	2.1703	1.8128	INACTIVE	12.7196	10.4549	11.6224	12.4353	9.4715	8.3528	4.4203	1.8013	8.354	2.4594	2.0854	5.0228	4.721	7.6238	8.5038	5.4643	8.9402	3.8169	2.2298	4.3071	1	1	12	22	3.0688	-46.6693	120.555	TRANS	rep0	-6.482428000000027
1063	1064	1.7141	2.5307	2H	2.1229	1.8258	INACTIVE	12.9869	10.4114	12.1274	11.6639	8.8374	8.0324	4.349	2.3014	8.1255	2.2156	1.855	5.8613	4.8907	7.3023	8.6394	5.189	9.2615	4.2778	2.2263	4.0165	1	1	12	24	3.2193	-82.2227	134.0019	TRANS	rep0	2.777702999999974
1064	1065	1.9707	3.7198	2H	2.3065	1.8024	INACTIVE	13.3314	10.2143	12.1622	12.1807	9.2497	8.2025	5.822	2.4381	8.1454	2.3122	1.8762	5.4381	4.7791	7.7235	8.9671	5.9654	9.3566	3.98	2.4232	3.7621	1	1	15	26	3.22	-74.0592	144.7386	TRANS	rep0	-5.792883999999958
1065	1066	1.6967	3.483	2H	2.2091	1.948	INACTIVE	12.8512	10.1541	12.2066	11.8142	9.223	9.0819	5.1296	2.1816	7.4551	2.4299	2.4161	5.0885	4.4745	8.0107	7.9697	5.9628	9.6854	3.938	2.1719	4.3164	1	1	17	25	3.0173	-62.6104	137.6942	TRANS	rep0	4.455264
1066	1067	1.9201	4.2693	2H	2.2171	1.7928	INACTIVE	12.6882	10.311	12.1384	12.1438	9.2327	8.813	6.2249	2.1039	7.9797	2.3079	2.0538	5.1111	5.1795	8.1459	8.2412	5.381	9.3271	3.8654	2.8731	3.8273	1	1	14	23	3.2849	-62.7262	138.3874	TRANS	rep0	2.856767999999988
1067	1068	2.0001	3.5697	2H	2.3007	1.8039	INACTIVE	13.5558	10.2527	12.574	12.3537	9.7647	8.6663	6.0892	2.3638	8.3105	1.9931	2.0103	5.2155	5.152	7.6579	8.6558	5.6429	8.9469	3.4857	2.2745	4.3118	1	1	13	23	3.1383	-65.632	163.0237	TRANS	rep0	-9.353746000000001
1068	1069	1.6363	3.9536	2H	2.2142	1.9261	INACTIVE	13.3683	9.7753	12.5371	12.2222	10.1919	8.8927	5.3035	1.9767	7.786	2.2934	1.8832	5.4102	4.7635	7.9636	8.0126	5.1349	9.5664	4.2911	2.2377	3.6582	1	1	13	23	2.9614	-78.9079	119.9926	TRANS	rep0	-4.745395999999914
1069	1070	1.8222	4.1433	2H	2.1426	1.9249	INACTIVE	13.0358	10.4091	11.5033	13.0682	9.935	8.4378	5.2118	2.2469	8.0405	2.2888	1.8527	5.3379	4.7681	6.9169	8.8704	5.6516	8.2294	5.0721	2.5203	3.8862	1	1	12	22	2.9017	-67.7565	121.1496	TRANS	rep0	-18.200597000000073
1070	1071	1.8718	4.353	2H	2.1384	1.9674	INACTIVE	13.2778	10.4562	12.3165	11.8415	9.9342	9.3482	5.1438	1.9743	8.2422	2.9417	2.0538	5.0917	4.7071	8.1928	9.4301	5.5526	7.9347	4.4937	2.417	3.7465	1	1	11	24	3.3351	-58.6628	116.7148	TRANS	rep0	-6.886387000000013
1071	1072	1.7372	3.4976	2H	2.2504	1.8495	INACTIVE	13.1532	10.1159	12.0615	11.9068	9.0655	8.8507	5.5422	2.3732	8.0463	1.9682	2.1519	5.336	4.9509	7.4467	9.1483	5.4548	8.3231	4.2813	2.4216	3.7719	1	1	15	24	3.2632	-61.9519	128.6644	TRANS	rep0	-0.6964549999999576
1072	1073	1.7434	3.0815	2H	2.107	1.748	INACTIVE	13.2208	10.0886	11.8898	11.7976	9.203	8.5017	5.4594	2.4009	8.0672	2.2661	2.3485	5.9828	4.1139	7.441	7.9339	4.9193	9.3195	3.9162	2.3868	3.8056	1	2	12	18	2.7725	-43.603	92.9568	TRANS	rep0	-3.055690000000027
1073	1074	1.7993	5.13	2H	2.1913	1.6595	INACTIVE	13.3835	10.7109	12.7292	11.9376	10.32	8.4853	5.3127	2.26	8.3175	2.4371	2.0958	5.1695	4.3862	7.0914	8.8879	5.345	8.8015	4.2736	2.5441	3.9119	2	2	15	23	2.8164	-64.9786	137.2942	TRANS	rep0	-9.213982999999985
1074	1075	1.9584	5.173	2H	2.3427	1.7735	INACTIVE	13.2393	10.936	12.7157	12.0668	10.2115	8.5835	5.6973	2.2638	8.1909	2.1181	1.9268	4.6642	4.4092	7.4369	8.8938	6.1985	9.6537	4.7542	2.4078	4.4312	2	2	13	21	3.1008	-63.9391	148.1347	TRANS	rep0	-9.221597999999972
1075	1076	1.931	3.9004	2H	2.3532	1.8652	INACTIVE	13.1881	10.6068	12.4471	12.1564	9.8664	9.0226	4.1878	1.9635	8.0681	2.1728	2.1564	4.9566	5.0866	7.9147	7.9868	5.1877	9.2755	4.3192	2.3601	4.3724	2	2	14	18	3.1309	-67.9405	143.5352	TRANS	rep0	-7.186074000000019
1076	1077	1.7808	3.8284	2H	2.1049	1.7682	INACTIVE	12.5339	10.4778	12.1188	11.9088	10.1537	8.3547	4.4977	2.5549	7.8367	2.1185	1.8322	5.8228	4.5566	7.6572	8.7615	5.0099	8.1673	3.7406	2.258	4.5275	1	2	14	21	3.1925	-65.1588	159.7757	TRANS	rep0	0.3113249999999539
1077	1078	2.0478	4.3918	2H	2.1575	1.8149	INACTIVE	13.1195	10.1405	12.4686	11.4823	9.495	8.4812	4.6648	2.1322	8.6867	2.3329	2.1308	5.386	4.7874	7.4026	8.2668	4.914	8.7175	3.8698	2.1451	4.179	1	2	11	21	2.7169	-58.9391	146.3754	TRANS	rep0	3.751914999999997
1078	1079	1.8098	3.9773	2H	2.3808	1.9744	INACTIVE	13.0993	10.2073	11.5824	12.6362	9.8191	8.1802	4.7718	2.2112	7.6453	2.4318	2.086	5.1258	4.6698	6.9391	8.7966	5.3038	8.0336	3.9256	2.3985	4.2213	1	2	13	21	3.227	-44.2512	116.1686	TRANS	rep0	-13.523347000000001
1079	1080	1.9372	4.988	2H	2.3038	1.8625	INACTIVE	13.3669	10.1789	11.5645	11.6639	10.1893	8.4428	5.8323	2.4137	8.1881	1.9885	2.2758	6.0715	4.4722	7.1787	8.4722	4.9874	9.1596	4.165	2.3132	6.0054	2	2	12	19	3.1557	-63.0111	134.22	TRANS	rep0	-13.118984000000012
1080	1081	1.8311	4.3173	2H	2.1897	1.8332	INACTIVE	13.0331	10.525	12.0442	11.8736	9.5272	8.4083	5.8083	2.3266	8.8537	2.0893	2.569	6.0448	4.5723	7.2243	8.3228	5.3141	8.8401	4.3513	2.2752	5.2117	1	2	12	20	2.9544	-68.6406	134.5165	TRANS	rep0	-4.43860699999999
1081	1082	1.8695	3.0897	2H	2.1432	1.7288	INACTIVE	13.1174	10.4855	12.058	12.1766	9.427	8.005	5.3259	2.0341	7.7326	2.1122	2.6512	5.3475	4.6369	8.1724	8.488	5.5452	8.8043	4.2694	2.16	5.6804	1	2	9	18	3.3546	-60.4626	119.5773	TRANS	rep0	-6.620263999999963
1082	1083	1.7799	4.3805	2H	2.2417	1.8425	INACTIVE	13.2574	10.2568	11.9153	12.0306	9.9762	8.6999	6.6549	2.121	8.6242	2.1477	2.4696	5.1906	4.8039	7.9017	8.7462	5.5176	8.964	3.786	2.4374	5.3832	1	2	13	20	3.0264	-47.5501	117.8525	TRANS	rep0	-10.14187099999998
1083	1084	1.8426	4.9619	2H	2.3013	1.6624	INACTIVE	13.1285	10.5955	12.7148	12.2034	9.5309	8.3333	4.7635	2.3025	8.5439	2.9962	1.8793	5.7423	4.634	7.2999	8.0982	5.538	8.4459	5.4278	4.427	2.4561	2	2	13	18	3.4051	-41.4263	123.0567	TRANS	rep0	-2.346923000000004
1084	1085	1.9293	4.1292	2H	2.4645	1.8714	INACTIVE	13.2044	10.2773	11.8737	11.9932	9.955	8.5314	4.5296	2.5613	8.5674	2.2118	2.0526	5.7761	5.5675	8.6574	8.4137	5.168	8.8788	5.1317	4.5199	2.4085	2	2	13	23	3.0427	-54.0784	145.637	TRANS	rep0	-9.565235000000087
1085	1086	1.8736	3.1083	2H	2.1553	1.6826	INACTIVE	13.1553	11.1096	12.2705	12.1183	8.9811	8.4708	4.435	1.9285	8.3546	2.7127	1.9826	4.964	4.7192	8.3551	8.5878	5.0526	7.7096	5.6313	4.967	2.6844	2	2	11	16	2.8349	-74.49	124.0842	TRANS	rep0	-7.290874000000031
1086	1087	1.7632	3.7771	2H	2.2249	1.9245	INACTIVE	13.7726	10.4975	12.2177	11.9601	8.7266	8.5165	4.6048	2.4329	9.5433	2.0967	1.8736	6.0493	4.0042	7.3057	8.079	5.2838	9.2163	5.5983	4.4632	2.3819	2	2	11	17	3.0476	-70.7684	141.255	TRANS	rep0	-9.687004999999942
1087	1088	1.8118	3.7178	2H	2.3117	2.076	INACTIVE	13.5584	9.8671	12.0257	13.0043	8.1209	8.163	4.4945	1.8968	8.7511	2.6465	1.9051	5.4488	5.5433	8.6647	8.5967	5.3969	8.8916	5.3184	4.612	2.4242	2	2	13	19	2.8757	-60.2197	126.2672	TRANS	rep0	-6.979161000000033
1088	1089	1.8008	3.9512	2H	2.2124	1.7369	INACTIVE	13.1227	10.5203	12.5872	11.8001	8.6272	8.487	4.5958	2.3525	8.3959	2.0902	2.0822	5.3591	4.8757	7.362	8.3003	4.9899	8.411	5.6561	4.5243	2.3929	2	2	11	18	2.9518	-68.4742	143.6295	TRANS	rep0	4.41352900000004
1089	1090	1.8127	3.0626	2H	2.4323	1.819	INACTIVE	13.4866	10.4388	12.108	12.2614	8.6019	8.3432	4.2508	2.075	7.4281	2.2903	1.7741	5.6302	4.53	7.5494	9.0735	5.509	8.0252	5.3401	4.4445	2.4799	2	2	8	19	2.7894	-62.8399	136.2571	TRANS	rep0	-7.365380000000073
1090	1091	1.7542	3.0995	2H	2.2653	1.7255	INACTIVE	13.2038	10.5343	11.8711	11.945	8.6763	8.6394	4.6668	2.2688	8.4319	2.1508	2.0373	5.3638	4.5946	7.6108	9.1374	5.1905	8.1292	5.138	4.3476	2.6811	2	2	12	19	3.1368	-67.3135	147.7888	TRANS	rep0	-4.559165000000007
1091	1092	1.9154	3.7023	2H	2.2504	1.7915	INACTIVE	12.8367	10.4889	12.1409	11.6432	8.7581	9.0931	4.4371	2.1251	8.8769	2.016	2.3193	5.219	4.4098	7.2693	9.1101	5.5813	7.9183	5.1512	4.8105	2.4988	2	2	9	14	2.9983	-66.4848	125.2088	TRANS	rep0	5.022293999999988
1092	1093	2.0147	2.9708	2H	2.2539	1.9016	INACTIVE	13.1147	9.9779	11.9869	12.1222	8.3794	8.4221	4.2244	2.0467	8.3151	2.6277	1.8769	5.6265	4.8676	7.3765	8.1929	5.0971	8.3675	5.3072	4.5425	2.4973	2	2	11	23	2.8313	-72.9565	143.9831	TRANS	rep0	2.4511680000000524
1093	1094	1.9602	3.618	2H	2.3587	1.7652	INACTIVE	13.4966	10.4563	12.3416	13.006	9.1875	8.1526	4.3029	2.1044	8.5499	2.1183	2.1664	5.5451	4.7148	7.5805	8.4395	5.1747	8.5467	5.5346	4.4518	2.4333	2	2	10	18	3.0909	-67.5663	122.9998	TRANS	rep0	-13.277638000000024
1094	1095	1.7029	2.9066	2H	2.2058	1.8692	INACTIVE	13.1261	10.6837	12.2884	12.5405	8.5617	8.1719	4.5036	2.1664	7.9351	2.1841	1.9538	4.5876	4.5254	8.3501	9.3288	5.6017	8.5856	3.7414	2.2	4.1897	1	2	10	15	2.9927	-67.4572	129.9816	TRANS	rep0	-3.940127000000018
1095	1096	1.6403	2.8279	2H	2.2756	1.9991	INACTIVE	13.3896	9.9989	11.9068	12.1126	8.6415	8.6277	4.3249	2.5758	8.9351	2.2003	2.0484	5.7498	4.2127	7.7779	8.4822	5.2856	10.2464	4.0317	2.2552	4.084	1	2	12	20	2.6754	-56.9667	122.544	TRANS	rep0	-3.7128600000000347
1096	1097	1.8112	3.5229	2H	2.0874	1.9897	INACTIVE	13.7159	10.1832	11.9422	12.1174	9.0681	8.6766	4.6168	2.0055	7.8502	2.4001	1.8349	5.4032	3.8725	7.3209	7.7855	5.1678	8.7887	4.3162	2.3391	4.6844	1	2	11	18	3.4362	-41.8872	128.731	TRANS	rep0	-11.760429000000045
1097	1098	1.9577	2.9329	2H	2.3682	1.7058	INACTIVE	13.2965	9.9838	11.8605	12.5046	8.7521	8.1251	4.529	2.3388	8.8635	2.2745	2.1871	5.45	4.8248	7.4178	8.1	5.2603	9.7019	3.69	2.2864	4.0474	1	2	12	21	2.9468	-61.0189	136.6333	TRANS	rep0	-5.730930000000058
1098	1099	1.8361	5.0286	2H	2.2866	1.8167	INACTIVE	12.9886	10.4628	11.9404	12.304	10.2229	8.3379	4.5737	2.3209	8.566	2.4528	2.3274	5.3459	4.6439	8.0225	8.305	5.4762	9.5345	3.9398	2.118	4.0219	1	2	13	16	2.9824	-56.7089	119.835	TRANS	rep0	-10.619808000000035
1099	1100	1.7438	3.5745	2H	2.2168	2.3329	INACTIVE	13.3382	10.465	11.706	11.6504	9.5021	8.542	4.8442	1.8901	7.556	2.6584	2.3959	4.6202	4.6332	7.9099	8.6976	5.9518	9.6088	4.3892	2.4171	4.1538	1	2	14	20	2.8232	-58.9745	98.4161	TRANS	rep0	-9.923356000000013
1100	1101	1.7548	2.9649	2H	2.1949	1.9229	INACTIVE	12.9452	10.3694	11.814	12.4012	9.0214	8.3987	4.5927	2.7736	8.1726	2.1956	1.97	5.5343	5.2466	7.3875	8.738	5.4569	8.4894	4.2039	2.3556	4.0924	1	2	13	19	3.0662	-66.5459	125.5913	TRANS	rep0	-4.77581600000002
1101	1102	1.8864	3.6443	2H	2.1304	2.0073	INACTIVE	12.8274	10.2616	12.4826	12.1107	9.5745	8.336	4.6931	2.0641	8.2786	2.1811	2.1253	4.8009	4.684	7.6783	8.1783	5.6172	9.0607	3.8124	2.3938	5.5381	2	2	13	23	3.2363	-54.5439	126.5253	TRANS	rep0	2.78519799999998
1102	1103	1.8162	5.2284	2H	2.1935	1.9278	INACTIVE	13.7693	10.3821	11.9784	12.09	8.244	8.4711	4.4843	2.3852	8.2688	2.4024	2.0414	5.2787	4.3917	6.9354	8.6705	5.1865	8.2185	3.0903	2.2248	4.5161	1	2	12	19	3.2152	-73.3888	-176.1768	TRANS	rep0	-9.241856999999982
1103	1104	1.8009	3.0391	2H	2.2524	1.8581	INACTIVE	13.4629	10.0702	11.8963	11.9514	9.3393	8.5651	4.4827	2.297	7.297	2.1176	2.3663	5.2164	4.298	7.6408	8.6127	5.7535	9.2093	3.7975	2.4097	4.1317	2	2	13	20	2.6292	-66.738	132.2194	TRANS	rep0	-8.03327200000001
1104	1105	1.8856	2.9162	2H	2.2341	1.6926	INACTIVE	13.2528	10.3042	11.0508	12.2543	8.1755	8.1651	4.7557	2.3734	8.0935	2.1261	2.5024	6.5678	4.7981	7.5887	8.1722	5.0468	8.5279	3.636	2.2332	4.5979	1	2	7	17	2.8829	-57.884	118.8976	TRANS	rep0	-10.32640600000002
1105	1106	1.9276	3.1613	2H	2.2149	1.8557	INACTIVE	13.4324	10.403	11.9525	12.5492	8.9472	8.3584	4.7128	2.1255	7.8685	2.3566	2.4037	5.2146	4.651	7.7732	8.9772	5.0777	8.4299	3.362	2.1575	4.2261	1	2	10	17	2.8463	-51.5772	128.9297	TRANS	rep0	-11.348445000000027
1106	1107	1.9847	3.9815	2H	2.1886	1.6881	INACTIVE	13.5452	10.3702	12.0487	12.5096	9.1972	8.5989	4.484	2.2584	8.4505	2.0525	2.6762	5.5275	5.0734	7.9454	8.2586	5.048	9.079	3.9618	2.3396	4.2275	1	2	12	18	3.3672	-43.1372	94.2445	TRANS	rep0	-12.904559000000006
1107	1108	1.7436	4.0111	2H	2.0999	1.6459	INACTIVE	13.4231	10.5748	12.9506	12.397	9.5564	8.6019	4.1784	2.2291	8.0197	2.3401	3.6323	5.5909	5.0717	7.5435	8.2676	5.0075	9.412	3.8295	2.339	4.2033	1	2	8	15	3.492	-65.4433	130.7826	TRANS	rep0	-5.648791000000017
1108	1109	1.7151	3.2678	2H	2.2844	1.7254	INACTIVE	13.4284	10.1012	12.285	12.9322	8.5698	8.3354	4.4739	2.174	8.0995	2.2745	2.4502	5.7379	4.8247	7.9078	7.9017	5.1736	8.7226	4.0326	2.2178	4.1415	1	2	11	18	2.8359	-63.4257	141.771	TRANS	rep0	-6.412465999999995
1109	1110	1.9409	3.1517	2H	2.2493	1.8442	INACTIVE	13.1879	10.6608	12.037	12.5555	8.1421	8.8318	4.603	1.9801	6.9895	2.3971	2.1163	5.0789	4.8418	7.7702	8.5755	5.0247	8.3387	3.8683	2.1437	4.7472	1	2	7	15	3.3303	-61.7416	119.8973	TRANS	rep0	-4.852145000000007
1110	1111	1.841	2.6165	2H	2.1484	1.691	INACTIVE	13.8153	10.3789	12.5412	11.9873	8.1599	8.3821	4.3995	2.1355	8.0787	2.3586	2.6879	5.038	4.3018	7.4877	9.3149	5.4857	7.916	3.7068	2.2223	4.0148	1	2	10	21	3.0177	-59.8841	125.9334	TRANS	rep0	-3.6660790000000247
1111	1112	1.7147	3.1922	2H	2.2512	1.8318	INACTIVE	13.2094	10.2867	11.9889	12.0255	7.9352	8.1824	4.3769	2.0739	9.3131	2.1166	2.02	5.5514	4.9852	6.4117	8.6507	5.468	7.8296	4.9662	2.3358	4.2529	1	2	7	14	3.2555	-75.9428	126.0265	TRANS	rep0	1.6796790000000215
1112	1113	1.7116	4.426	2H	2.3657	1.7116	INACTIVE	13.7158	10.3798	11.994	12.2207	8.4899	8.6819	4.3282	2.1987	8.8335	2.2768	2.6293	5.2878	4.4531	8.2547	8.6011	5.6882	9.0635	3.5414	2.2327	5.4363	1	2	12	17	3.2023	-61.5581	124.2809	TRANS	rep0	-10.419831999999985
1113	1114	1.9207	3.5716	2H	2.2464	2.0076	INACTIVE	13.2323	10.7132	11.4767	11.9559	8.1239	8.1683	5.0323	2.0855	8.9093	2.4185	2.0439	5.6054	4.6064	7.7033	9.0597	5.4733	8.2487	4.0735	2.3031	5.6181	1	2	9	18	2.8382	-59.9583	118.2343	TRANS	rep0	-7.111982000000069
1114	1115	2.0176	4.4935	2H	2.1528	1.9666	INACTIVE	13.3313	10.1639	12.0087	12.1859	8.0308	8.7242	4.4089	2.2224	9.5038	2.3636	2.0391	5.881	4.3424	7.0649	8.5681	5.4538	8.6263	4.4621	2.4073	4.92	2	2	9	16	3.0327	-59.1775	127.6091	TRANS	rep0	-0.4759840000000395
1115	1116	1.8019	3.1393	2H	2.1647	1.7929	INACTIVE	13.1253	9.9743	11.6496	12.0711	7.698	8.991	4.4963	2.1351	8.7956	2.2212	2.2656	5.4917	3.8549	6.8146	8.1902	5.5104	9.6475	4.5954	2.2953	5.0983	2	2	8	16	3.5938	-55.7784	122.0053	TRANS	rep0	3.1326990000000023
1116	1117	1.7756	3.2509	2H	2.3115	1.8979	INACTIVE	13.2178	10.1457	12.1932	12.809	8.3048	8.4962	4.1643	2.2795	8.2126	2.103	1.9403	5.5821	4.4306	7.5461	8.3767	5.4843	8.3342	3.8241	2.4346	5.3921	2	2	11	18	3.2673	-56.7017	104.8482	TRANS	rep0	-2.3869720000000143
1117	1118	1.8966	3.1177	2H	2.2962	1.8399	INACTIVE	12.6212	10.4939	11.8531	12.2054	8.8114	8.606	4.6464	2.3714	8.2559	1.9208	2.9704	5.1743	4.4835	7.4584	9.2527	5.125	8.411	3.5682	2.2683	4.3204	1	2	13	22	3.1111	-66.3906	118.6078	TRANS	rep0	1.6406709999999975
1118	1119	1.7651	2.9294	2H	2.2922	1.7336	INACTIVE	12.9934	10.5565	12.0916	12.4974	8.8933	8.9114	4.2149	2.0043	7.7853	2.4698	2.0387	5.3074	4.1216	7.8463	8.1887	4.9863	9.425	4.0157	2.2629	3.7535	2	2	9	16	2.9726	-49.6158	131.9229	TRANS	rep0	-4.307410000000004
1119	1120	2.1403	3.4517	2H	2.159	2.015	INACTIVE	13.2192	10.6264	11.6251	13.0307	8.0823	8.3681	4.6259	1.8814	8.0662	2.9844	1.7578	5.0408	4.5107	7.0193	8.8069	5.0872	7.737	4.4783	2.2572	3.9549	1	2	11	14	3.2436	-75.8289	141.238	TRANS	rep0	-11.485192999999981
1120	1121	2.0063	2.9647	2H	2.2305	1.7594	INACTIVE	13.7394	10.5392	11.7757	12.4558	8.6702	8.7468	4.4155	2.0004	8.4471	2.3697	2.3381	5.1647	4.5894	6.9308	8.5366	5.4441	8.2281	4.4603	2.3188	4.3511	1	2	8	13	3.2882	-73.3343	122.8263	TRANS	rep0	-16.39071899999999
1121	1122	1.8994	2.9551	2H	2.3464	1.7611	INACTIVE	13.1169	10.3159	12.1746	12.0398	8.1358	8.4408	4.3066	1.9838	8.0785	2.6065	2.219	4.6566	4.5236	8.075	9.0283	5.9098	9.5475	4.3065	2.3154	3.7688	1	2	9	16	3.0609	-60.3512	148.65	TRANS	rep0	3.3461690000000317
1122	1123	1.8387	3.8308	2H	2.3999	1.839	INACTIVE	13.1252	10.0421	11.7245	12.5124	8.1942	8.3644	4.6545	1.9293	8.917	2.3068	1.9899	5.449	4.5534	8.2253	7.8779	5.1036	9.4604	3.7181	2.3049	4.0944	1	2	10	18	3.078	-62.5237	148.5638	TRANS	rep0	-2.0793350000000146
1123	1124	1.8001	3.4373	2H	2.1773	1.7277	INACTIVE	13.523	10.1106	12.1068	12.3718	8.3033	8.4605	4.7942	3.8329	9.0465	1.9192	2.2144	5.9942	4.4281	6.5623	9.2157	6.3578	7.7179	4.4415	2.2789	4.6626	1	2	11	15	2.9565	-67.6744	133.5183	TRANS	rep0	-4.539716000000055
1124	1125	1.6504	2.816	2H	2.1131	1.8065	INACTIVE	13.2104	10.3615	11.4217	13.3824	7.8959	8.3541	4.4545	3.2559	8.1908	1.986	2.5065	5.2975	4.3777	7.6264	8.3721	5.7401	8.911	3.7231	2.3717	5.8978	1	2	12	19	2.9408	-58.9204	149.7675	TRANS	rep0	-12.442380999999955
1125	1126	1.8272	2.9391	2H	2.2977	1.8672	INACTIVE	12.6752	10.5203	12.0332	13.0559	7.8901	8.3002	4.5355	3.5956	8.6621	2.262	2.0122	5.3792	4.8265	7.826	8.3863	5.4511	8.0141	5.2684	4.3257	2.4071	2	2	8	13	2.8497	-62.5492	128.4826	TRANS	rep0	1.73502000000002
1126	1127	1.6861	3.2982	2H	2.16	2.0581	INACTIVE	13.3562	10.3665	11.6724	12.3895	8.4738	8.5958	4.1992	3.2766	9.0619	2.057	2.9103	5.7896	5.1599	8.2758	7.9799	4.8917	8.0546	5.2237	4.7646	2.399	2	2	10	18	2.8874	-65.5159	159.3319	TRANS	rep0	-9.04200800000001
1127	1128	1.8611	3.2836	2H	2.3093	1.9396	INACTIVE	13.1385	10.2504	11.7584	12.3993	7.7086	8.6682	4.5746	3.5223	8.4966	2.0628	2.4711	5.5724	4.5405	7.3847	7.9828	5.2798	8.6482	5.1931	4.4034	2.4957	2	2	9	16	2.9974	-53.7144	129.1228	TRANS	rep0	-0.30004700000006324
1128	1129	1.8945	3.7105	2H	2.1609	1.8726	INACTIVE	12.6449	10.5291	12.081	12.2899	8.6547	8.8364	4.6608	3.4102	8.6427	2.1457	2.0856	5.348	5.1809	8.3348	9.5732	5.2955	7.9607	5.2691	3.8659	2.4927	2	2	10	18	3.181	-59.8134	129.1708	TRANS	rep0	3.390559000000053
1129	1130	1.6023	2.7212	2H	2.4006	1.841	INACTIVE	13.0441	10.3745	11.9078	12.6015	9.0229	8.1001	4.4256	2.8266	8.3764	2.2634	2.5894	5.2514	5.3649	7.867	7.9411	5.1646	8.8798	5.3071	4.8866	2.3511	2	2	10	17	3.1761	-61.3385	134.6536	TRANS	rep0	-6.661013000000025
1130	1131	1.8562	3.18	2H	2.2837	1.972	INACTIVE	13.3852	10.7389	12.687	12.4189	8.3766	7.6852	4.3707	2.5628	8.4609	2.7164	2.1261	4.9871	5.2688	8.132	7.6757	5.2825	8.9012	4.805	3.8905	2.5455	2	2	11	18	3.4195	-72.7059	119.9878	TRANS	rep0	-2.7335839999999507
1131	1132	1.8102	3.3531	2H	2.3683	1.7458	INACTIVE	13.0815	9.8241	12.0587	12.7151	8.613	8.1716	4.3089	3.3956	9.113	2.2406	3.1749	5.15	4.6811	7.2761	8.3106	5.1474	8.5347	4.8473	4.2761	2.4009	2	2	13	22	3.1342	-60.4705	131.8497	TRANS	rep0	-0.21022199999993063
1132	1133	1.945	3.2901	2H	2.1874	1.8432	INACTIVE	13.7791	10.3746	12.2343	12.3606	8.7347	8.484	4.5497	3.178	8.9222	2.269	1.8417	4.9113	5.3388	7.3146	8.3911	5.2027	8.4797	6.0598	4.6252	2.3714	2	2	14	22	3.155	-65.8879	126.0447	TRANS	rep0	-11.26651800000002
1133	1134	2.0176	2.6031	2H	2.0536	1.8823	INACTIVE	12.9684	10.1956	11.9094	12.0393	8.3184	8.226	4.4024	2.8309	7.9673	2.7577	2.3309	4.1522	4.3509	6.47	8.6994	5.7514	8.7445	4.1744	2.4052	3.6767	1	2	11	20	3.3452	-59.1003	109.2999	TRANS	rep0	3.0397259999999733
1134	1135	1.8958	3.6274	2H	2.2924	1.9004	INACTIVE	13.2186	9.9355	12.6389	11.7768	7.5735	8.4948	4.4579	3.1704	9.0032	1.9127	2.4564	5.2449	4.8637	7.7688	9.1475	5.6644	7.9113	3.8553	2.3218	4.22	2	2	11	19	2.98	-76.1129	157.9295	TRANS	rep0	13.604424999999992
1135	1136	1.8305	3.46	2H	2.1761	1.9237	INACTIVE	13.0582	10.3008	12.556	12.0853	8.5804	8.8548	4.5943	2.5947	7.9269	2.7048	2.1163	4.5307	4.3651	7.4961	8.5653	5.4142	9.1554	3.7698	2.3036	6.0325	2	2	11	19	3.0474	-66.094	133.8792	TRANS	rep0	5.174453999999969
1136	1137	1.9027	2.7172	2H	2.2361	1.7645	INACTIVE	12.925	10.3904	13.1251	11.367	8.7483	8.3618	4.4636	3.2408	8.649	2.0776	2.639	5.2452	4.5118	7.336	8.5452	5.2532	9.0072	3.4073	2.2429	4.6775	1	2	12	18	3.0975	-57.3177	131.8142	TRANS	rep0	15.261496999999963
1137	1138	1.8218	4.0081	2H	2.3103	1.8134	INACTIVE	13.003	10.1378	11.5704	12.0782	8.452	7.9513	4.6343	3.2603	8.8199	2.0714	2.1898	4.6506	4.9207	7.8674	9.29	5.1161	8.0316	3.873	2.238	4.2615	1	2	8	17	3.3123	-74.7783	142.7183	TRANS	rep0	-1.0506460000000288
1138	1139	1.8926	5.0583	2H	2.1689	2.0184	INACTIVE	13.1854	10.2072	11.4375	11.9775	9.1652	8.552	4.3596	3.1965	8.752	2.0283	2.0648	5.0431	4.6923	7.2414	8.9492	5.2437	8.5067	3.4066	2.2614	4.3818	2	2	6	15	3.4848	-50.4579	117.367	TRANS	rep0	-8.508704999999964
1139	1140	1.8825	3.1315	2H	2.1677	1.8822	INACTIVE	12.6306	10.4873	11.6345	12.2362	8.6271	8.4322	4.4101	2.5903	8.3276	2.2567	2.2367	4.9941	4.4548	6.7085	8.1029	5.1047	9.2962	4.3483	2.2555	4.8906	2	2	11	20	3.2719	-72.1467	126.0372	TRANS	rep0	0.33126500000003034
1140	1141	1.8188	3.8291	2H	2.253	1.9242	INACTIVE	12.9143	10.0664	12.1207	12.1979	9.0377	8.0689	4.4686	3.5716	9.2044	1.932	2.3329	5.5503	4.5784	7.2217	7.8214	5.3519	8.9633	3.923	2.2032	4.0105	1	2	11	19	2.9032	-76.4475	144.4154	TRANS	rep0	1.9727379999999926
1141	1142	1.8569	5.4401	2H	2.1453	1.9019	INACTIVE	13.5507	10.3064	12.1123	13.1347	8.9926	8.036	4.5436	2.8532	9.7135	2.191	2.3683	5.0905	4.1662	8.1415	8.5232	5.3064	8.2827	3.898	2.4072	4.5665	1	2	11	16	3.2638	-65.1793	128.9179	TRANS	rep0	-14.800992000000008
1142	1143	1.9727	3.5884	2H	2.1713	1.8292	INACTIVE	13.0522	10.9112	12.1501	12.2348	8.9329	8.5696	4.3074	3.6097	8.5234	2.0569	2.4495	5.9638	4.708	7.7903	8.2385	4.9139	8.9124	4.1449	2.2889	4.3963	2	2	12	18	2.6537	-70.5015	133.4087	TRANS	rep0	-5.872852999999964
1143	1144	1.7018	3.8949	2H	2.3611	1.9178	INACTIVE	12.909	10.7293	11.6771	12.6252	8.4521	8.3997	4.7492	2.9344	7.949	2.3372	2.2748	5.0682	4.839	8.6355	8.7154	5.7004	8.6001	3.6099	2.5891	4.1474	2	2	12	21	3.308	-58.3782	120.9046	TRANS	rep0	-6.686981000000003
1144	1145	2.0323	3.4421	2H	2.1584	1.9037	INACTIVE	13.5371	10.5339	11.8303	11.4911	8.6611	8.4812	4.9934	2.8195	7.1258	2.3327	1.9125	4.9678	4.509	7.8412	8.3892	5.8739	9.2694	4.29	2.2561	4.1633	1	2	10	17	2.9907	-72.7731	136.2005	TRANS	rep0	-6.789332000000002
1145	1146	1.9222	3.7319	2H	2.1684	1.8601	INACTIVE	12.9321	10.3782	12.5092	12.7289	8.656	8.8373	4.7321	2.3995	7.0951	2.5122	1.8681	4.753	4.5259	8.166	8.8429	5.6932	8.7658	4.1493	2.1573	4.741	1	2	14	21	3.0001	-56.6704	135.6916	TRANS	rep0	1.515756999999951
1146	1147	1.679	3.3031	2H	2.128	1.8112	INACTIVE	13.2082	10.0574	11.5688	12.0324	8.7493	8.2928	4.6175	3.2356	8.0755	1.9923	2.0406	5.1287	4.6831	7.2452	9.5367	5.809	7.6457	3.2485	2.1534	4.7295	1	2	11	22	3.3149	-54.8929	-63.2079	TRANS	rep0	-4.676060000000007
1147	1148	1.7922	3.459	2H	2.1671	2.0061	INACTIVE	13.0072	10.4592	12.1293	12.3077	8.7271	8.1322	4.4667	3.6291	8.3531	1.9273	1.997	5.2293	4.2597	8.0454	8.6234	5.6873	9.1274	4.1997	2.3128	4.5424	2	2	10	15	3.2158	-62.8395	-60.5797	TRANS	rep0	-1.3552029999999604
1148	1149	1.7696	2.3196	2H	2.348	1.7778	INACTIVE	13.0615	10.0065	11.7762	12.79	9.3151	8.4227	4.327	3.181	7.4008	2.1694	3.3676	4.6652	4.8686	7.308	9.2185	5.5297	8.3446	3.3461	2.2566	4.6936	1	2	13	18	3.0325	-47.4435	-67.334	TRANS	rep0	-8.023415
1149	1150	1.8173	2.4204	2H	2.1619	1.6741	INACTIVE	12.787	10.3194	12.0296	12.5503	8.4398	8.0863	4.4888	3.1292	8.0619	2.1131	2.2413	5.1488	4.9269	7.7742	8.4311	5.2147	9.3663	3.6761	2.2545	3.9483	1	2	10	15	3.1693	-65.388	-42.8996	TRANS	rep0	1.945765999999992
1150	1151	2.057	3.4041	2H	2.3397	1.7776	INACTIVE	13.0116	10.0056	12.389	12.4308	9.2273	8.1189	4.8128	3.7665	8.3839	2.0693	2.031	5.0799	4.6326	6.8233	8.9261	5.6829	8.6705	3.3804	2.3821	4.175	1	2	14	20	2.7352	-54.2284	-52.5889	TRANS	rep0	1.0145680000000539
1151	1152	1.8685	3.7001	2H	2.2409	1.831	INACTIVE	12.7929	10.1969	11.9267	12.5219	8.823	8.4383	4.7086	4.0037	8.69	2.0721	1.8626	5.5213	4.4596	6.615	8.7603	5.3197	9.1946	3.6531	2.2594	4.6088	1	2	12	23	3.0009	-61.8867	-57.7622	TRANS	rep0	0.03584399999999732
1152	1153	2.039	2.8428	2H	2.1628	1.7978	INACTIVE	12.5867	10.1288	11.4634	12.2311	8.5604	8.7814	4.259	2.7773	8.3089	2.1225	1.9334	5.0483	4.4939	7.4675	8.6363	5.7853	9.8019	3.9732	2.2988	3.8866	1	2	10	17	2.8027	-75.6527	-48.1153	TRANS	rep0	2.5181969999999865
1153	1154	1.8844	2.6287	2H	2.1949	1.8269	INACTIVE	13.3836	10.6048	12.3368	12.0975	9.1424	8.897	4.4228	3.2176	7.7117	1.8726	2.0801	4.4911	4.7568	7.8257	9.1145	5.5855	9.7886	4.0546	2.5158	3.9433	1	2	10	21	3.2851	-59.1889	-45.5831	TRANS	rep0	-6.845204000000024
1154	1155	1.9112	3.0714	2H	2.1749	1.9092	INACTIVE	13.5169	10.4151	11.9247	12.2132	9.0046	7.9079	4.2424	3.372	8.4706	2.0225	2.0872	4.9692	4.5242	7.3741	8.9034	5.8676	10.2982	3.4185	2.3169	4.2094	1	2	12	22	2.8522	-66.6282	-13.0331	TRANS	rep0	-11.08934800000003
1155	1156	1.7065	3.3762	2H	2.1822	1.7779	INACTIVE	13.451	10.6837	12.0979	12.4964	8.7443	8.3034	4.4221	3.2377	7.6591	2.1218	2.0566	4.7117	4.8381	7.7385	8.8454	5.6655	9.6113	3.7387	2.2411	5.655	1	2	12	18	3.2098	-63.9597	-58.634	TRANS	rep0	-11.03834900000004
1156	1157	1.7771	2.2654	2H	2.2115	1.8769	INACTIVE	12.8577	10.4656	12.0576	12.1989	9.7518	8.788	4.5311	3.2813	7.5723	2.2091	2.4224	5.4356	4.1955	7.5472	8.4664	5.5488	9.6958	3.5911	2.3615	4.0605	1	2	14	21	2.7888	-60.8782	-52.0622	TRANS	rep0	-4.561191000000008
1157	1158	1.7774	3.1068	2H	2.1211	1.8307	INACTIVE	13.1109	10.2719	12.1758	12.5517	8.9388	8.4913	4.7062	3.39	7.5579	1.8938	2.085	5.2493	4.7137	7.2565	8.1239	5.3366	10.1386	4.3831	2.4496	3.578	1	2	13	23	2.7298	-52.3127	-71.7416	TRANS	rep0	-3.647907000000032
1158	1159	1.784	2.413	2H	2.3158	1.7714	INACTIVE	13.014	10.3382	11.5805	12.3564	9.1522	8.0846	4.7714	3.3247	8.095	1.8227	2.0401	5.1374	4.8828	7.7446	9.111	5.3264	8.612	5.291	4.3336	2.4004	2	2	11	23	3.0655	-77.4195	-45.8052	TRANS	rep0	-8.057681000000002
1159	1160	1.8172	3.0344	2H	2.3951	1.8228	INACTIVE	13.3229	10.5792	11.945	12.2945	9.1369	8.2443	4.2936	3.0196	7.4996	2.0809	2.076	5.0964	4.5001	7.5157	8.9713	5.5047	8.9576	5.5333	4.4566	2.334	2	2	13	24	3.3294	-59.8988	-35.2819	TRANS	rep0	-10.559859000000017
1160	1161	1.7562	2.9129	2H	2.4476	1.9759	INACTIVE	13.3035	10.3585	11.8653	12.3431	8.8148	8.4458	4.9862	3.4897	8.0586	1.9987	2.1905	5.2492	4.587	8.0398	8.9228	5.5877	10.3991	6.0559	4.2033	4.3282	2	2	12	25	3.231	-69.7904	-46.7212	TRANS	rep0	-7.950040000000058
1161	1162	1.8102	3.0478	2H	2.2462	1.95	INACTIVE	13.664	10.7341	12.3104	12.1236	8.7383	8.1506	4.3989	2.8195	7.2404	2.1356	1.8771	5.0016	4.5056	7.8224	8.8709	5.6706	9.6228	3.8487	2.4427	5.6263	1	2	13	25	3.024	-77.3342	-58.5374	TRANS	rep0	-10.172695999999974
1162	1163	1.8893	2.6867	2H	2.1633	1.7834	INACTIVE	13.1665	10.5104	11.9795	11.6892	9.4394	8.3556	4.2377	2.6737	7.7959	2.3451	2.8939	5.1045	3.6924	7.5088	8.0968	5.2886	9.6738	4.3263	2.1461	3.9407	1	2	12	20	3.0354	-74.9187	-39.2855	TRANS	rep0	-5.2180099999999925
1163	1164	1.7161	2.8077	2H	2.2395	1.8688	INACTIVE	12.8536	10.6305	11.3615	12.6378	9.3352	8.3406	4.7744	3.0105	8.0957	1.9688	2.0828	5.5489	4.4612	7.2992	8.6758	5.6365	8.6446	4.0547	2.245	5.0818	2	2	15	22	3.0481	-74.227	-50.5951	TRANS	rep0	-12.699232999999992
1164	1165	1.9115	2.2214	2H	2.3934	1.6752	INACTIVE	13.1348	10.2291	12.5011	12.4388	8.7303	8.3974	4.8039	2.966	7.4534	2.1718	1.9229	4.941	4.6736	7.6892	8.4851	5.3668	9.9556	3.8453	2.1971	5.297	2	2	12	19	3.0246	-68.9677	-37.0505	TRANS	rep0	1.0987329999999815
1165	1166	1.8316	2.5593	2H	2.3163	1.7701	INACTIVE	13.4489	10.2144	11.8808	12.0103	8.4971	8.327	4.8141	2.7981	7.927	1.8479	2.1925	4.8551	4.3604	7.1489	8.7881	5.7227	8.8748	4.2108	2.7781	4.7264	2	2	12	20	3.0227	-77.3576	-43.5273	TRANS	rep0	-5.047225000000026
1166	1167	1.7738	2.4093	2H	2.2349	1.8436	INACTIVE	13.3109	9.9203	12.2931	12.27	9.2132	8.115	4.5661	2.9604	7.6679	1.9778	2.3633	5.3256	4.6829	7.2072	8.6385	5.0645	9.8173	4.4371	2.3952	4.6986	2	2	11	25	2.8408	-59.0834	-67.1548	TRANS	rep0	-2.438135999999986
1167	1168	1.8766	2.3014	2H	2.1601	1.8258	INACTIVE	13.8233	10.1889	11.7803	12.3499	8.8112	8.2187	4.6959	2.6948	6.9037	2.4907	1.9468	4.9204	4.3783	7.6537	8.2381	5.2946	9.7294	3.6866	2.2304	5.6044	1	2	11	22	3.4556	-57.558	-66.0075	TRANS	rep0	-14.956936000000042
1168	1169	1.8172	2.7256	2H	2.2239	1.7891	INACTIVE	13.0606	10.2337	11.9691	11.9079	8.9701	8.3205	4.6036	3.4241	8.3737	1.9686	2.3305	5.344	4.6488	7.465	8.363	5.3421	9.2235	3.7598	2.4016	3.7105	1	2	10	18	3.2053	-71.7238	-39.0535	TRANS	rep0	-0.6086009999999646
1169	1170	1.7964	2.3354	2H	2.1803	2.2598	INACTIVE	13.0636	9.6367	12.2032	12.3521	9.5126	8.28	4.5909	3.3201	7.6986	2.2205	2.56	4.7388	4.2811	7.5682	8.2096	5.4969	9.4319	3.7628	2.2123	4.1442	1	2	11	20	2.7632	-41.7073	-59.5605	TRANS	rep0	0.39070600000002287
1170	1171	1.6531	2.7467	2H	2.208	1.7942	INACTIVE	13.4048	10.8054	11.6446	12.0471	8.7078	8.2147	4.3168	2.9393	7.7212	2.0091	2.1747	5.0328	4.0247	7.5785	8.6517	5.7413	9.8063	3.5225	2.3157	4.2297	1	2	11	21	2.9298	-65.2661	-41.9562	TRANS	rep0	-12.398494000000028
1171	1172	1.9061	2.7199	2H	2.2644	1.865	INACTIVE	13.2246	10.4562	12.0221	12.0118	8.7633	8.2125	4.6449	2.7261	6.7109	2.4413	2.4825	4.2834	4.8152	7.4247	9.9031	5.4265	8.2013	4.4795	2.2101	4.0077	2	2	16	22	2.9384	-78.0625	-44.3128	TRANS	rep0	-3.764893000000029
1172	1173	1.8651	2.5417	2H	2.3372	1.9	INACTIVE	12.9723	10.049	12.2921	12.3469	8.579	8.6131	4.5582	2.4698	7.2617	2.3848	2.1327	4.0457	4.3432	7.3151	8.8419	5.3325	9.5779	3.5838	2.3342	4.1349	1	2	13	21	3.3236	-63.3485	-43.4556	TRANS	rep0	4.282573999999954
1173	1174	1.871	3.2498	2H	2.2542	1.9278	INACTIVE	13.2206	10.2124	12.2533	11.5598	8.956	8.4024	4.5121	3.0896	7.1145	1.9366	2.1066	4.6865	4.3044	7.5864	8.2022	5.1542	10.1242	3.9981	2.3527	4.3293	1	2	12	21	3.3355	-74.3709	-49.1951	TRANS	rep0	2.1075609999999756
1174	1175	1.7615	2.8727	2H	2.2444	1.93	INACTIVE	13.2921	10.2132	11.9409	12.1517	8.788	8.3184	4.5416	2.681	7.3217	2.4916	2.9952	4.45	4.5126	7.1894	8.4921	5.7027	9.3248	4.2545	2.4138	4.2505	2	2	14	23	2.8798	-64.4426	117.334	TRANS	rep0	-4.640092000000038
1175	1176	1.958	2.8104	2H	2.2301	1.7614	INACTIVE	13.253	10.4872	12.2597	12.411	8.9259	8.77	5.3177	3.149	7.9526	2.0255	2.0468	5.1083	4.2951	7.0734	8.6054	5.3784	10.0372	4.3735	2.3585	4.0663	1	2	14	22	2.9935	-60.2573	122.7609	TRANS	rep0	-5.618105000000014
1176	1177	1.7475	2.9055	2H	2.272	1.6518	INACTIVE	12.8928	10.1641	11.933	12.3193	7.6112	8.3397	4.8356	3.284	8.1556	2.1623	2.3358	5.7739	4.2963	7.1717	8.1742	5.4596	9.8593	4.19	2.3584	4.2412	2	2	13	20	3.0168	-69.9667	132.474	TRANS	rep0	6.5076440000000275
1177	1178	1.9124	2.5305	2H	2.1886	2.0272	INACTIVE	12.8086	10.0671	11.9432	12.5189	8.9678	9.0866	6.3407	2.978	7.6003	2.389	1.9814	4.7766	4.7592	7.5753	9.11	5.3739	9.0006	4.2415	2.9317	3.6736	2	2	8	16	3.1337	-53.5359	138.7946	TRANS	rep0	0.2117879999999559
1178	1179	2.1935	2.5234	2H	2.2466	1.6826	INACTIVE	13.1822	10.2145	11.9802	12.2928	8.1668	8.3678	4.3275	3.2851	7.6123	1.8269	2.2111	4.8575	4.634	7.8221	8.8971	5.7241	9.5043	3.8924	2.2376	3.9744	1	2	10	16	2.959	-72.7516	126.5101	TRANS	rep0	-0.3552060000000097
1179	1180	1.785	3.2035	2H	2.2769	1.8193	INACTIVE	13.1486	10.8213	11.7368	12.2941	7.3038	8.5618	4.4768	3.8427	8.2627	1.8904	2.3012	5.2425	4.2184	7.6227	9.4736	6.4814	9.4255	4.4691	2.2664	6.2819	1	2	10	14	3.0496	-52.1114	136.4116	TRANS	rep0	-2.214904000000047
1180	1181	1.781	2.5787	2H	2.2329	1.7718	INACTIVE	13.2321	10.6449	11.63	12.3269	8.5083	8.5648	4.7655	3.4139	7.5809	1.849	1.9084	5.0509	4.7107	7.2274	8.9402	5.0731	8.3929	3.9667	2.3295	3.8144	2	2	12	21	2.8414	-74.5551	134.0347	TRANS	rep0	-9.543375000000026
1181	1182	1.7671	3.0538	2H	2.1685	1.8292	INACTIVE	12.8232	11.0958	11.7791	12.0664	8.0994	8.6501	4.9001	4.1137	7.8882	1.792	2.2706	5.9333	5.0429	8.3218	8.8758	5.2646	9.6401	4.3567	2.4317	5.3662	1	2	11	16	2.8612	-72.7462	151.0092	TRANS	rep0	-1.939687000000049
1182	1183	1.7684	2.3149	2H	2.2733	1.7674	INACTIVE	13.2694	11.2619	11.7335	12.0443	7.9323	8.1655	4.3916	3.291	7.3991	1.9244	2.0035	4.9282	4.5014	7.1709	8.7286	5.3158	9.399	4.57	2.4952	4.1183	2	2	12	15	3.0507	-60.3767	123.8207	TRANS	rep0	-9.047517000000028
1183	1184	1.9483	3.0565	2H	2.2296	1.8859	INACTIVE	13.3254	10.6254	11.7201	12.3064	8.6824	8.1171	4.5868	3.2262	8.014	1.9947	2.0391	5.0204	4.107	7.6487	8.7763	6.013	8.7902	3.9308	2.4619	4.0894	2	2	10	16	2.9571	-58.3199	116.0853	TRANS	rep0	-10.699535000000083
1184	1185	1.9975	2.3793	2H	2.3632	1.9426	INACTIVE	12.8619	10.6388	11.902	11.533	8.6742	8.2067	5.0013	3.3945	7.7485	2.1224	2.0034	5.301	4.9787	7.7628	8.9684	5.4849	8.6514	3.8936	2.3431	4.8054	2	2	11	21	3.0215	-58.5138	139.2981	TRANS	rep0	2.4744630000000143
1185	1186	1.7406	2.4728	2H	2.2016	1.8666	INACTIVE	13.193	10.7342	12.1001	11.6469	8.4002	8.3386	4.6643	2.1193	7.8116	2.0672	1.9427	5.6313	4.5846	8.0171	8.3021	5.1624	9.4146	4.05	2.3556	4.3036	2	2	10	18	2.8973	-61.5378	132.768	TRANS	rep0	-0.5151349999999866
1186	1187	2.0007	2.8299	2H	2.4467	1.6556	INACTIVE	13.0144	10.4091	12.2846	11.6172	8.3459	8.397	4.5627	2.0725	7.9486	2.4678	2.0287	4.8992	4.8029	7.6095	8.6983	5.7133	9.017	3.988	2.3466	4.5381	2	2	14	25	3.1477	-77.2389	123.4401	TRANS	rep0	6.6912699999999745
1187	1188	1.7517	3.1057	2H	2.2607	1.8364	INACTIVE	13.3402	9.7152	11.4654	12.6128	9.0938	8.3918	4.6001	2.5929	8.0082	2.3371	2.0279	5.4786	4.5818	7.7854	8.7145	5.6774	8.9703	4.1557	2.3031	4.2286	1	2	13	17	3.0504	-69.3532	138.3952	TRANS	rep0	-10.381647999999984
1188	1189	1.8951	2.9513	2H	2.1911	2.0222	INACTIVE	12.5283	10.4997	12.2863	11.8669	8.6107	8.2062	4.4307	2.2628	8.1296	2.0025	2.1148	5.5673	4.8542	8.4938	8.7015	5.1434	8.5163	4.1686	2.2548	5.0013	1	1	11	20	3.0953	-74.6767	127.2767	TRANS	rep0	10.070447999999999
1189	1190	1.8634	2.2986	2H	2.2115	1.8213	INACTIVE	12.7888	10.999	12.8722	11.7007	8.666	8.9056	4.4023	2.032	7.5922	2.4833	1.8951	5.025	4.8641	8.1661	8.5369	5.3747	9.1054	4.5523	2.3937	4.7959	2	2	11	18	2.8768	-51.3752	131.1442	TRANS	rep0	8.606034000000022
1190	1191	1.7635	2.6336	2H	2.2024	1.8286	INACTIVE	13.2329	10.6352	11.0601	12.2601	9.8498	8.0008	4.466	2.081	8.2174	2.4435	1.8736	5.2477	4.2595	7.6097	9.1341	5.3681	8.8568	3.8215	2.4661	4.9435	1	2	9	21	3.1233	-60.5553	125.6824	TRANS	rep0	-21.253248000000042
1191	1192	1.9006	2.1406	2H	2.2159	1.8569	INACTIVE	13.2672	10.4514	11.9342	11.79	9.3853	8.0192	4.4995	1.9483	7.5943	2.2997	1.7965	5.2003	4.9399	7.8123	8.0478	5.0204	9.4859	4.1097	2.5139	4.537	2	2	12	22	2.7848	-62.7879	145.7593	TRANS	rep0	-6.988868000000025
1192	1193	1.7052	3.0345	2H	2.1491	1.7814	INACTIVE	13.3261	10.1945	11.7835	12.0318	9.1799	8.0776	4.9934	2.7508	8.5146	2.1603	2.0265	5.0016	4.7414	7.6792	8.3557	5.45	9.9772	4.0062	2.4009	4.3897	1	2	14	21	3.1808	-71.1236	123.3585	TRANS	rep0	-7.710082
1193	1194	1.6259	3.0138	2H	2.1767	1.9294	INACTIVE	12.9472	10.3664	12.4503	12.695	9.4648	7.9639	4.3964	1.9522	8.2691	2.7921	2.0402	5.5616	4.7087	8.3304	7.9164	5.3947	9.3035	3.8106	2.4727	4.0016	2	2	14	21	3.3511	-61.6329	134.0096	TRANS	rep0	-3.15648699999997
1194	1195	1.8877	3.2349	2H	2.1277	1.6672	INACTIVE	13.1906	11.0943	12.1707	12.6658	9.1347	8.0372	4.3929	2.0203	7.8535	2.8084	2.0216	5.0724	4.6588	7.8008	8.3869	5.2061	8.9998	3.9724	2.443	4.4971	2	2	14	22	3.2405	-68.8091	137.1307	TRANS	rep0	-12.854837000000032
1195	1196	1.8785	2.3111	2H	2.1486	1.7623	INACTIVE	13.415	10.2678	12.0297	11.6083	8.8438	8.2588	4.4145	1.9661	7.3416	2.19	1.7917	5.2191	4.7031	8.4313	8.769	5.2227	9.9351	3.9359	2.2035	3.833	1	2	13	22	3.3481	-62.8794	123.9436	TRANS	rep0	-2.877610999999945
1196	1197	1.8257	2.6061	2H	2.2522	1.6143	INACTIVE	13.5558	10.5866	11.5531	11.732	8.9017	8.4456	4.4561	2.4836	8.6888	2.0456	2.0069	5.4525	4.8417	7.8186	9.2724	5.4183	8.4581	3.861	2.1856	5.0717	1	2	12	19	3.3154	-62.3699	122.1116	TRANS	rep0	-12.764458999999988
1197	1198	1.7974	2.6885	2H	2.1697	1.9028	INACTIVE	13.1314	10.3513	11.2993	11.9646	8.7449	8.2681	4.3932	2.1684	8.5126	2.0993	2.5579	5.3113	4.7463	7.1131	8.4275	5.6153	9.2943	3.4967	2.5058	4.1005	1	2	9	16	2.9288	-57.3767	136.7169	TRANS	rep0	-7.811035000000004
1198	1199	1.8811	2.247	2H	2.2642	1.9382	INACTIVE	13.3456	10.2549	11.81	12.2887	8.4182	8.4312	4.6116	2.5937	8.4778	1.9603	2.0423	5.7423	5.1532	7.9195	8.2908	5.4372	9.0789	3.3916	2.6359	3.6579	1	2	11	18	3.0663	-62.6372	170.0651	TRANS	rep0	-5.857834000000025
1199	1200	1.7599	2.8084	2H	2.2357	2.0183	INACTIVE	13.39	10.1798	11.7432	12.4002	7.8023	8.3709	4.4805	2.0379	8.2359	2.176	2.125	4.9368	4.7334	7.4844	8.4233	5.5685	9.2224	3.9691	2.1828	3.9901	1	2	9	18	3.3482	-65.2324	131.7755	TRANS	rep0	-4.024494000000004
1200	1201	1.9518	3.1	2H	2.1347	1.896	INACTIVE	13.4372	10.2813	11.6959	11.7828	8.5815	8.5769	4.7159	2.8009	8.5634	2.1333	2.1569	5.3528	4.9054	7.9002	9.0271	5.466	8.6618	4.9007	2.2488	4.0275	1	2	6	16	3.1743	-68.0673	133.4916	TRANS	rep0	-6.075378999999998
1201	1202	1.8279	2.5701	2H	2.1622	1.728	INACTIVE	12.8786	10.3417	11.636	12.2331	8.4271	8.6854	4.864	1.876	7.7473	2.546	2.0642	4.833	4.2726	7.1718	8.6067	5.7042	9.4401	3.8719	2.1974	3.9772	1	2	10	19	2.9244	-58.023	-52.6386	TRANS	rep0	-1.0606460000000197
1202	1203	1.8771	2.9285	2H	2.2102	1.6763	INACTIVE	13.2127	10.0784	11.5748	11.7517	8.2678	8.9188	4.6263	2.5428	8.686	1.949	2.2024	5.7133	4.7064	7.7182	8.0507	5.7522	9.3228	3.9602	2.2263	3.5516	1	2	10	17	2.9436	-62.5886	-7.0878	TRANS	rep0	-0.5589009999999917
1203	1204	1.7809	3.045	2H	2.1114	1.8169	INACTIVE	13.3547	10.0939	11.6739	11.4463	8.0017	8.4805	4.5806	2.4528	8.3375	2.0572	1.8927	5.4778	4.8584	6.8802	8.7875	5.2646	7.9784	4.6013	2.3225	3.9663	1	2	8	16	3.0204	-82.1753	-57.0952	TRANS	rep0	1.495900000000006
1204	1205	1.7828	2.6544	2H	2.2312	1.6641	INACTIVE	13.8002	9.9124	12.3081	11.938	8.5149	8.4554	4.3025	1.9484	7.7872	2.5672	2.1417	5.2484	4.5115	7.1039	7.9395	5.0161	9.3398	4.4784	2.269	4.7752	2	2	13	20	3.4031	-75.1742	-62.2956	TRANS	rep0	-3.5585210000000416
1205	1206	1.8977	3.2516	2H	2.177	1.8538	INACTIVE	12.9839	10.2706	11.6001	11.8409	8.8067	8.3757	4.5	2.4644	7.5365	2.1043	2.1225	5.1004	4.7263	7.0137	9.1606	5.468	7.9673	3.9306	2.1586	5.4124	2	2	9	17	3.0349	-59.1809	-60.9888	TRANS	rep0	-1.8682000000000016
1206	1207	1.7921	3.2268	2H	2.1685	1.8032	INACTIVE	13.112	9.9907	12.0503	12.2953	7.9881	8.2351	4.518	1.9602	7.836	2.1956	1.9251	4.9557	4.7021	7.288	9.287	5.5036	8.0881	4.0758	2.2123	4.4995	1	2	8	17	3.5557	-82.4359	-44.1453	TRANS	rep0	3.918760999999961
1207	1208	1.7815	2.8769	2H	2.2229	1.7445	INACTIVE	13.312	10.3656	12.1487	11.4117	8.656	8.5146	4.4369	1.9913	7.5142	2.1833	2.36	4.8949	5.0307	7.584	8.6751	5.2636	9.4856	3.7375	2.3884	4.0813	1	2	10	16	3.5608	-66.7238	-42.8889	TRANS	rep0	1.1703609999999571
1208	1209	1.7167	2.2553	2H	2.2817	1.6694	INACTIVE	13.6173	10.4635	11.2509	12.3215	8.3697	8.6185	4.522	2.1957	7.2695	3.1901	1.9101	5.1833	4.4206	7.1372	8.8876	5.4401	8.7098	3.9555	2.4095	4.475	1	2	14	21	2.9145	-76.4254	-49.8224	TRANS	rep0	-16.415524000000005
1209	1210	1.8599	2.5473	2H	2.1691	1.8796	INACTIVE	13.1254	10.6694	11.542	12.2081	9.1325	8.2537	4.4497	2.2632	7.6056	2.0102	2.152	4.9488	4.6174	8.0757	8.8312	5.5999	9.11	5.0754	4.0797	2.4296	2	2	10	20	2.9851	-69.2559	-45.8699	TRANS	rep0	-11.499572000000057
1210	1211	1.7752	2.5616	2H	2.2994	1.8068	INACTIVE	13.2239	10.3083	11.6072	11.8945	9.3092	8.5823	4.407	2.1664	7.809	2.4692	1.8714	4.5694	5.5005	8.3158	9.5773	5.4355	8.2498	5.2887	4.4024	2.6886	2	2	12	23	3.0382	-71.0576	-67.7907	TRANS	rep0	-8.515794999999969
1211	1212	1.9656	2.4461	2H	2.1197	1.9221	INACTIVE	13.3979	10.2552	11.8753	11.1678	8.9908	8.6959	4.6873	2.1299	7.7333	2.7214	1.8208	4.8941	4.9634	8.2193	8.7641	5.4778	9.3226	3.1879	2.2548	4.6062	1	2	12	22	3.2351	-63.7313	-40.2365	TRANS	rep0	-1.9248100000000363
1212	1213	2.0685	2.5426	2H	2.2569	1.9373	INACTIVE	13.1367	10.2764	11.8088	12.0167	9.7695	8.8321	4.4851	2.6851	7.8997	2.2361	2.1359	5.2651	4.6681	7.7003	9.2768	5.5668	8.827	3.7881	2.4478	3.7693	2	2	12	18	3.4271	-60.0778	-44.0326	TRANS	rep0	-8.352914999999939
1213	1214	1.95	2.9543	2H	2.1896	1.7596	INACTIVE	12.5504	10.0851	11.6823	11.7028	8.9883	8.5154	4.5585	2.0054	7.564	2.5282	1.9633	4.7866	4.1013	7.7177	9.2122	5.6525	8.5653	3.0823	2.2216	4.623	1	2	9	20	3.0607	-61.4172	-51.5745	TRANS	rep0	6.4743969999999536
1214	1215	1.6552	3.3184	2H	2.1907	1.7698	INACTIVE	13.173	10.2226	12.3194	11.8864	9.0839	8.6391	4.6074	2.3013	9.0737	2.069	2.0219	5.8001	4.4757	7.3943	7.742	5.4087	10.1133	3.9079	2.3212	3.8507	1	2	12	21	3.1355	-59.1395	-53.1824	TRANS	rep0	0.587126000000012
1215	1216	1.688	3.1245	2H	2.2286	1.6826	INACTIVE	13.3383	10.1177	11.2113	12.1764	8.998	8.5584	4.2994	2.0172	7.5648	2.2958	2.0111	4.89	4.6518	7.45	8.5817	5.6764	10.0399	3.9402	2.308	4.4256	1	2	11	20	2.9923	-75.1638	-56.3828	TRANS	rep0	-12.478007999999988
1216	1217	1.6268	5.4264	2H	2.2731	1.9222	INACTIVE	13.4144	10.5793	12.6556	11.927	10.3099	8.6469	4.6264	2.1976	7.8345	2.1205	2.0508	5.0682	4.6938	7.1745	9.2294	5.4634	8.4854	3.9593	2.2082	4.4695	1	2	13	22	2.8032	-47.8551	-74.483	TRANS	rep0	-9.20786000000004
1217	1218	1.8329	5.7326	2H	2.2007	1.8483	INACTIVE	13.209	10.5754	12.7019	12.0526	10.7356	8.0948	4.7961	2.1034	8.7057	2.2009	2.1658	5.3067	5.7224	7.7108	8.7617	5.1999	9.1059	3.865	2.218	4.4463	1	2	10	22	2.9668	-68.5716	-50.5284	TRANS	rep0	-8.80837299999996
1218	1219	1.8883	4.8421	2H	2.2197	1.6463	INACTIVE	12.9032	10.7943	12.094	12.6019	9.1943	7.9395	4.546	2.2889	7.8698	2.2987	1.9837	5.3805	4.7005	7.5282	8.8084	5.5744	9.0905	3.3707	2.1918	5.2536	1	2	13	24	2.9212	-60.7039	-46.7135	TRANS	rep0	-7.027656000000036
1219	1220	1.864	4.1129	2H	2.2857	1.8887	INACTIVE	13.5393	10.5736	11.7632	11.6522	9.8483	8.493	4.3791	2.0537	8.0652	1.9846	2.3436	6.0429	4.3303	7.6563	7.7384	5.3674	10.3732	3.9944	2.4322	4.2061	1	2	13	21	3.0942	-50.974	-64.8358	TRANS	rep0	-14.950209000000086
1220	1221	1.9598	5.8425	2H	2.2176	1.9344	INACTIVE	12.8583	10.5349	11.8086	12.776	9.4635	8.1422	4.3095	1.9284	7.914	2.1721	3.0152	5.0095	4.7407	7.272	8.5335	5.2237	8.3154	3.4938	2.3535	5.0425	1	2	12	22	2.5706	-62.702	-57.8993	TRANS	rep0	-9.508651000000043
1221	1222	1.8015	5.3862	2H	2.3881	1.8611	INACTIVE	13.1072	10.2571	12.0287	12.441	10.3037	8.3358	4.4293	2.1107	8.1221	2.5103	2.1266	5.0789	4.5893	7.3887	9.651	5.6703	8.3826	3.4354	2.2172	4.8556	1	2	13	21	3.2495	-61.3767	-60.4214	TRANS	rep0	-11.246974999999964
1222	1223	1.9209	4.2334	2H	2.1698	1.768	INACTIVE	13.0502	10.0744	11.5241	12.2534	10.2545	8.4555	4.3806	2.1929	7.8677	2.1807	2.2946	4.9588	4.7184	7.6624	8.9026	5.5914	7.85	2.8622	2.3207	4.5387	1	2	13	22	2.9893	-60.7921	-17.4152	TRANS	rep0	-12.186740999999984
1223	1224	1.9261	3.9278	2H	2.2068	1.8734	INACTIVE	12.9528	10.3922	11.6759	12.1848	10.5253	8.7582	4.8045	2.1295	8.8088	2.2559	2.1887	5.2141	4.7973	7.9243	7.9867	5.4141	10.3488	3.6066	2.209	4.2928	1	2	13	22	3.5954	-53.6729	-49.5692	TRANS	rep0	-12.800021000000072
1224	1225	1.8661	4.1949	2H	2.2373	2.0012	INACTIVE	12.9544	10.3886	11.1141	12.4503	10.5188	8.4669	4.3185	2.2194	8.0053	2.1364	2.0793	5.041	4.4901	6.9126	8.8583	5.2628	7.6714	3.3473	2.3064	5.7371	1	2	11	19	3.0346	-58.951	-4.2249	TRANS	rep0	-19.557705
1225	1226	1.7121	4.7886	2H	2.1806	1.7651	INACTIVE	13.2109	10.5885	11.3239	11.3673	10.2463	8.6009	4.4169	1.946	7.7561	2.3034	2.1216	5.2082	5.0538	7.2988	8.3278	5.265	8.4227	4.9277	2.283	3.9267	1	2	12	19	2.9248	-60.0787	-44.1041	TRANS	rep0	-14.603949999999998
1226	1227	1.8472	4.1582	2H	2.3658	1.745	INACTIVE	13.3075	10.4266	11.3493	12.0762	9.5198	8.5109	4.37	1.9782	8.1129	2.7522	1.9836	5.2221	4.2272	7.1695	8.3633	5.1202	9.7715	4.7538	2.2987	4.1063	2	2	10	20	3.1994	-52.6952	-48.0408	TRANS	rep0	-15.220733999999993
1227	1228	2.0019	3.9379	2H	2.1967	1.6947	INACTIVE	13.1132	10.6541	11.0048	11.7613	9.9355	8.1954	4.6894	2.266	8.2161	2.1288	2.0105	5.1806	5.1604	7.8246	8.339	5.4197	8.9104	4.0544	2.3294	3.7878	2	2	13	19	3.0496	-57.2635	-65.5099	TRANS	rep0	-17.46871600000003
1228	1229	1.8226	3.486	2H	2.1986	1.7831	INACTIVE	13.2366	10.5744	11.4761	13.246	9.7999	8.6221	4.7462	1.8292	7.5747	2.3293	2.0504	4.6591	4.4485	7.3466	8.39	5.4993	9.0639	3.73	2.2472	4.4036	1	2	13	20	3.3315	-46.2947	-53.2377	TRANS	rep0	-23.02399299999996
1229	1230	1.8522	3.9088	2H	2.2224	1.7397	INACTIVE	13.3189	10.5882	11.7455	11.6047	10.1198	8.6348	4.8117	2.0188	7.9549	2.3052	1.8149	5.1483	4.7505	7.3506	8.3642	4.8623	9.4751	4.4335	2.2462	3.5937	2	2	12	20	2.7414	-63.4202	-64.693	TRANS	rep0	-13.159365999999977
1230	1231	2.0453	4.5305	2H	2.147	1.7599	INACTIVE	12.7441	10.5113	11.7472	12.4494	9.3164	7.7926	4.1398	1.9627	7.8724	2.7466	1.9381	5.0405	4.5209	7.2496	8.7218	5.1977	8.5814	3.849	2.2109	4.1438	1	2	11	18	2.7452	-72.969	-50.5456	TRANS	rep0	-5.4082930000000715
1231	1232	1.9029	4.3718	2H	2.2467	1.8144	INACTIVE	13.2268	10.3804	11.5369	11.6686	10.1761	8.2468	4.6031	1.9014	8.2834	2.8357	2.053	5.5355	4.1187	7.3669	7.4796	5.1503	10.594	4.4531	2.3882	3.6971	1	1	12	19	2.6897	-64.3234	-59.9345	TRANS	rep0	-12.84500700000001
1232	1233	1.9045	2.3929	2H	2.1061	1.9503	INACTIVE	13.2685	10.4824	12.3898	12.0046	9.1665	8.3488	4.6111	2.6785	8.7019	1.9711	2.1325	5.2173	5.0044	7.5495	9.2302	5.9997	8.0348	3.9903	2.2507	4.5548	1	2	12	21	3.3259	-59.77	-75.6983	TRANS	rep0	-3.307466999999974
1233	1234	1.9955	4.7934	2H	2.1698	1.7035	INACTIVE	13.5092	10.0198	11.3556	12.697	9.0799	8.0254	4.5027	2.0557	9.4213	2.2636	2.2764	5.5646	4.7493	8.6992	8.3341	5.4375	8.2738	3.4048	2.266	4.425	1	2	12	22	3.2658	-67.6538	-55.0312	TRANS	rep0	-16.601234000000034
1234	1235	1.8566	3.1791	2H	2.2312	1.9057	INACTIVE	13.1037	10.2746	12.0721	11.3628	9.4653	8.298	4.6242	2.3244	8.7113	2.0069	2.2811	5.0713	4.804	7.1359	9.1375	5.8953	8.1556	3.5248	2.294	4.1294	1	2	14	23	3.1313	-62.6088	-67.4597	TRANS	rep0	0.2562260000000265
1235	1236	1.8305	3.7577	2H	2.1632	1.7104	INACTIVE	13.6973	10.0909	12.1425	11.6603	9.0735	8.2879	4.5875	1.8501	7.7369	2.4935	2.0338	4.3797	4.4414	7.6423	8.4413	6.0969	9.7584	3.6096	2.3405	4.0349	1	2	12	22	3.0588	-42.2972	-68.9578	TRANS	rep0	-6.103287999999964
1236	1237	1.6946	2.548	2H	2.1955	1.9496	INACTIVE	13.5066	10.0867	12.1146	11.2323	9.1289	8.2068	4.7116	2.4439	8.837	2.3183	2.0353	5.4996	4.7037	7.5917	8.1336	5.6631	9.8992	4.0918	2.3325	3.8774	1	2	10	23	2.8368	-54.992	-71.2208	TRANS	rep0	-1.1578800000000342
1237	1238	1.9109	2.9725	2H	2.1637	1.7489	INACTIVE	13.5045	10.656	11.4959	11.452	9.5272	8.177	4.2567	1.7865	8.3735	2.4128	2.1715	5.0526	4.5318	7.4899	9.3235	5.4438	8.6688	3.9038	2.3692	4.3981	1	2	12	24	2.8366	-67.1149	-55.4468	TRANS	rep0	-14.569630000000075
1238	1239	2.0427	5.6042	2H	2.1588	1.7196	INACTIVE	13.2298	10.3118	12.0809	10.6651	9.527	8.5733	4.5525	2.1589	7.6754	2.4644	1.9463	4.7472	4.627	7.4413	8.8704	5.2812	9.3366	4.1365	2.1707	3.9168	1	2	14	23	2.7112	-71.0662	-46.9198	TRANS	rep0	2.3206969999999956
1239	1240	1.7635	2.5911	2H	2.2186	1.7503	INACTIVE	13.0718	10.1201	11.9187	11.0769	9.6503	8.127	4.0428	2.3574	8.2022	2.2418	1.923	5.4678	4.8546	7.7326	8.2439	5.2341	9.9808	4.0555	2.3818	4.068	1	2	11	20	3.1859	-53.2789	-67.6256	TRANS	rep0	1.3375469999999723
1240	1241	1.7019	3.4357	2H	2.102	2.1192	INACTIVE	13.0556	10.2791	11.695	11.6163	9.7467	8.3787	4.0999	1.9654	8.392	2.1272	1.9289	4.9729	4.4901	6.8037	8.6808	5.7448	9.6903	3.7349	2.3702	6.1798	1	2	12	22	3.0849	-62.7782	-57.4855	TRANS	rep0	-5.5903900000000135
1241	1242	2.0527	3.7569	2H	2.1171	1.671	INACTIVE	13.2246	10.1921	11.4266	12.4414	9.5586	8.0233	4.6787	2.23	8.0979	2.2079	1.9275	5.4569	4.2776	7.8063	8.5857	5.5659	9.5676	3.8046	2.4213	6.0927	1	2	13	24	3.1569	-59.0272	-40.374	TRANS	rep0	-14.043993999999998
1242	1243	1.8635	2.795	2H	2.2251	2.2167	INACTIVE	12.9508	10.5123	11.6169	11.0928	8.4023	8.1482	4.335	2.3335	7.4649	2.4737	2.3967	4.7031	4.1401	7.2196	8.455	5.7261	9.738	3.3105	2.3393	4.2759	1	2	14	24	3.0577	-49.1303	-63.6924	TRANS	rep0	3.7596869999999853
1243	1244	1.7399	2.9323	2H	2.226	1.8409	INACTIVE	13.0017	9.8926	11.8192	11.3807	9.5655	7.9369	4.517	2.2351	8.1374	1.9382	1.8091	5.3448	4.1795	7.2813	8.2585	5.4979	10.2811	3.2341	2.26	4.3723	1	1	14	23	3.4049	-60.0929	-51.7032	TRANS	rep0	1.6988349999999741
1244	1245	1.8173	3.5662	2H	2.2192	2.2661	INACTIVE	12.8788	10.47	12.0305	10.79	9.164	8.2277	4.32	1.9938	8.1117	2.1359	1.9278	5.0657	4.4385	7.2126	8.9975	5.8873	9.1423	3.6347	2.2878	4.2898	1	2	14	23	3.0897	-73.5425	-47.8439	TRANS	rep0	6.826491000000033
1245	1246	1.8924	3.6124	2H	2.2634	1.8642	INACTIVE	12.7822	10.2359	11.6156	11.605	9.1788	7.8823	4.0288	2.0397	8.0802	2.4852	1.906	4.9237	4.3869	8.0361	8.6194	5.4846	9.9225	3.8748	2.2224	6.0145	1	2	13	21	3.2248	-67.1989	-51.8715	TRANS	rep0	0.9964759999999728
1246	1247	1.75	5.9633	2H	2.1097	1.7823	INACTIVE	13.195	10.3507	12.3574	10.8609	9.9734	8.24	3.7747	2.5234	9.1724	1.9371	2.3248	5.6864	4.4097	7.4875	8.9556	5.5237	9.7689	3.8619	2.3763	5.9559	1	2	11	18	3.3411	-69.0414	-41.0104	TRANS	rep0	1.4776939999999854
1247	1248	2.0136	4.0518	2H	2.2246	1.9416	INACTIVE	13.0999	10.0675	12.6047	11.1088	10.0755	8.1329	4.3801	2.4201	8.5563	2.4024	2.0491	5.0869	4.7316	7.8121	8.3337	5.4262	9.962	3.7388	2.3017	6.047	1	2	12	20	3.1294	-72.0111	-39.5372	TRANS	rep0	5.161183999999992
1248	1249	1.8044	5.439	2H	2.0964	1.7929	INACTIVE	13.2059	10.069	12.015	10.7733	9.3597	8.6907	4.1703	2.4239	8.8597	1.901	2.0566	5.4455	4.4128	6.9318	8.9834	5.8185	9.2808	3.8445	2.2447	5.7018	1	2	13	21	3.5078	-58.4314	-63.9961	TRANS	rep0	4.10484299999996
1249	1250	1.9144	3.3312	2H	2.4482	1.7842	INACTIVE	13.184	10.296	12.2221	11.6427	9.39	8.3058	4.2555	2.2341	8.9098	2.2945	2.3638	5.1966	4.5583	7.6369	8.7032	5.508	10.1047	3.3033	2.2911	6.5075	1	2	10	21	3.8157	-53.5991	-38.2164	TRANS	rep0	-1.074973
1250	1251	1.7871	4.2815	2H	2.2333	1.7955	INACTIVE	12.9274	9.9981	11.6388	11.7785	9.3239	8.608	4.374	2.1785	8.4333	2.1105	2.0507	5.4692	4.6388	7.6416	8.2905	5.1702	9.5032	3.6766	2.2583	3.9779	1	2	12	22	3.1632	-62.7929	-63.6549	TRANS	rep0	-0.9293139999999767
1251	1252	1.9552	3.5494	2H	2.259	1.8423	INACTIVE	12.9962	10.8525	12.6177	11.471	9.7465	8.0812	4.3513	2.0325	7.9727	2.5933	1.9962	5.3502	4.3117	7.6689	8.2179	5.421	8.5155	3.9369	2.5462	4.4402	2	2	14	19	3.2341	-62.6456	-48.4315	TRANS	rep0	0.22258099999999104
1252	1253	1.923	2.8434	2H	2.3004	1.6421	INACTIVE	13.0916	10.4369	12.02	11.8359	9.0539	7.8828	4.1453	2.0697	8.36	2.4612	2.2293	5.3112	4.0981	7.2831	7.9737	5.3089	10.2376	3.5414	2.4267	4.2264	1	2	13	22	3.0291	-63.695	-58.9629	TRANS	rep0	-2.123012000000017
1253	1254	1.7476	2.9046	2H	2.1519	1.7031	INACTIVE	13.424	10.6882	12.8746	11.8408	8.8229	7.9008	4.574	2.3212	8.5301	2.2667	2.0716	5.1982	4.3229	7.8214	8.9323	5.9913	8.641	4.414	2.2922	4.2874	2	2	14	21	3.2117	-76.6358	-37.6662	TRANS	rep0	0.12580800000000636
1254	1255	1.7174	2.4447	2H	2.0875	1.9167	INACTIVE	13.0272	10.3823	12.692	11.7545	8.823	8.1576	3.9285	1.9927	7.7107	2.6869	1.9998	4.9104	4.312	7.6016	8.9408	5.6982	9.2838	3.5598	2.5041	4.6638	2	2	14	21	3.0337	-65.99	-77.7799	TRANS	rep0	7.06399799999997
1255	1256	1.8798	3.201	2H	2.0929	1.8788	INACTIVE	13.1654	10.4351	12.5081	11.6217	8.863	8.3164	4.1818	2.5582	8.8765	2.0002	2.4297	5.7999	4.3733	6.833	9.2191	5.5366	9.7977	3.8154	2.2398	4.4826	1	2	12	23	3.6394	-49.8916	-60.5544	TRANS	rep0	3.6226029999999696
1256	1257	1.7528	3.9097	2H	2.2862	2.0307	INACTIVE	13.2085	10.806	11.9722	11.8894	8.3406	7.7755	3.9559	1.9356	7.8762	2.6201	1.7757	4.8477	4.5989	7.0282	8.6629	5.3125	9.6711	3.3437	2.286	5.663	2	2	13	20	3.0991	-62.6346	-49.4223	TRANS	rep0	-3.672573
1257	1258	1.8755	2.9303	2H	2.2541	1.9997	INACTIVE	12.9177	10.3983	12.3262	12.2618	9.6821	8.3545	3.9392	2.0925	7.8267	2.4267	1.9153	5.2494	4.7176	7.3238	8.6771	5.0893	8.4586	3.5734	2.6651	5.4402	1	2	14	22	3.1081	-69.2319	-52.194	TRANS	rep0	-2.5009130000000823
1258	1259	1.7563	5.8903	2H	2.2339	1.7577	INACTIVE	13.188	10.0096	12.1197	11.9577	9.4272	8.6928	3.9991	2.1851	8.6725	2.4444	1.7466	6.0147	4.3945	8.3451	8.1242	5.6736	9.6323	3.6833	2.2121	6.1001	1	1	12	20	2.8534	-65.6409	119.7509	TRANS	rep0	-2.0681730000000584
1259	1260	2.0044	3.6141	2H	2.166	2.0102	INACTIVE	12.9216	10.1665	12.2095	11.8124	8.7653	8.4383	4.1256	2.4045	7.704	2.0499	1.9691	4.9095	4.4432	7.3905	8.4356	5.5454	8.9362	3.6064	2.3242	4.078	1	2	12	24	3.0154	-73.0312	135.8102	TRANS	rep0	5.771892999999977
1260	1261	1.8058	2.5473	2H	2.1822	1.9639	INACTIVE	13.1466	10.27	12.0578	12.0898	8.6517	8.2606	3.9826	2.5319	7.8319	2.459	1.8827	4.622	4.9868	7.8463	8.7925	5.5532	9.3228	3.9932	2.4243	5.6256	1	2	15	23	3.3	-56.9178	127.5696	TRANS	rep0	-0.80568999999997
1261	1262	1.7295	2.3979	2H	2.3003	1.7239	INACTIVE	13.2208	10.3152	11.8485	12.0698	8.9472	8.4547	3.9937	2.449	8.0005	2.291	2.2215	4.6576	4.801	7.7696	8.6041	5.3258	9.9117	3.4404	2.2307	5.905	1	2	11	24	3.3362	-64.3411	-175.3218	TRANS	rep0	-5.543653000000006
1262	1263	1.7372	2.5512	2H	2.268	1.8226	INACTIVE	13.023	10.011	12.5095	11.8284	8.4828	8.0182	4.6302	2.4331	6.374	2.7181	2.1341	4.584	4.3283	8.0762	8.7986	5.7091	10.2532	4.0485	2.3967	4.6739	1	2	16	26	3.0667	-46.771	119.6163	TRANS	rep0	9.600131000000033
1263	1264	2.0344	2.6572	2H	2.2601	2.0139	INACTIVE	13.5038	10.075	12.2038	12.0129	8.9537	7.8215	4.1933	3.2704	7.9655	1.9471	2.3502	5.2914	4.5005	7.4713	8.5789	5.1605	8.7002	3.4528	2.421	5.9966	1	1	14	26	3.4679	-55.398	142.9617	TRANS	rep0	-4.234557999999993
1264	1265	2.0593	3.1159	2H	2.2617	1.8657	INACTIVE	13.3247	10.571	11.3812	12.0988	8.8648	8.3927	4.4472	3.1968	8.2446	2.1798	2.2592	4.7314	4.8182	7.9563	9.6078	5.868	8.3515	3.6568	2.3007	4.6605	1	2	10	25	2.9342	-64.2106	129.2548	TRANS	rep0	-13.002381000000014
1265	1266	1.7217	2.9295	2H	2.1308	1.9802	INACTIVE	13.2874	10.0279	12.4172	11.55	9.0247	8.3004	4.7415	3.4861	8.1036	1.9029	2.3018	5.7652	4.4055	8.0999	8.5385	5.9499	10.1943	3.8771	2.4196	3.9731	1	2	13	27	3.2911	-66.2417	122.7838	TRANS	rep0	3.7459780000000364
1266	1267	1.8257	2.7448	2H	2.3927	1.6979	INACTIVE	12.6877	10.2323	12.0351	12.2583	8.801	7.8794	4.12	2.5157	7.6287	2.5284	1.7962	4.8598	4.9673	7.687	8.6105	5.5943	9.6189	3.2271	2.667	3.7493	1	2	11	28	2.996	-65.9768	142.5523	TRANS	rep0	4.052448000000027
1267	1268	1.8418	2.4914	2H	2.0867	1.8467	INACTIVE	13.0132	10.5172	12.2133	12.2276	9.1363	7.8445	4.0113	2.8287	7.7232	2.2283	2.2286	4.6205	5.2241	7.9034	8.8049	5.6385	9.5004	4.1999	2.3447	3.7282	1	2	16	21	3.0737	-67.535	119.8425	TRANS	rep0	-2.7482949999999846
1268	1269	2.1774	4.3994	2H	2.296	1.7181	INACTIVE	13.0779	10.5821	12.5908	12.3786	8.4805	8.0388	4.0275	2.4837	7.9615	2.454	2.3592	4.8221	4.7133	8.3211	8.9312	5.9399	9.7316	3.8534	2.2661	4.2461	1	2	17	25	2.8825	-55.4911	105.5599	TRANS	rep0	1.7315269999999714
1269	1270	2.0266	2.5623	2H	2.2868	1.8429	INACTIVE	12.9808	10.2859	12.0163	11.5129	8.6165	8.0722	4.182	1.8201	6.5663	2.8369	2.1907	3.9825	4.3849	7.083	8.521	5.8546	9.9442	3.3008	2.1539	4.0773	1	2	17	27	2.9433	-46.4985	131.5504	TRANS	rep0	4.917332999999928
1270	1271	1.875	2.5675	2H	2.2122	1.8873	INACTIVE	13.5374	10.3749	12.1015	10.9461	8.3071	8.4529	4.3716	3.5312	8.395	2.067	2.3136	4.8481	4.3495	7.4655	8.3153	5.7039	9.6381	3.9444	2.4603	3.8646	1	2	14	23	3.0577	-60.631	129.6127	TRANS	rep0	2.180830999999955
1271	1272	1.8605	2.217	2H	2.3087	1.903	INACTIVE	13.0853	10.2215	12.3092	12.0601	8.9443	8.1278	4.3222	1.995	6.7548	2.9898	2.1753	4.15	4.8176	8.2515	9.0084	5.6366	9.6531	4.1576	2.3397	3.7929	1	2	14	26	3.0819	-53.1217	116.7442	TRANS	rep0	1.3990249999999378
1272	1273	1.9856	3.5723	2H	2.1265	1.7136	INACTIVE	13.2064	9.7884	12.5985	11.9608	8.7788	8.7096	4.1103	2.7794	7.9315	2.3928	1.9691	4.8374	4.5163	7.4115	8.4354	5.6775	9.7379	4.0161	2.3641	3.7249	1	2	11	22	2.7599	-85.7572	118.7727	TRANS	rep0	7.078782999999987
1273	1274	1.8618	3.5168	2H	2.2774	1.8319	INACTIVE	13.1511	10.2526	11.9497	12.5393	8.9804	8.0322	3.963	2.6704	8.5384	2.3096	2.0741	4.9868	4.7498	7.3353	8.135	5.5662	10.3644	3.7018	2.2921	4.078	1	2	12	24	3.144	-77.8193	131.427	TRANS	rep0	-6.279481999999973
1274	1275	1.9759	2.8332	2H	2.363	1.7378	INACTIVE	12.9658	10.6325	11.8871	11.9548	9.0074	7.4379	3.8817	2.1013	7.6	2.7709	2.8607	4.1309	4.7707	7.4549	9.2683	5.293	8.7909	4.1213	2.3531	4.4954	2	2	13	22	3.3559	-68.5921	124.3784	TRANS	rep0	-3.5176270000000613
1275	1276	1.8767	3.2078	2H	2.227	1.9672	INACTIVE	13.1444	10.557	11.6067	12.1888	9.062	8.0827	4.1187	2.8618	9.007	2.1021	1.8366	5.5176	4.885	7.634	9.5715	5.9558	9.329	3.8188	2.1289	3.7991	2	2	13	21	2.9991	-64.2109	128.3786	TRANS	rep0	-9.837851
1276	1277	1.7259	3.298	2H	2.2776	1.7921	INACTIVE	13.1558	10.346	11.6987	11.0927	8.9469	7.9242	4.2965	2.9238	8.4423	2.0214	2.3412	5.1614	4.6554	7.2469	8.3727	5.727	9.1811	2.9115	2.2899	4.0682	1	2	13	18	3.3585	-50.4997	158.6534	TRANS	rep0	-0.028238999999985026
1277	1278	1.9237	3.0152	2H	2.3066	1.733	INACTIVE	13.1552	10.3455	12.3861	11.7247	9.1875	8.6642	4.0765	2.4233	7.87	2.0308	2.3496	4.6501	4.789	7.3941	9.2317	5.301	9.2369	3.6256	2.3562	4.3987	1	2	14	27	3.3227	-72.8545	115.241	TRANS	rep0	0.9962710000000357
1278	1279	1.8031	2.6294	2H	2.1973	1.9091	INACTIVE	13.1393	10.6258	12.3328	11.0658	9.2724	7.9115	4.2049	2.7008	8.2795	2.0519	2.1313	4.8911	5.3863	8.4489	8.7204	5.6699	9.8875	4.0117	2.3054	3.9273	1	2	11	23	3.1314	-49.5416	137.4106	TRANS	rep0	2.3253290000000106
1279	1280	1.7228	5.8787	2H	2.177	1.8303	INACTIVE	13.2241	10.2747	12.0999	11.22	9.6654	8.1966	4.3331	2.9462	7.9964	2.2052	2.1893	5.0494	4.7625	7.2758	8.837	5.5986	9.4913	3.6031	2.2225	4.0822	1	2	11	20	2.7664	-50.2787	117.5951	TRANS	rep0	-1.3706760000000031
1280	1281	1.8505	3.7173	2H	2.1758	1.9038	INACTIVE	13.1476	10.535	12.1119	11.5768	9.1625	8.0453	3.8648	2.119	7.0863	2.4277	1.9122	4.7551	3.7776	7.5555	8.3872	6.0547	9.8057	3.5749	2.2447	4.1724	1	2	10	21	3.0095	-65.5386	135.6309	TRANS	rep0	-1.7707850000000462
1281	1282	1.7449	3.0158	2H	2.1995	1.8511	INACTIVE	13.4413	10.3309	12.0265	11.0362	9.8847	8.1795	4.45	2.1338	8.8414	2.2761	2.2827	4.9287	4.9907	7.2068	8.5556	5.3703	9.3552	3.8806	2.2162	4.4228	1	2	13	21	2.8936	-63.6082	126.1725	TRANS	rep0	-5.584920000000011
1282	1283	1.8406	3.0024	2H	2.1992	2.0587	INACTIVE	13.1325	10.7844	12.2184	11.4145	8.3507	8.2062	4.1227	2.0695	8.1405	2.1465	1.9465	5.0313	4.9787	7.4442	8.2305	5.7303	9.4508	3.2969	2.2987	5.5192	1	2	12	23	3.1822	-71.9915	149.6534	TRANS	rep0	2.780227000000025
1283	1284	1.7987	2.9631	2H	2.0987	1.795	INACTIVE	13.14	10.3613	12.3497	11.6	9.2848	8.4579	4.6638	2.1124	7.9487	2.3519	2.0912	4.9039	4.6378	6.87	8.3309	5.3883	9.4202	4.0206	2.3937	3.9304	1	2	13	20	2.873	-49.9761	100.0152	TRANS	rep0	1.0438049999999635
1284	1285	1.8739	2.8817	2H	2.1272	1.873	INACTIVE	13.5733	10.0318	12.0503	12.307	8.7958	8.0747	4.1809	1.9759	8.5666	2.3302	2.2692	5.0272	4.5633	8.0023	8.4309	5.5777	9.6445	3.3528	2.2357	4.5261	1	2	12	23	3.1757	-69.8423	160.3739	TRANS	rep0	-7.341117999999938
1285	1286	1.79	2.7882	2H	2.1957	1.6899	INACTIVE	13.0507	10.7529	11.5687	11.549	9.1972	8.0373	3.9876	2.3909	7.8451	1.9734	2.3164	4.8096	4.2578	7.199	9.151	5.5799	9.3029	3.7304	2.2532	4.3245	1	2	15	22	2.5684	-58.3079	137.4402	TRANS	rep0	-6.98690600000009
1286	1287	1.707	5.6141	2H	2.2334	1.9149	INACTIVE	13.4643	10.9475	11.7151	11.7074	9.7196	8.3285	4.1798	3.2042	8.4784	2.1251	1.7679	5.2222	4.8357	7.1071	9.7311	5.3423	8.2331	4.2747	2.2706	4.5759	2	3	12	23	2.871	-40.8113	119.1195	TRANS	rep0	-16.832317999999987
1287	1288	1.9258	2.8732	2H	2.2093	1.7273	INACTIVE	12.901	10.6148	11.9506	12.3997	9.354	8.1558	3.9439	3.2091	8.2875	2.0927	2.1308	5.5463	5.1372	7.1178	8.9545	5.3629	8.7099	4.0792	2.3797	4.3158	2	3	12	18	3.2642	-65.2802	136.6941	TRANS	rep0	-6.490224000000012
1288	1289	1.7022	2.5476	2H	2.2329	1.7259	INACTIVE	13.1792	10.7405	12.3311	12.3853	9.3491	8.1622	4.3761	2.7792	8.0477	2.2462	2.539	5.2749	5.1105	7.8713	9.8612	5.2844	7.9966	3.8077	2.2797	4.8439	2	3	12	21	2.7502	-50.8276	129.3364	TRANS	rep0	-7.879543000000012
1289	1290	1.8346	2.5775	2H	2.2972	1.8207	INACTIVE	13.2826	10.4435	12.5419	12.3194	9.1094	8.3028	4.0736	3.0289	8.737	2.0004	2.3688	5.2766	5.0797	6.4073	9.1498	5.6174	8.7678	3.9407	2.4468	4.2125	2	3	10	20	3.3577	-59.3618	131.8899	TRANS	rep0	-3.520354999999995
1290	1291	1.9084	2.8393	2H	2.1942	1.8791	INACTIVE	13.0988	10.7058	12.1212	12.52	9.0023	8.6997	4.1791	2.6381	8.1703	2.2001	2.114	4.7853	4.6945	7.5714	9.1212	5.7205	9.4378	4.0366	2.2795	5.5191	2	3	14	25	2.8112	-64.8431	132.1253	TRANS	rep0	-7.4081540000000246
1291	1292	2.0029	3.1355	2H	2.3132	1.8657	INACTIVE	12.7608	10.5895	12.6411	12.3547	8.6425	8.355	4.1274	3.919	8.6122	1.8706	2.0452	5.7389	4.5473	6.9875	8.4148	5.4746	8.5003	4.4097	2.3176	5.5814	3	3	11	17	3.1798	-66.1457	130.753	TRANS	rep0	6.014532999999972
1292	1293	1.8163	2.4867	2H	2.1328	2.0834	INACTIVE	13.0526	10.1858	12.4192	11.6976	9.1339	8.4363	4.084	3.5628	7.7905	2.0536	2.0559	4.6074	4.6685	7.6006	9.5558	5.986	8.858	4.304	2.2006	5.4546	3	3	11	21	3.2852	-55.1777	129.5342	TRANS	rep0	4.446307999999988
1293	1294	1.7992	2.8818	2H	2.2101	1.8522	INACTIVE	12.7669	10.6201	12.4577	11.8137	9.0413	8.4542	4.6068	3.8153	8.5339	1.8753	2.1804	5.231	4.5557	7.2967	9.6965	6.1784	8.6714	4.0199	2.2718	5.6388	2	3	13	23	2.7881	-77.5026	133.7483	TRANS	rep0	5.359947999999974
1294	1295	2.0544	3.5475	2H	2.0848	1.984	INACTIVE	13.0194	10.2852	12.1008	12.4284	9.3878	8.1742	4.1245	3.6977	9.3316	1.7381	1.8527	5.911	4.3461	7.4188	8.7117	5.6455	8.8915	4.3528	2.2673	5.3643	2	3	12	19	3.0741	-61.6949	135.3124	TRANS	rep0	-4.676682000000028
1295	1296	1.9384	3.5678	2H	2.2772	1.8393	INACTIVE	12.6492	10.1104	11.9682	11.4685	8.4766	8.3962	3.9741	3.0056	8.4895	2.0881	2.6809	5.2115	4.9495	7.1807	9.1324	5.3213	8.3005	4.2162	2.3699	4.6581	2	3	11	18	3.3	-67.7785	124.3741	TRANS	rep0	11.612325999999939
1296	1297	2.0307	3.5492	2H	2.1849	1.7787	INACTIVE	13.1739	10.2717	12.7085	12.4412	9.5395	8.1148	4.2526	3.3829	8.9034	1.7958	2.0659	5.3416	4.5152	7.3159	8.8226	5.5673	8.3477	4.0758	2.3275	4.469	2	3	10	22	2.9536	-54.9423	124.8792	TRANS	rep0	-2.1398700000000304
1297	1298	1.971	3.8332	2H	2.1133	1.9119	INACTIVE	13.1295	10.5715	13.3026	11.6294	9.5025	8.2699	3.9563	3.9557	8.5977	1.8367	1.9126	5.6718	4.861	7.4442	9.0361	5.8288	8.5239	3.9952	2.1908	4.8378	2	3	9	19	2.9418	-53.1817	129.8262	TRANS	rep0	6.952313000000004
1298	1299	1.8802	3.6121	2H	2.2253	1.8232	INACTIVE	13.2126	10.8911	12.3491	12.3275	8.9045	8.5554	4.1193	4.1792	9.5659	1.8918	2.0239	6.2647	4.1801	7.2725	8.0327	5.6902	8.9334	4.2784	2.3629	4.7429	2	3	11	19	3.0219	-52.9437	125.1038	TRANS	rep0	-6.658989000000076
1299	1300	1.9001	2.3496	2H	2.1616	1.969	INACTIVE	13.2473	10.4357	12.7735	12.2853	9.5729	8.0831	3.9407	2.893	8.0877	1.8986	2.0476	4.9778	4.7789	7.5698	8.3095	5.0248	9.5099	4.1584	2.2161	4.2115	2	3	12	19	2.8804	-62.2779	131.9278	TRANS	rep0	-3.045622000000037
1300	1301	1.9136	3.4843	2H	2.2501	1.8689	INACTIVE	13.2428	10.2386	11.9812	11.9341	9.6685	8.2332	4.1575	3.5925	8.8417	1.98	1.9865	5.4716	4.7673	7.8302	8.0867	5.5202	10.0178	3.8419	2.4364	4.0094	2	3	11	17	3.2287	-51.9352	125.9792	TRANS	rep0	-6.976086000000009
1301	1302	1.863	3.7124	2H	2.1761	1.771	INACTIVE	13.0148	10.3917	12.0981	11.8651	9.2486	8.1342	4.5706	3.3833	8.5426	2.1843	2.2242	5.1961	4.5246	7.7139	8.1694	5.6048	9.4333	4.2156	2.1717	4.1293	1	3	11	21	2.7747	-69.4174	142.26	TRANS	rep0	-1.1597510000000284
1302	1303	1.7815	3.6419	2H	2.2921	1.8343	INACTIVE	13.227	9.8418	11.9908	12.1201	8.9145	8.2684	4.3331	3.9251	8.8976	2.0622	1.9266	5.7144	4.5832	7.8183	7.6891	5.3863	9.8316	3.5891	2.3493	4.2973	1	3	11	18	2.5517	-55.0896	104.8462	TRANS	rep0	-0.8766599999999585
1303	1304	2.0585	3.2567	2H	2.1897	1.9296	INACTIVE	13.5416	10.0153	12.2691	11.6128	9.276	8.6652	4.0508	3.7403	8.7015	2.1543	2.1955	5.0771	5.1377	8.1983	8.5133	5.3381	9.4443	4.4748	2.2894	5.4558	2	3	12	17	3.2134	-67.2887	141.9634	TRANS	rep0	-2.8839890000000423
1304	1305	1.9107	3.3105	2H	2.2654	1.8448	INACTIVE	13.2087	10.524	11.342	12.2085	9.2322	9.2073	4.0817	4.1154	8.6506	1.9517	1.9234	5.3688	4.6254	7.626	9.2831	5.782	8.1089	3.7932	2.2812	4.2344	3	3	14	19	3.6057	-50.1801	105.8815	TRANS	rep0	-13.938604999999995
1305	1306	1.782	3.6733	2H	2.3318	1.8283	INACTIVE	13.176	10.3122	11.997	11.8998	8.2052	8.9059	4.3639	4.2402	9.3078	1.8555	2.0798	5.4004	4.6371	6.8325	8.7434	5.3412	8.9468	4.2737	2.239	4.4419	3	3	10	22	3.3732	-57.199	129.227	TRANS	rep0	1.4261459999999033
1306	1307	1.8217	2.5313	2H	2.142	1.8963	INACTIVE	12.8142	10.2143	11.3188	12.3043	8.9544	8.188	4.2295	3.2764	8.4208	1.8405	2.1634	5.2232	4.6132	6.9033	8.6634	5.6453	8.505	4.4457	2.2145	4.4823	2	3	14	21	2.5743	-65.3894	126.8044	TRANS	rep0	-5.252747999999997
1307	1308	1.8383	3.1881	2H	2.1243	1.7293	INACTIVE	13.2961	10.3055	12.0639	12.1912	9.1828	8.0985	4.288	3.9482	7.9564	1.9711	2.5091	5.515	4.5712	7.3491	9.1907	5.4084	8.1576	3.8143	2.2419	4.4707	1	3	11	18	3.242	-56.7954	99.9067	TRANS	rep0	-6.591103999999973
1308	1309	1.6476	2.6207	2H	2.2375	1.668	INACTIVE	13.1572	10.4521	12.0047	12.4157	8.0671	8.5992	4.1345	2.5666	7.5472	2.4523	2.3802	4.482	4.6202	7.516	9.1365	5.3946	8.3704	4.0296	2.3137	4.0488	2	3	16	21	2.782	-52.287	105.2278	TRANS	rep0	-1.8380669999999668
1309	1310	1.8322	3.2112	2H	2.3003	1.9554	INACTIVE	13.0702	10.2606	11.8432	12.3419	8.6933	8.4434	4.2729	2.9696	7.9334	2.0517	1.8058	4.7237	4.3217	7.3239	9.0656	5.7864	9.3437	5.8401	4.298	3.5317	3	3	9	17	3.3432	-64.2861	135.0458	TRANS	rep0	-3.397040000000004
1310	1311	1.855	2.4692	2H	2.147	2.017	INACTIVE	13.4939	10.3204	11.0662	11.7732	8.6819	8.3047	4.3092	3.8296	8.38	2.244	1.932	6.0793	4.5794	7.5553	9.0035	5.3774	8.8408	4.5566	2.2488	5.7638	2	3	15	21	2.7749	-63.7269	140.1349	TRANS	rep0	-13.391484999999989
1311	1312	1.922	5.3887	2H	2.2093	1.9308	INACTIVE	13.2549	10.7344	11.6542	11.6842	8.7956	8.171	4.0536	4.1212	9.1379	2.0818	2.0186	6.0714	4.689	6.9485	8.7004	5.4812	8.3585	4.6807	2.2982	4.0855	2	3	10	16	3.0135	-47.2829	128.2846	TRANS	rep0	-7.771749000000057
1312	1313	1.9675	2.8727	2H	2.2091	1.7657	INACTIVE	13.1264	10.0798	11.3405	12.1055	8.904	8.4814	3.8693	3.84	8.7136	1.918	2.6259	5.7947	4.6435	7.1621	9.1894	5.5656	8.5461	4.3229	2.2234	5.5803	3	3	10	18	3.0638	-65.0894	123.5713	TRANS	rep0	-7.015713000000005
1313	1314	1.768	4.1852	2H	2.1101	1.7608	INACTIVE	12.8531	10.3514	11.3661	11.7425	9.5805	8.745	4.2031	4.6432	9.1491	1.8991	2.11	6.5629	3.9472	7.3897	8.324	5.528	8.2805	5.121	2.1962	5.0799	2	3	9	17	2.9828	-61.8864	136.7024	TRANS	rep0	-6.145539999999983
1314	1315	2.2348	4.1849	2H	2.3715	1.8691	INACTIVE	13.2058	10.5945	11.6339	12.2021	8.4217	8.6799	4.0764	2.6274	7.5259	2.255	2.0226	4.4258	4.6067	6.6948	9.1378	5.6462	8.0442	4.282	2.3242	5.5965	3	3	12	18	3.3003	-64.8146	126.4824	TRANS	rep0	-7.503501000000028
1315	1316	1.6421	4.8468	2H	2.2632	1.7777	INACTIVE	13.2991	10.2291	12.096	12.2634	9.5463	8.3235	3.9274	3.732	8.9187	1.9966	2.3101	6.1702	4.4637	7.5564	8.6783	5.5248	8.1362	4.0761	2.1915	5.4442	3	3	9	21	3.4309	-62.6655	116.5	TRANS	rep0	-8.113568999999984
1316	1317	1.6358	3.8744	2H	2.1041	2.0486	INACTIVE	13.61	10.4023	11.3864	12.2023	9.6136	8.3237	4.0312	3.3696	7.8681	1.874	2.4684	5.5697	4.6101	7.3212	8.611	5.6094	9.2655	4.4269	2.2738	5.3638	2	3	15	22	3.0007	-71.4308	130.9057	TRANS	rep0	-20.34925000000004
1317	1318	1.8943	2.9881	2H	2.197	1.7464	INACTIVE	13.117	10.5967	11.2853	11.9515	9.7551	8.3158	4.5004	3.5244	8.311	2.1935	1.9625	5.4001	4.439	6.9034	8.88	5.5402	8.5881	4.8579	2.3837	4.1348	2	3	12	19	2.9418	-73.8654	135.2487	TRANS	rep0	-14.791183000000046
1318	1319	1.8081	3.1865	2H	2.2308	1.7992	INACTIVE	12.7778	10.4691	11.565	11.7974	9.0985	8.2683	4.3428	3.066	7.8686	1.8608	2.1864	4.9295	4.4729	6.5819	9.4486	5.7982	8.729	4.6899	2.358	5.1642	3	3	11	20	3.2004	-69.2775	143.3161	TRANS	rep0	-1.9747839999999997
1319	1320	1.8274	2.5423	2H	2.1715	1.785	INACTIVE	13.4443	10.2341	11.4386	11.9225	8.4391	8.499	4.1396	3.0936	7.6416	2.6554	2.2036	4.78	4.4914	8.0614	8.9543	5.8007	9.3276	4.4861	2.3714	4.436	2	3	10	16	2.918	-62.9617	145.6878	TRANS	rep0	-8.301747000000034
1320	1321	1.8856	5.9174	2H	2.216	1.8019	INACTIVE	12.9322	10.3951	10.6579	11.3482	10.035	8.4869	4.1629	3.8617	8.6048	1.9054	3.0601	5.1837	5.0886	6.8362	9.075	5.5568	8.3677	4.4225	2.1905	5.0905	3	3	11	20	3.1699	-70.0249	129.9795	TRANS	rep0	-13.952163000000041
1321	1322	1.7435	2.9002	2H	2.1843	1.8368	INACTIVE	12.8173	10.2204	11.5668	11.7519	9.271	8.3013	4.0866	3.3753	7.5397	2.1076	1.8095	5.0333	5.18	6.8873	9.2934	5.8955	8.506	4.7901	2.173	3.9866	2	3	15	25	2.9509	-52.8177	134.151	TRANS	rep0	-1.246167000000014
1322	1323	1.8865	2.8216	2H	2.278	2.0916	INACTIVE	13.206	10.4041	11.9131	11.5326	9.585	8.17	4.6147	3.4745	8.1877	1.9527	2.2428	5.0753	4.4152	6.9359	8.8782	5.5363	9.229	4.2999	2.277	4.2929	2	3	13	21	3.2729	-45.8992	124.0499	TRANS	rep0	-5.3532129999999825
1323	1324	1.7927	3.6756	2H	2.2335	1.7695	INACTIVE	13.1433	10.1562	11.4166	12.0147	9.0163	8.9011	4.4571	3.3727	9.2789	1.8443	1.7681	5.4216	4.8658	6.7669	8.8406	5.5929	8.4185	4.4741	2.2866	3.9955	3	3	9	20	2.8222	-66.5175	143.7723	TRANS	rep0	-7.160826999999983
1324	1325	1.7275	3.5104	2H	2.1989	1.872	INACTIVE	12.749	10.2185	11.4305	12.0771	8.6197	8.3725	4.1737	3.0235	7.4409	2.2688	2.0126	4.968	4.3554	7.5432	9.0884	5.6541	8.2433	3.9694	2.2698	4.0699	2	3	14	17	3.0658	-64.8551	133.9132	TRANS	rep0	-0.14329099999997652
1325	1326	2.0395	5.0104	2H	2.1578	1.7929	INACTIVE	13.4012	10.4916	12.2107	12.4864	9.3995	8.2912	4.3627	2.8271	8.0328	2.1661	3.947	5.0577	4.8427	7.6229	9.3828	5.8446	8.7991	4.8308	2.3688	4.0927	2	3	15	25	3.0903	-57.0114	169.752	TRANS	rep0	-11.185269000000062
1326	1327	1.7312	3.628	2H	2.2477	1.8228	INACTIVE	12.9238	10.4736	12.1639	12.208	9.4358	7.9988	4.2707	2.9911	7.4523	2.271	1.9976	4.5144	4.5868	7.6063	9.8054	5.9277	8.135	4.3319	2.272	4.3798	2	3	14	21	2.6238	-65.0745	128.0243	TRANS	rep0	-3.0155730000000176
1327	1328	2.0232	2.8245	2H	2.1367	1.7741	INACTIVE	13.1844	10.3579	12.0697	12.581	9.7557	7.9721	4.2868	3.0387	8.2271	2.1426	2.1221	4.9354	4.7614	7.4813	9.7628	5.8138	8.4763	4.2234	2.287	4.7106	3	3	12	20	3.0258	-40.3319	119.7324	TRANS	rep0	-10.77979700000003
1328	1329	1.892	4.021	2H	2.1837	2.1808	INACTIVE	13.1183	10.1448	12.0098	12.4574	9.022	8.1024	4.4861	3.8803	8.6851	2.0824	1.9066	5.0048	4.379	6.8944	9.9844	6.2319	8.2544	4.3859	2.2563	4.3536	2	3	12	17	2.8274	-56.3992	124.052	TRANS	rep0	-4.136774999999943
1329	1330	1.9636	3.5131	2H	2.311	1.7487	INACTIVE	13.4002	10.6295	12.2193	12.5266	9.107	8.2204	4.2683	3.2455	8.2899	2.2358	1.8835	4.7167	4.7428	7.5151	9.6176	6.2303	8.3597	4.4605	2.3056	4.7041	3	3	14	21	3.3193	-46.6193	123.8151	TRANS	rep0	-10.87050499999998
1330	1331	1.7754	5.1438	2H	2.1604	1.8007	INACTIVE	13.1292	10.9167	11.9456	12.8733	9.7188	7.9207	4.367	3.4824	8.3765	2.0196	2.1161	4.8765	4.7058	7.5813	9.3462	5.1065	8.1525	4.519	2.2686	3.8283	2	3	13	19	2.8621	-57.5554	129.9263	TRANS	rep0	-17.026586000000066
1331	1332	1.8953	2.8823	2H	2.2035	1.7649	INACTIVE	13.7484	10.5484	11.5413	12.6443	9.2697	7.9885	3.9925	3.0846	8.3253	2.0855	2.1723	4.9824	4.6661	6.9989	9.2656	5.4619	8.3318	4.5582	2.3593	4.6501	2	3	11	20	3.2497	-70.7161	147.3919	TRANS	rep0	-23.046786999999995
1332	1333	1.9426	2.7315	2H	2.3703	1.7065	INACTIVE	13.131	10.2333	11.6975	11.8854	8.4895	8.1445	4.4113	3.8605	8.2765	1.8125	2.2759	5.3997	4.5222	6.9819	9.3053	5.6098	8.6653	4.2657	2.2648	4.1204	3	3	13	20	2.716	-64.6964	134.3239	TRANS	rep0	-1.444769000000008
1333	1334	1.9225	2.6685	2H	2.1937	1.8105	INACTIVE	13.288	10.4416	11.6678	12.3413	9.1012	8.2166	4.0236	3.5474	8.2093	1.8298	2.1375	5.3557	4.4791	7.1321	8.7252	5.3059	8.6862	4.3307	2.2643	4.2906	2	3	11	20	2.6442	-69.4104	147.7982	TRANS	rep0	-11.642454000000043
1334	1335	1.7341	3.8745	2H	2.1171	1.7881	INACTIVE	13.0325	10.6412	12.4412	11.5521	9.4131	8.4942	4.2689	2.8323	7.3305	2.2799	2.3297	4.6848	4.4448	7.0983	8.8476	5.1717	8.6984	4.2705	2.3271	4.4637	3	3	11	18	2.9375	-81.7175	140.6759	TRANS	rep0	0.9287590000000137
1335	1336	1.9114	2.9204	2H	2.253	2.008	INACTIVE	13.2231	10.715	12.1987	13.0187	8.9654	8.4339	4.0116	2.5425	7.1221	2.332	2.3889	5.0517	4.8918	7.5751	9.1003	5.3837	8.5988	4.3576	2.2318	4.485	2	3	10	21	2.9574	-48.9233	113.5512	TRANS	rep0	-11.525048000000027
1336	1337	2.0308	3.1779	2H	2.2098	1.8312	INACTIVE	12.9671	10.3683	12.08	12.5843	8.9482	8.1514	4.1933	3.1827	7.8405	2.0545	2.0004	4.6823	4.3697	7.1324	8.8325	5.522	9.1306	4.6412	2.3427	4.1868	2	3	12	18	3.0472	-70.7477	135.3898	TRANS	rep0	-3.43527899999998
1337	1338	1.9	3.3925	2H	2.2035	1.8868	INACTIVE	13.1087	10.3632	11.1557	12.1111	9.2879	8.2928	4.0254	3.1938	7.9672	2.1149	2.3928	4.8997	4.9117	7.9188	8.3193	5.3429	9.7811	4.1239	2.4187	4.4242	3	3	13	22	3.396	-47.8896	113.7219	TRANS	rep0	-12.642688000000021
1338	1339	1.8673	2.1387	2H	2.3774	1.8644	INACTIVE	13.3531	10.559	12.1838	12.1937	9.2593	8.4415	3.9948	2.444	6.8346	2.3243	2.7453	4.374	4.7484	7.5936	9.4746	5.3434	8.2443	3.9686	2.2239	4.5659	2	3	15	25	3.1947	-56.2837	110.9769	TRANS	rep0	-8.668125000000032
1339	1340	1.9409	2.4702	2H	2.233	1.7531	INACTIVE	13.4511	10.4147	11.9356	12.0848	8.8308	8.3471	4.6118	3.569	7.8789	1.9533	2.0639	5.3652	4.3509	7.329	8.3711	5.2347	8.73	4.0521	2.1977	4.4402	2	3	12	20	3.0474	-66.3055	123.6282	TRANS	rep0	-8.318782999999996
1340	1341	1.8052	2.9415	2H	2.1002	1.7863	INACTIVE	13.1032	10.4418	12.0992	12.2058	9.6767	8.4164	4.7955	2.9695	7.5172	2.0691	2.816	4.8821	4.7205	7.4157	8.9067	5.4931	8.8012	4.5075	2.4352	3.9534	2	3	15	25	2.7265	-64.9223	121.4319	TRANS	rep0	-7.195010000000025
1341	1342	1.6447	3.5152	2H	2.0926	1.6874	INACTIVE	13.061	10.6235	11.7995	12.3652	9.2952	8.7611	4.2004	3.0674	8.1431	2.0556	1.9275	5.1044	4.8161	6.7853	9.1572	5.4712	7.9662	4.2927	2.3127	3.9685	2	3	14	22	3.2672	-71.4027	127.3286	TRANS	rep0	-9.71686299999999
1342	1343	1.8263	2.9097	2H	2.359	1.7601	INACTIVE	13.0891	10.3937	11.8209	12.273	9.5871	8.4007	4.0462	2.8264	7.9636	1.9081	2.171	4.9426	5.147	8.0653	9.2294	5.5786	8.4401	3.9222	2.373	4.3046	2	3	13	21	3.2253	-58.5535	125.3821	TRANS	rep0	-9.117329999999981
1343	1344	1.9378	2.6553	2H	2.1684	1.779	INACTIVE	13.1217	10.1819	11.6449	12.3798	8.6056	8.6688	4.2588	3.0507	7.2588	2.0978	1.9204	4.7224	4.5335	7.2492	8.2787	5.4268	9.2755	4.3865	2.2734	5.6756	2	3	11	20	2.9514	-75.1164	129.8611	TRANS	rep0	-5.1287379999999985
1344	1345	1.8784	3.8532	2H	2.347	1.7215	INACTIVE	13.0238	10.2779	11.6644	12.0524	9.2277	8.3512	4.0817	3.1974	8.0824	1.8278	2.222	5.3224	4.34	6.8229	7.8145	5.441	9.7145	4.8392	2.3754	4.31	2	3	13	22	3.0813	-80.3963	156.766	TRANS	rep0	-5.448110000000042
1345	1346	1.8172	4.4206	2H	2.1686	1.8014	INACTIVE	13.0879	10.5221	11.4867	11.8939	8.8873	8.2511	4.0907	2.9202	7.8077	2.2939	2.1691	4.9474	4.7519	7.3271	8.6117	5.4131	9.0662	4.1413	2.2015	4.0	3	3	13	21	2.8863	-57.5622	119.3496	TRANS	rep0	-7.074115999999947
1346	1347	1.8937	2.5079	2H	2.226	2.0087	INACTIVE	13.3599	10.217	11.8099	12.1339	9.4851	8.6158	3.9875	2.8215	7.1554	2.0028	2.3271	4.9843	4.7422	6.779	9.5115	5.1721	8.2053	4.4216	2.2194	4.1687	3	3	15	27	3.2058	-49.5977	130.4893	TRANS	rep0	-10.367177999999967
1347	1348	1.8551	4.6233	2H	2.4158	1.7906	INACTIVE	13.2745	10.291	11.7412	12.4617	9.1219	8.6085	4.4802	2.617	7.521	2.4605	2.1893	5.0738	4.8817	7.3294	8.6495	5.3592	8.0118	4.0289	2.2536	4.2594	2	3	14	25	3.1054	-60.9494	123.019	TRANS	rep0	-10.500384999999994
1348	1349	1.8582	5.6758	2H	2.2268	1.7849	INACTIVE	13.2529	10.1667	11.9546	12.1012	9.5493	8.3391	4.0873	2.9502	7.6667	2.1993	2.3529	5.0175	4.5556	7.1095	8.6697	5.2417	7.5758	3.9666	2.3225	4.5077	3	3	13	19	3.1524	-72.4013	142.1915	TRANS	rep0	-7.2501250000000255
1349	1350	1.7824	4.9888	2H	2.3047	1.6886	INACTIVE	13.0373	10.1189	12.3739	11.6312	9.0422	8.5206	4.0712	3.1192	7.5988	1.9449	2.5059	4.8045	4.4801	7.1988	8.9382	5.4603	8.2886	3.9038	2.2398	4.8453	2	3	13	25	3.0902	-61.6714	139.2056	TRANS	rep0	5.662503999999956
1350	1351	1.6989	2.2448	2H	2.1755	1.6835	INACTIVE	12.7766	10.1506	11.9424	11.8947	8.4675	8.6775	4.211	3.6662	7.6243	2.1102	3.0926	5.8936	4.3393	7.0965	8.4026	5.4117	8.8343	4.4517	2.2656	4.0171	2	3	12	21	3.1456	-73.4491	132.6771	TRANS	rep0	6.586499999999887
1351	1352	1.8797	4.0862	2H	2.1029	1.8846	INACTIVE	13.0136	10.5464	12.209	11.5251	9.6027	8.6105	3.9719	3.0435	7.9039	1.8301	2.3757	5.059	4.6921	7.3635	8.7043	5.2133	8.3027	4.2325	2.2102	3.9799	2	3	11	19	2.5818	-61.8108	115.5877	TRANS	rep0	-1.0105520000000183
1352	1353	1.8588	3.2419	2H	2.1384	1.7205	INACTIVE	13.164	10.2751	11.9168	11.608	7.8561	8.4658	4.0607	2.8463	7.7809	2.4858	2.0711	5.2108	4.5299	6.7844	8.8653	5.9371	8.6698	4.104	2.3182	4.3688	2	3	14	23	2.9667	-50.0673	119.3274	TRANS	rep0	4.817864000000043
1353	1354	1.8119	3.2036	2H	2.3768	1.8492	INACTIVE	12.8318	10.1872	12.4607	12.4524	8.5917	7.7881	4.1036	3.3411	7.4155	1.9551	2.0055	5.0681	4.6245	7.2155	8.9624	5.4069	8.7266	3.8006	2.1329	4.3824	3	3	14	24	2.9327	-60.5216	130.0277	TRANS	rep0	6.059797000000003
1354	1355	1.9002	4.569	2H	2.2899	1.9055	INACTIVE	13.126	10.1494	11.45	11.6683	8.9583	8.1449	4.3009	2.5649	6.7892	2.2275	2.4293	4.4277	4.1453	6.7589	8.4484	5.5167	8.9264	4.0879	2.4694	4.0391	2	3	14	22	2.8248	-58.3668	117.7255	TRANS	rep0	-4.063089999999988
1355	1356	1.7059	3.0375	2H	2.265	1.7896	INACTIVE	13.2808	10.8058	11.8324	12.0983	8.956	8.3465	4.5159	2.7938	6.9862	2.2482	2.7261	4.9134	4.6089	8.0039	8.4215	5.6785	9.8614	4.2873	2.1697	5.3347	2	3	13	22	3.1724	-71.0537	140.6811	TRANS	rep0	-10.520551999999952
1356	1357	1.9593	3.3315	2H	2.3229	1.9788	INACTIVE	13.2517	10.1326	11.9349	12.323	7.9987	8.4069	4.3573	3.1507	7.6294	2.1443	2.1168	5.3313	4.3181	7.1157	7.9386	5.6289	9.366	3.9646	2.4154	5.5601	3	3	14	24	2.8046	-47.3008	120.036	TRANS	rep0	-0.46007799999995314
1357	1358	1.8261	2.6003	2H	2.2291	1.7959	INACTIVE	13.2359	10.1611	11.9971	11.9764	8.4713	8.426	4.0994	3.5244	7.5263	2.0131	2.4998	5.4756	4.4584	7.0413	8.9869	5.4905	7.7244	4.3225	2.3955	5.2953	3	3	11	22	2.9075	-64.5419	122.677	TRANS	rep0	-0.1590720000000374
1358	1359	1.8446	2.3376	2H	2.301	1.7335	INACTIVE	12.8733	10.3727	11.9819	12.1725	9.0846	8.6452	4.4122	2.6056	6.6096	2.4158	2.5091	4.4851	4.5586	7.9461	9.1193	5.2374	8.1384	4.1148	2.2245	4.4711	2	3	14	24	2.861	-55.0906	123.5841	TRANS	rep0	-1.1183960000000184
1359	1360	1.8233	4.4133	2H	2.2197	1.702	INACTIVE	13.3972	10.3799	12.1078	11.6571	8.4436	8.6325	4.347	3.7183	8.1562	2.1848	3.1675	5.1186	4.9097	7.5347	9.2577	5.8211	8.232	3.8531	2.1457	4.2434	2	3	12	18	3.0878	-69.4977	127.3285	TRANS	rep0	-0.9828400000000101
1360	1361	1.7556	2.739	2H	2.2135	1.7673	INACTIVE	13.1717	10.1127	12.4246	11.9762	9.5347	8.5194	4.4765	2.8358	7.0855	2.1023	2.2324	4.9972	4.0427	6.9476	9.1718	5.8237	8.8987	4.4383	2.3966	4.1844	2	3	13	21	2.7714	-67.998	149.25	TRANS	rep0	-0.5190170000000194
1361	1362	1.6793	3.6128	2H	2.1466	1.8595	INACTIVE	12.977	10.0395	11.3907	12.1573	9.4698	8.7562	4.1344	3.311	8.1237	1.9983	2.3622	5.3715	4.5194	6.9988	9.1157	5.3319	8.5715	4.2777	2.2436	4.5668	3	3	12	21	2.8527	-50.1531	121.989	TRANS	rep0	-7.376314999999977
1362	1363	1.9148	2.8681	2H	2.4299	1.9565	INACTIVE	12.7766	10.763	12.0933	12.3937	8.7916	8.3225	3.994	2.9788	7.9313	2.1632	2.1383	4.7667	4.472	7.4109	9.6574	5.6072	7.9863	3.5148	2.3861	4.4896	2	3	13	20	2.8089	-57.3279	124.8858	TRANS	rep0	-1.5507710000000543
1363	1364	1.7804	2.3894	2H	2.3103	1.7381	INACTIVE	13.1414	10.2697	12.0191	11.6936	9.674	8.9584	4.1733	3.5228	7.3386	2.0476	2.7056	5.1822	4.8572	7.2723	8.583	5.2617	9.5722	4.4326	2.3618	4.1075	2	3	12	19	3.1377	-65.8258	135.9486	TRANS	rep0	-3.9133470000000443
1364	1365	1.935	2.8878	2H	2.2362	1.9396	INACTIVE	13.2003	10.1443	12.4488	12.3897	7.9453	8.5113	4.1159	3.2285	8.6118	1.8736	1.8599	5.3354	4.6816	6.5924	9.0126	5.3725	8.4521	4.1517	2.3211	4.4169	3	3	11	18	3.156	-58.6283	125.9788	TRANS	rep0	4.7313029999999685
1365	1366	1.7634	3.2055	2H	2.1753	1.7107	INACTIVE	13.0041	10.3503	11.8801	11.6445	8.7022	8.484	4.2986	4.6498	9.3614	1.831	2.4675	5.9403	4.4552	7.4351	9.103	5.8853	7.8058	4.0842	2.4089	3.7552	3	3	10	18	3.2326	-64.7068	117.504	TRANS	rep0	1.570537999999999
1366	1367	1.8499	3.005	2H	2.1967	1.849	INACTIVE	13.0782	10.4836	11.8419	12.0502	9.297	8.5591	4.0348	3.6264	8.4241	1.9025	2.0648	5.7253	4.1579	7.1434	8.8127	5.6346	9.1156	4.2216	2.2142	4.1294	2	3	11	20	3.4377	-65.5497	130.8163	TRANS	rep0	-6.531353000000024
1367	1368	1.8381	2.7509	2H	2.3106	1.6245	INACTIVE	13.1885	10.7329	11.7262	12.0409	9.7099	8.777	4.1884	3.5455	8.0916	1.9435	2.1197	5.367	4.9342	7.6142	8.9017	5.2125	9.4917	4.5372	2.2939	3.8736	2	3	13	20	2.8139	-77.3936	145.4932	TRANS	rep0	-13.173236999999972
1368	1369	1.9455	2.3276	2H	2.2787	1.7813	INACTIVE	13.0138	10.4775	11.7407	12.6367	9.2901	7.816	4.3933	3.6383	8.2544	1.7459	2.1575	5.3783	4.4866	7.5508	8.5776	5.3682	9.3063	3.9381	2.2577	4.3454	1	3	12	20	3.2559	-50.9485	136.0049	TRANS	rep0	-10.148172999999986
1369	1370	1.971	4.2707	2H	2.1958	1.7847	INACTIVE	13.3577	9.6746	11.8373	12.3879	9.4706	8.9886	4.2389	2.9797	8.1992	1.9232	1.8555	5.1537	4.4482	7.0166	8.3085	5.4581	9.85	3.0317	2.308	4.4998	1	1	11	21	2.6995	-71.826	165.6569	TRANS	rep0	-7.482319999999959
1370	1371	1.7268	2.4447	2H	2.1536	1.7941	INACTIVE	13.1928	10.4067	11.9169	11.733	9.322	8.4368	4.4323	3.5135	7.6473	2.0162	2.5152	5.373	4.0629	6.8706	8.7676	5.3647	9.434	4.9345	4.2664	2.3909	3	3	14	20	3.412	-75.6687	165.9867	TRANS	rep0	-5.041599000000019
1371	1372	1.9828	2.2408	2H	2.2128	1.8665	INACTIVE	12.8981	10.4681	12.0166	12.2147	8.8533	8.032	3.9938	3.0949	7.5585	1.9359	2.611	4.8886	4.686	8.0492	8.0131	5.0247	9.7992	4.9583	4.1354	2.3077	3	3	13	23	3.2545	-54.5323	136.5681	TRANS	rep0	-0.9464089999999601
1372	1373	1.6517	3.4593	2H	2.2844	1.7254	INACTIVE	13.7661	9.839	12.0303	12.3523	9.8604	8.5889	4.2282	3.6978	9.0613	1.8964	2.0387	5.6671	4.2771	7.2415	8.3102	5.4364	9.5807	5.1858	3.8185	2.5709	3	3	9	18	3.0356	-69.3853	147.9765	TRANS	rep0	-14.679794000000015
1373	1374	1.8266	4.1746	2H	2.1524	2.0283	INACTIVE	12.9152	10.5004	11.6501	11.7899	9.5536	8.3498	4.2369	3.565	9.4007	1.9466	2.1402	5.9138	4.6943	7.6958	7.6592	5.2004	9.4964	5.4072	4.4676	2.3843	2	3	10	16	2.9066	-58.9502	132.7849	TRANS	rep0	-5.748933000000022
1374	1375	1.7128	3.0535	2H	2.2398	1.7748	INACTIVE	13.3986	10.185	12.3477	11.6059	9.0279	8.3557	4.0234	3.7433	8.5682	1.9336	2.0242	5.3331	4.4228	7.4719	8.3046	5.5229	9.8877	5.8123	4.4796	2.392	2	3	12	20	3.1647	-60.0117	128.4196	TRANS	rep0	-0.058876999999995405
1375	1376	1.8118	2.8618	2H	2.1478	1.7409	INACTIVE	13.0339	10.2403	11.4608	12.1108	9.5141	8.246	4.0424	3.8932	8.7883	1.8167	2.4618	5.2603	4.3964	7.3957	8.7343	5.8547	9.5541	4.1207	2.2186	4.3709	2	3	8	19	3.2122	-51.434	122.353	TRANS	rep0	-9.026232999999934
1376	1377	1.8865	2.8487	2H	2.1896	1.8894	INACTIVE	13.0061	10.6397	11.4711	12.4633	9.2188	8.3408	4.1258	3.1606	7.8384	2.065	1.9998	5.0161	4.2277	7.0393	9.6948	5.4984	8.0206	4.4451	2.3233	4.4068	2	3	10	18	3.2542	-62.3104	135.1901	TRANS	rep0	-12.261008000000004
1377	1378	1.6493	3.1601	2H	2.0586	1.7678	INACTIVE	12.9453	10.5359	11.4464	12.4298	9.3735	8.4275	3.9667	3.4233	9.1231	1.9979	1.8967	5.5921	4.3039	7.3388	8.3985	5.7604	9.163	4.2816	2.1606	4.272	1	3	11	19	3.4737	-55.5775	129.276	TRANS	rep0	-11.413539000000014
1378	1379	1.7903	2.734	2H	2.0933	1.9115	INACTIVE	12.9252	10.7287	12.7804	12.6952	9.2091	8.6261	3.8435	3.9029	7.9083	2.2243	2.0322	5.2588	4.2815	8.1562	9.3344	5.821	8.981	4.9551	2.3185	3.7175	3	3	14	20	3.0642	-65.822	128.9987	TRANS	rep0	-1.259051999999997
1379	1380	1.7465	3.6128	2H	2.216	1.7695	INACTIVE	12.4916	10.152	12.298	12.4843	8.3189	8.7845	4.1982	3.406	8.8563	2.2659	2.228	5.8729	4.9629	6.5512	8.2026	5.6098	8.8829	4.4454	2.4444	5.2931	2	3	11	21	2.9764	-61.2665	129.2464	TRANS	rep0	10.977317999999968
1380	1381	1.8685	6.2791	2H	2.2727	1.6785	INACTIVE	13.4207	10.2096	12.0026	12.4099	10.6314	8.1964	4.262	2.4848	7.8251	2.2493	2.1936	4.7214	4.8646	8.4276	8.6859	5.1506	9.3536	4.5596	2.3431	5.1933	3	3	10	19	2.8537	-62.2604	151.6046	TRANS	rep0	-17.160642999999993
1381	1382	1.7062	2.6587	2H	2.1603	1.9215	INACTIVE	13.0975	9.9109	12.3429	12.4926	9.1284	8.602	4.0347	3.3931	8.2935	2.0484	1.9144	5.5908	4.4124	7.2621	8.9367	5.4576	8.5629	4.7055	2.321	4.8988	2	3	8	19	3.2497	-61.3329	144.7737	TRANS	rep0	0.20235600000000886
1382	1383	1.7033	3.0461	2H	2.2211	1.733	INACTIVE	13.0966	10.5587	11.7903	11.8309	9.1995	8.6833	4.0036	2.4272	7.9753	2.02	1.9155	4.5643	4.7383	7.8841	9.6115	6.0425	8.677	4.2872	2.3223	5.4941	2	3	11	20	3.3411	-64.6015	120.6767	TRANS	rep0	-5.944277000000056
1383	1384	1.7662	3.6964	2H	2.1541	1.7342	INACTIVE	13.1166	10.2153	12.1066	12.4046	9.8242	8.5564	3.9769	2.8013	8.7128	2.3695	1.7517	5.1563	4.718	8.4577	8.7684	5.5065	8.7943	4.4305	2.4697	5.0089	2	3	10	18	3.5276	-74.1031	148.0228	TRANS	rep0	-7.621394000000009
1384	1385	1.8889	2.818	2H	2.258	1.7952	INACTIVE	12.8362	10.7606	12.1157	11.9593	8.6413	8.2208	4.2363	1.7916	7.2986	2.924	2.3029	4.6642	4.7463	7.7359	8.5188	5.5869	8.8882	4.2952	2.1825	5.5587	2	3	10	18	2.822	-68.1082	125.6274	TRANS	rep0	1.3415270000000419
1385	1386	1.6851	3.6117	2H	2.1341	1.8424	INACTIVE	13.2257	10.3266	11.6599	12.4042	8.3438	8.6738	4.4451	2.4377	8.5321	2.6375	2.2327	5.7338	4.2843	7.9159	8.7166	5.4491	8.5047	4.3146	2.2038	5.2238	2	3	12	18	3.0977	-67.0597	137.8103	TRANS	rep0	-6.383033999999952
1386	1387	1.8532	3.7876	2H	2.226	2.0099	INACTIVE	12.9768	10.3816	12.3059	12.0818	9.3285	8.5736	3.9155	1.972	7.8026	2.6465	2.083	4.5759	4.4763	7.9591	8.4887	5.7026	9.0648	4.4087	2.2481	5.2468	2	3	15	21	3.4925	-67.5677	128.9431	TRANS	rep0	-0.4280130000000213
1387	1388	1.9772	4.7855	2H	2.3483	1.7649	INACTIVE	13.2986	9.968	11.8261	12.419	9.1629	8.8747	4.0013	2.5998	8.5322	2.0923	2.1474	4.9161	5.9663	9.2252	7.8976	5.008	9.4812	4.2038	2.5813	4.1416	3	3	12	20	3.3801	-76.4966	137.7681	TRANS	rep0	-7.557605000000024
1388	1389	1.8043	4.9035	2H	2.4181	1.7927	INACTIVE	13.4263	10.4211	11.778	11.5365	9.1592	8.7438	4.0799	2.3	9.0834	2.2308	2.0095	5.6487	4.5254	9.0571	8.5403	5.2365	8.346	3.9886	2.4761	4.1588	2	3	9	15	3.276	-66.5839	146.8828	TRANS	rep0	-7.694414999999992
1389	1390	1.9911	4.1895	2H	2.2315	1.9138	INACTIVE	13.2849	10.2816	11.9046	11.5823	9.4693	8.6495	4.062	2.0256	8.0681	2.3751	1.9674	5.7647	4.3478	6.5815	7.8033	4.995	8.327	4.2423	2.2298	4.1333	2	3	12	17	2.8627	-77.7635	145.7122	TRANS	rep0	-5.345875000000035
1390	1391	1.7508	5.4755	2H	2.372	1.8966	INACTIVE	13.7179	10.4841	12.0797	12.1415	9.4495	8.1796	4.2793	2.0983	8.6766	2.4303	1.9033	5.5511	5.1789	8.7537	8.7049	5.2546	9.4624	4.5885	2.3261	3.8723	3	3	13	20	3.2294	-57.7885	118.3635	TRANS	rep0	-14.97274200000004
1391	1392	2.0481	5.3015	2H	2.1732	1.8715	INACTIVE	12.9864	10.3259	11.9858	12.1637	9.5289	8.3287	4.5383	2.3009	9.2168	2.0388	2.0129	5.3429	4.4832	7.7481	9.401	5.6048	8.0466	4.1549	2.159	4.1997	2	3	9	17	2.9669	-72.9488	118.0446	TRANS	rep0	-4.621914000000061
1392	1393	1.7112	5.5569	2H	2.2826	1.7975	INACTIVE	13.0255	10.1453	12.5328	12.0385	8.6485	8.0428	4.3041	2.2144	8.3006	2.2585	2.2647	5.3358	4.5905	6.7124	9.0883	5.7747	9.0287	4.7099	2.2045	5.4664	2	3	12	20	2.8706	-80.7058	131.4827	TRANS	rep0	6.560167000000035
1393	1394	1.6756	4.7397	2H	2.1081	1.7679	INACTIVE	13.1847	10.1672	12.1584	12.1015	8.888	8.4861	4.2553	2.3908	8.7066	2.2935	1.828	5.4834	4.6389	7.3501	8.5846	5.5075	8.2528	4.8766	2.5491	4.7906	3	3	12	18	2.9745	-54.31	136.4148	TRANS	rep0	-0.9631009999999947
1394	1395	1.9697	3.0316	2H	2.2972	1.8194	INACTIVE	13.0679	10.2563	13.1218	12.1357	8.928	8.1779	4.0643	2.0362	8.0196	2.3001	2.2169	4.5462	4.5528	7.7034	8.9727	5.5322	8.5768	4.052	2.3377	4.4543	2	3	12	22	3.271	-71.6231	130.5321	TRANS	rep0	8.39501100000001
1395	1396	1.7669	2.2829	2H	2.219	1.8798	INACTIVE	13.2248	10.4543	12.6517	12.0831	9.0486	8.2883	3.9278	2.0011	8.0531	2.322	2.3733	5.3379	4.8475	7.8725	8.1549	4.8462	8.9869	4.5623	2.3002	5.2231	3	3	13	19	3.2148	-68.023	145.0554	TRANS	rep0	0.04247299999997267
1396	1397	1.8063	2.5734	2H	2.2353	1.7847	INACTIVE	12.9508	10.6928	12.0974	12.5225	9.0468	7.9877	4.5364	2.0472	7.3171	2.943	1.8711	4.8345	4.2076	6.8803	8.6103	5.2703	8.7507	4.2309	2.3155	5.3564	3	3	10	22	3.0488	-80.6846	134.3059	TRANS	rep0	-5.638361999999972
1397	1398	1.7407	2.8741	2H	2.1538	1.7347	INACTIVE	12.8909	10.1662	12.5049	11.2766	8.9037	8.1598	4.1995	2.0122	7.9242	2.1989	2.0775	5.0394	4.5979	7.1073	8.5202	5.351	9.3593	4.5107	2.3662	4.2128	2	3	11	20	3.1323	-64.9046	137.3043	TRANS	rep0	11.572082000000023
1398	1399	1.8833	2.5146	2H	2.1463	1.8739	INACTIVE	13.0367	10.6165	12.3455	12.7788	9.2482	8.368	4.0733	2.3735	8.2422	2.0369	2.0681	5.4539	4.5668	7.3079	9.1442	5.5736	8.7989	4.7822	2.3075	4.1151	3	3	11	23	3.0859	-59.1589	146.2667	TRANS	rep0	-6.707425999999998
1399	1400	1.9329	3.2128	2H	2.2012	1.7681	INACTIVE	13.4926	9.976	12.573	12.6042	8.9518	8.4137	3.8703	2.0757	7.9613	2.4828	2.4676	5.5108	4.2025	7.0648	8.6629	5.3288	8.1726	4.4867	2.2155	4.347	3	3	11	16	3.0917	-75.4075	130.2782	TRANS	rep0	-3.6822479999999587
1400	1401	1.837	2.9356	2H	2.2875	1.7319	INACTIVE	13.5402	10.649	12.5878	12.6668	8.5373	8.2439	4.1792	2.5681	8.5851	2.0573	2.2115	5.6379	4.8801	7.5867	8.3127	5.2441	9.0534	4.8038	2.347	5.9122	3	3	8	19	3.1767	-75.1878	137.5621	TRANS	rep0	-7.594490000000064
1401	1402	1.8848	3.554	2H	2.2892	1.7988	INACTIVE	13.1407	10.4552	12.1302	11.8041	9.0784	8.5484	4.1536	2.1084	7.3203	2.4931	2.2459	4.7378	4.6205	7.6863	9.2771	6.1123	8.5513	4.4243	2.3315	3.803	3	3	14	23	2.839	-60.6678	130.9669	TRANS	rep0	-1.8939629999999852
1402	1403	1.8969	2.2379	2H	2.4517	1.7787	INACTIVE	12.9818	10.234	12.1066	12.5226	8.7741	7.9289	3.9397	2.5395	7.3821	2.1434	2.2255	5.4359	4.259	7.5468	8.5165	5.3766	9.2506	4.4156	2.4069	5.5752	3	3	14	20	3.3576	-55.8602	121.5655	TRANS	rep0	-1.082962000000066
1403	1404	1.8238	3.002	2H	2.2035	1.876	INACTIVE	13.3793	9.9695	13.2955	12.2506	9.2665	8.4032	3.8646	1.9576	7.156	2.7714	2.007	4.8799	4.2948	7.3749	8.848	5.4996	9.9721	4.451	2.3299	5.1127	2	3	12	19	3.273	-71.6556	145.7846	TRANS	rep0	5.1761940000000095
1404	1405	1.8623	3.1443	2H	2.1851	1.7728	INACTIVE	12.6873	10.4698	11.7037	13.5023	8.9581	7.9818	3.937	2.3071	9.173	1.952	2.1581	5.1613	4.8987	7.2058	8.8954	5.5899	9.0038	4.4999	2.1561	5.464	2	3	13	21	3.3209	-56.7552	118.8238	TRANS	rep0	-9.452726000000041
1405	1406	1.9951	3.0538	2H	2.211	1.7232	INACTIVE	12.9043	10.3715	11.491	12.4342	9.3647	8.86	4.0062	2.12	8.3696	2.4335	2.4031	5.1664	4.6847	7.9619	9.6403	5.5255	8.7679	4.3449	2.4849	3.8821	2	3	10	18	3.5695	-57.0065	135.2407	TRANS	rep0	-9.144746999999995
1406	1407	2.0313	2.2592	2H	2.2704	1.7995	INACTIVE	13.1424	10.8134	11.5767	12.1681	8.4446	8.7004	3.9494	1.8941	7.4793	2.3712	1.8717	4.7958	4.3054	6.858	9.0554	5.4143	8.2604	4.3911	2.3486	4.5523	2	3	9	15	2.9848	-61.9706	135.8359	TRANS	rep0	-8.682407000000012
1407	1408	1.8721	2.6145	2H	2.2352	1.8353	INACTIVE	12.5638	10.4379	12.1852	12.2307	8.3565	8.5786	4.1989	2.0675	8.0025	2.1872	1.876	5.0808	4.7599	7.5983	8.2577	5.1365	9.0746	3.7192	2.2079	4.1597	1	3	12	22	3.2184	-63.2107	125.1503	TRANS	rep0	8.13578599999994
1408	1409	1.7912	2.3464	2H	2.2472	1.7884	INACTIVE	13.4436	10.3068	11.7502	12.9577	8.7851	8.2981	4.13	2.2871	8.1365	2.0601	2.0625	5.5367	4.81	7.6506	9.1007	5.3347	8.7771	4.4762	2.2317	3.9598	2	3	12	17	3.1585	-64.407	150.8678	TRANS	rep0	-14.35552800000005
1409	1410	1.9777	2.8696	2H	2.1573	1.8337	INACTIVE	12.8286	10.5568	11.5358	12.7445	8.9043	7.9471	4.1595	2.2556	8.2869	1.9763	1.9558	5.2535	4.8387	7.2904	8.2286	5.5111	9.7266	4.1332	2.4611	4.2493	1	3	13	18	2.9614	-61.8464	159.4987	TRANS	rep0	-8.61406199999999
1410	1411	1.8324	2.8162	2H	2.1078	1.8332	INACTIVE	12.9045	10.7047	12.0565	11.8128	8.1778	8.1274	4.3413	2.4618	8.8143	2.1468	2.1062	5.2447	4.5791	7.827	9.0258	5.4826	9.1221	5.3739	4.0977	3.2795	3	3	11	18	3.1826	-68.9253	166.6151	TRANS	rep0	3.5879540000000247
1411	1412	1.9587	3.1043	2H	2.3633	1.8075	INACTIVE	12.9166	10.3097	11.0771	12.1148	8.6196	8.3633	4.2723	1.9188	7.6966	2.4902	1.8627	5.1261	4.0949	7.527	8.7475	5.8626	9.4504	6.083	4.8147	2.827	3	3	11	20	3.7646	-72.8729	156.5823	TRANS	rep0	-6.713919000000033
1412	1413	1.9166	2.7305	2H	2.1123	1.7827	INACTIVE	13.0241	10.3459	11.4498	12.5842	8.6467	8.1118	4.0621	3.2847	8.6968	1.8499	1.9423	5.5582	4.4155	7.2616	9.0281	6.0725	8.8051	5.6268	4.0866	2.4204	3	3	10	19	2.9158	-65.5886	160.3992	TRANS	rep0	-8.253760999999997
1413	1414	1.7391	2.8035	2H	2.1378	1.7972	INACTIVE	12.9545	10.2561	12.3888	11.9925	8.4237	7.9252	4.4735	2.5622	8.0023	2.071	1.8687	5.1739	4.8453	8.2671	8.6834	5.4197	8.4923	5.6824	4.5741	2.3638	3	3	13	19	3.1711	-65.2034	138.8563	TRANS	rep0	6.892737000000011
1414	1415	1.7552	3.0669	2H	2.2493	1.9113	INACTIVE	12.5471	10.448	12.5581	12.4675	8.5349	8.1954	4.1041	3.1768	9.0102	1.82	2.2817	5.3612	4.2817	7.7465	9.1993	5.8643	9.7589	5.434	4.1512	3.2501	3	3	13	17	3.0939	-64.4754	145.7672	TRANS	rep0	9.26909999999998
1415	1416	1.9079	3.503	2H	2.2096	2.3368	INACTIVE	12.8965	10.3905	12.4565	12.4105	9.302	8.4891	4.0545	2.9191	7.8403	1.9747	1.894	4.9468	4.6032	7.8979	9.3425	5.9422	9.4364	5.3488	4.3821	2.6507	2	3	11	20	3.2571	-66.7445	163.0457	TRANS	rep0	0.09580999999997175
1416	1417	1.745	2.8331	2H	2.3097	1.7707	INACTIVE	12.7108	11.0435	12.1286	12.4943	8.4629	7.8746	4.0443	2.657	8.3209	2.0096	2.0777	4.6966	4.8099	8.1116	9.8971	6.2361	8.442	5.5458	4.4797	3.199	3	3	12	21	2.9577	-58.0413	156.817	TRANS	rep0	-1.3370820000000094
1417	1418	1.9754	3.7229	2H	2.3632	1.7487	INACTIVE	13.255	10.626	12.2238	12.1767	8.8597	8.1564	4.0151	3.3698	8.3489	1.9737	2.3813	5.2606	4.6726	8.3956	7.9308	5.4198	9.3453	5.4766	4.8522	2.4938	2	3	11	21	3.0692	-48.3616	145.4836	TRANS	rep0	-5.20533000000006
1418	1419	1.9641	3.1884	2H	2.2032	1.884	INACTIVE	12.6923	10.7062	11.8557	12.0815	8.4171	8.4595	4.1958	3.0535	8.3262	1.9476	2.1439	5.0352	4.6527	7.829	8.9306	5.7926	9.769	6.285	5.0578	2.3763	3	3	12	20	3.3506	-69.5795	137.2488	TRANS	rep0	1.8619520000000307
1419	1420	1.9468	2.0222	2H	2.1813	1.8396	INACTIVE	13.2315	11.1528	11.7272	11.8176	8.4468	7.9185	4.087	2.9718	7.2949	2.0332	2.0147	5.1564	4.3693	7.9448	8.941	5.1266	10.2578	5.9178	4.7184	2.6201	2	2	14	22	3.2454	-64.3423	128.6551	TRANS	rep0	-8.979616999999962
1420	1421	1.8224	3.1556	2H	2.3106	1.6689	INACTIVE	13.0361	10.7894	11.6953	11.8385	9.3471	8.2801	4.2963	2.8853	8.746	1.9489	2.4847	5.058	4.8369	7.4345	9.2211	5.5259	9.3024	5.3713	3.8684	2.3256	2	3	14	23	3.2458	-68.9808	143.8581	TRANS	rep0	-8.513149999999996
1421	1422	2.0239	2.6713	2H	2.3002	1.8125	INACTIVE	13.9067	10.4633	11.6043	12.2238	9.101	8.0316	4.3617	2.6116	7.5249	2.2696	2.0135	4.534	4.4207	7.2128	9.352	5.6146	9.1495	4.4032	2.1923	4.3494	3	3	13	22	3.1134	-67.7958	152.8816	TRANS	rep0	-20.570490000000063
1422	1423	1.7445	2.8964	2H	2.2545	1.9217	INACTIVE	13.3715	10.3207	11.7735	12.1981	8.9433	8.2457	3.9573	2.7628	8.5794	2.0165	2.1096	4.9535	5.1834	8.2266	8.6719	5.0873	10.3192	3.9876	2.2973	4.5146	2	3	12	19	3.2032	-75.9734	137.7412	TRANS	rep0	-9.233911999999975
1423	1424	1.8076	2.9397	2H	2.1576	1.7803	INACTIVE	13.4526	10.1291	11.758	12.1686	9.0112	8.3827	4.0172	3.3311	8.6626	2.1386	2.4699	5.2008	4.8361	7.4055	9.3242	5.6017	9.1091	5.0155	2.2236	3.1913	3	3	15	21	3.1441	-59.2707	147.7108	TRANS	rep0	-9.25339600000001
1424	1425	1.9509	2.6627	2H	2.3234	1.657	INACTIVE	13.0452	10.5384	11.4305	12.2761	9.8054	7.8875	4.0373	2.9773	8.3159	1.9666	2.3876	4.9392	4.9595	6.5926	8.2464	5.3643	9.1006	4.2191	2.3416	4.0426	2	3	9	21	3.0865	-66.2114	122.0295	TRANS	rep0	-14.302129000000036
1425	1426	1.8087	3.3298	2H	2.1512	1.748	INACTIVE	13.7482	10.4714	11.3478	11.9131	9.2144	8.2664	4.0571	2.4523	7.626	2.0812	2.1165	4.5464	4.4704	6.8157	9.101	5.644	8.5309	4.4887	2.2682	4.0299	2	3	11	18	2.9619	-78.0476	144.4617	TRANS	rep0	-19.310095999999987
1426	1427	1.8658	2.9157	2H	2.3841	1.824	INACTIVE	13.5592	10.6158	11.8343	11.7568	9.0497	8.2727	4.1466	2.6556	8.2162	2.5179	1.8978	4.4958	4.5216	7.0662	9.4423	5.5461	8.5628	4.2192	2.2656	4.2722	2	3	11	19	3.3359	-76.8183	137.512	TRANS	rep0	-11.40358900000001
1427	1428	2.0145	2.7176	2H	2.2729	1.8239	INACTIVE	13.8015	9.7982	11.6626	12.0717	8.9888	8.2402	4.2178	3.1124	8.3411	2.1344	2.2011	4.6568	4.5316	7.76	8.8109	5.7499	9.7325	3.867	2.3551	3.4318	2	3	10	19	3.2833	-68.9868	116.9233	TRANS	rep0	-11.906323000000043
1428	1429	1.7125	3.4908	2H	2.299	1.7881	INACTIVE	13.3215	10.1362	10.7458	12.5247	8.0279	8.0635	4.2583	3.2504	8.1167	2.2593	2.2425	5.3057	4.3335	7.2734	8.1496	5.5396	9.2105	4.3717	2.323	3.9828	2	3	12	22	2.6492	-72.7473	132.0668	TRANS	rep0	-13.754593
1429	1430	1.832	3.1406	2H	2.2211	1.7001	INACTIVE	13.2702	10.0692	11.312	11.8702	8.4117	8.1821	4.2889	3.0957	7.8835	2.0509	2.2384	4.7652	4.4949	7.1754	9.1103	5.4366	8.1974	4.193	2.303	4.0865	3	3	14	19	3.1909	-75.8464	138.5429	TRANS	rep0	-5.2127080000000205
1430	1431	1.83	3.0295	2H	2.2781	1.6809	INACTIVE	13.203	10.2241	11.0556	11.7417	8.3508	8.2822	4.0336	3.8364	8.4506	1.9974	2.2277	5.383	3.9897	7.4498	9.2406	6.0525	8.776	4.5545	2.4622	4.2788	2	3	12	19	3.2609	-67.0686	152.7588	TRANS	rep0	-6.62913599999996
1431	1432	1.7375	3.3635	2H	2.0916	1.847	INACTIVE	13.1106	10.209	11.5688	12.2966	9.0005	8.0177	4.1048	3.617	8.6968	2.0333	1.923	5.0171	4.7417	7.2503	9.1235	5.6691	8.5642	4.5174	2.4246	5.4243	2	3	12	21	3.3549	-66.2591	128.3482	TRANS	rep0	-7.403892000000042
1432	1433	1.748	3.205	2H	2.3149	1.6733	INACTIVE	13.0311	10.4812	11.5276	12.9357	9.2732	8.2809	3.7684	3.487	7.6534	2.0255	1.7924	4.7324	4.6283	7.0713	9.5086	5.6032	8.3232	4.3813	2.2374	4.107	2	3	11	22	3.3892	-74.3338	151.7276	TRANS	rep0	-14.168808999999953
1433	1434	1.889	2.7481	2H	2.2564	1.7836	INACTIVE	13.4984	10.2333	11.6441	11.5971	8.5592	8.3405	3.9861	3.1363	8.0272	2.2203	1.818	5.2388	4.4054	7.0853	8.6218	5.8939	9.4993	3.7903	2.2901	4.4779	2	3	13	20	3.1104	-60.6824	139.2736	TRANS	rep0	-5.77460300000007
1434	1435	1.9667	3.0225	2H	2.3607	1.7345	INACTIVE	13.2519	9.6459	11.4856	11.2015	8.4382	8.291	4.2005	3.6037	8.4152	2.0002	2.1741	5.5574	4.374	7.181	9.191	5.9138	7.9843	4.2849	2.3097	4.1105	3	3	11	18	3.222	-65.223	131.8736	TRANS	rep0	3.946256999999946
1435	1436	1.8877	2.8296	2H	2.3865	2.012	INACTIVE	13.281	10.2234	12.1766	11.9956	8.8953	8.2098	3.827	2.6792	7.1426	2.6832	2.066	5.111	4.2873	7.1805	8.8998	5.7614	8.9765	4.8624	2.2545	4.1039	2	3	12	19	2.915	-65.9801	158.985	TRANS	rep0	-1.9839699999999993
1436	1437	1.8051	2.839	2H	2.1774	1.7411	INACTIVE	13.0712	10.2223	11.649	11.9672	8.4086	8.2858	4.1719	3.9438	7.761	1.747	1.8512	5.0904	4.0938	6.5968	8.8384	5.7338	9.2938	4.4063	2.2812	4.5335	2	3	11	18	3.0066	-58.6694	137.5479	TRANS	rep0	-1.0345480000000293
1437	1438	1.788	3.2396	2H	2.1745	1.729	INACTIVE	13.4714	10.3862	12.7212	12.725	8.4261	8.3693	3.9982	3.0524	8.259	1.8718	2.0642	5.1237	4.3889	7.292	9.039	5.3651	8.3974	3.9816	2.2357	4.1573	2	3	12	15	2.8839	-76.2082	149.124	TRANS	rep0	-3.171255999999971
1438	1439	1.6379	2.211	2H	2.3309	1.7234	INACTIVE	13.2198	10.4893	12.1059	12.4195	8.3735	8.3564	3.9834	3.6322	7.6527	1.8984	1.829	5.9013	4.3514	7.3161	8.5883	5.642	8.9934	4.0489	2.3477	4.7212	2	3	10	15	3.1054	-62.7275	133.0666	TRANS	rep0	-3.7263410000000476
1439	1440	1.9406	2.9583	2H	2.3069	1.7943	INACTIVE	12.9488	10.5878	12.6205	11.1528	8.6828	8.3122	4.2379	2.6027	7.6378	2.3246	1.965	4.5501	4.4751	7.2423	8.6069	5.3781	8.3055	4.5672	2.1546	4.3566	3	3	9	16	3.1194	-50.7123	119.5144	TRANS	rep0	10.51262300000002
1440	1441	1.9149	2.3296	2H	2.154	1.8697	INACTIVE	13.157	10.3085	11.9724	11.8397	8.3281	8.4899	4.1346	3.2748	8.2651	1.8621	2.0098	5.2967	4.4946	7.1293	8.8126	5.3456	8.5919	4.41	2.5531	4.1305	2	3	11	20	2.9893	-53.1774	115.5789	TRANS	rep0	1.2426979999999048
1441	1442	1.8718	5.5698	2H	2.3585	1.7322	INACTIVE	13.0715	10.3617	11.7401	11.9701	9.1201	8.6834	4.1177	2.7326	7.9942	2.2099	2.0986	4.821	4.7281	7.3957	9.1676	5.837	8.6368	4.0489	2.1867	4.28	3	3	13	19	2.7944	-64.3312	136.7506	TRANS	rep0	-5.003541999999982
1442	1443	1.8341	5.3203	2H	2.1883	1.8759	INACTIVE	13.4192	10.5427	11.8339	11.7138	9.1499	8.4131	4.0948	3.9105	8.5569	1.8901	2.0792	5.7958	4.4647	7.2876	9.0886	5.4975	7.9968	4.3255	2.4179	3.9571	3	3	10	18	2.6516	-68.0038	130.9557	TRANS	rep0	-9.081295000000011
1443	1444	1.8011	2.8331	2H	2.1576	1.6728	INACTIVE	13.2071	10.3355	11.3709	11.7913	9.7632	8.6187	4.1865	4.2837	9.0854	1.9731	1.9797	6.0547	4.4162	6.7625	8.5045	5.4866	8.1503	4.6198	2.3106	4.4822	2	3	10	20	2.9527	-52.2743	122.8298	TRANS	rep0	-12.35098400000004
1444	1445	1.9437	2.5042	2H	2.2166	1.9081	INACTIVE	13.3311	10.4945	11.8283	11.9883	8.5551	9.0178	4.2369	3.1711	8.1532	2.0915	1.985	4.965	4.5901	7.5028	8.9761	5.2866	9.6128	4.9383	2.2465	4.2407	2	3	13	20	3.0043	-57.4195	144.7051	TRANS	rep0	-6.123728000000028
1445	1446	1.8782	3.5114	2H	2.2349	1.7219	INACTIVE	13.3202	10.2898	12.0399	11.7182	8.3012	8.9028	4.1181	3.024	8.0426	1.9977	2.0456	5.2044	4.1141	6.9706	9.2787	5.7104	8.3249	4.4876	2.2281	3.9606	3	3	14	22	2.7609	-71.9697	142.1882	TRANS	rep0	0.5534390000000258
1446	1447	1.7796	3.0383	2H	2.1709	1.7977	INACTIVE	13.3454	10.5988	11.7591	11.7881	9.0753	8.5764	4.303	3.226	8.0621	2.293	2.1132	4.9711	4.6927	6.5156	9.1408	5.5893	9.0888	4.0953	2.5777	4.016	2	3	13	24	2.8527	-58.2321	135.4829	TRANS	rep0	-9.205434999999966
1447	1448	1.953	2.8983	2H	2.2562	1.9417	INACTIVE	13.6271	10.4208	11.8181	12.0249	8.6472	8.9014	4.0934	3.2384	8.5695	2.0285	1.872	4.9713	4.6419	7.9518	8.1466	5.2433	9.6641	4.1232	2.3135	4.2398	1	3	9	18	3.2364	-45.4358	118.8218	TRANS	rep0	-10.638409999999965
1448	1449	1.9061	3.8603	2H	2.2368	1.7332	INACTIVE	13.0335	10.2742	11.8842	11.5886	8.6907	8.3981	3.9077	3.5639	8.6061	2.0618	2.0257	5.8366	4.2104	7.1776	8.6094	4.9754	8.5412	4.3946	2.2158	5.5902	3	3	13	20	3.5437	-74.4735	127.9065	TRANS	rep0	2.1768469999999525
1449	1450	1.8609	2.5945	2H	2.3687	1.8168	INACTIVE	12.9911	10.5099	11.6521	12.1212	8.6348	8.1302	4.3273	3.3727	7.868	1.9496	1.866	5.069	4.4767	7.0695	8.9123	5.1594	8.7295	4.3702	2.1719	4.5664	2	3	11	21	3.3219	-49.1798	116.6133	TRANS	rep0	-4.196019999999976
1450	1451	1.9475	4.6275	2H	2.1976	1.8587	INACTIVE	13.4331	10.7355	12.2775	12.6639	9.9955	8.67	4.1381	3.4357	8.5708	1.8661	1.9511	5.0714	4.2383	7.4101	9.414	5.8542	8.5822	4.2039	2.2907	4.5284	2	3	11	22	2.9666	-61.3577	142.4351	TRANS	rep0	-17.128475999999978
1451	1452	1.8341	4.6758	2H	2.2576	1.7546	INACTIVE	13.47	10.5004	11.8905	12.3299	9.052	8.5757	4.265	3.2438	8.0512	2.253	2.1869	5.0842	4.1145	7.3631	9.0402	5.3825	8.3618	4.0569	2.4566	4.4719	2	3	10	25	2.8962	-57.8175	119.1317	TRANS	rep0	-12.35910100000001
1452	1453	1.6943	4.5154	2H	2.2319	1.7722	INACTIVE	12.9011	10.1464	11.8103	12.7681	8.4073	8.03	4.7683	3.0012	8.2797	2.2327	2.0561	5.0369	4.7061	6.98	8.5868	5.3246	8.9116	4.2074	2.2552	4.4432	2	3	11	19	3.1038	-71.8502	141.8543	TRANS	rep0	-1.5871059999999488
1453	1454	1.7442	4.2735	2H	2.188	1.833	INACTIVE	13.3274	10.5997	11.1763	12.3935	8.9645	8.321	4.7968	2.2238	7.0885	2.3779	2.0619	4.3164	4.6134	7.2943	8.9182	5.4033	8.7575	4.0583	2.2715	4.5644	2	3	11	21	3.044	-74.741	125.719	TRANS	rep0	-17.509613
1454	1455	1.879	5.0846	2H	2.1749	1.7239	INACTIVE	12.7035	10.2966	11.8754	12.6697	8.6246	8.2645	4.4051	3.9202	8.6339	2.0559	2.0812	5.8387	4.9493	8.1521	8.7862	5.2772	8.3892	4.4109	2.1524	5.5075	2	3	11	23	3.235	-58.0563	133.2588	TRANS	rep0	0.20038099999999304
1455	1456	1.7993	2.9045	2H	2.2293	1.9059	INACTIVE	13.6911	10.2141	11.6482	11.4708	8.1155	8.4692	4.4874	2.201	6.5987	2.672	2.2403	4.6024	4.5193	6.9445	8.9232	5.3387	9.0788	4.5373	2.3661	5.4637	3	3	13	26	3.3287	-64.1075	148.0373	TRANS	rep0	-5.25727900000004
1456	1457	1.929	2.4089	2H	2.1238	1.6492	INACTIVE	12.8087	10.1633	12.5915	11.7899	7.7662	8.5681	4.4437	3.0811	7.9219	1.953	2.1152	4.8992	4.8236	7.1027	9.3327	5.3492	8.1964	4.3462	2.3199	5.362	2	3	12	22	3.0836	-64.4785	135.7944	TRANS	rep0	16.262946
1457	1458	1.9292	2.7654	2H	2.2488	1.8116	INACTIVE	13.1842	10.5724	11.5918	11.6781	8.7771	8.6357	4.8625	2.7701	7.4827	2.2341	2.1821	5.0353	4.6804	7.6723	8.7738	5.2107	8.5228	4.1913	2.2835	5.553	2	3	13	20	3.2811	-58.7391	130.9888	TRANS	rep0	-5.950450000000046
1458	1459	1.7681	3.3318	2H	2.186	1.9998	INACTIVE	13.0978	10.2587	11.147	11.6837	8.6313	8.2679	4.1615	3.144	7.9532	2.3947	2.3761	4.7023	4.705	7.5739	9.3297	5.6884	8.6368	4.5509	2.2914	5.5424	3	3	12	19	2.7725	-69.3515	137.4314	TRANS	rep0	-5.639747999999997
1459	1460	1.9113	2.4136	2H	2.1597	2.037	INACTIVE	12.5578	10.3187	11.6883	12.1129	8.6575	8.1829	4.5391	2.9496	8.2866	2.0839	1.867	4.9953	5.0555	7.2793	8.9788	5.3583	8.2275	4.388	2.4355	5.6238	2	3	10	16	2.9431	-57.2439	138.5306	TRANS	rep0	3.7771869999999694
1460	1461	1.8497	2.0565	2H	2.2478	1.6786	INACTIVE	12.9312	10.4238	11.5541	11.617	9.2044	8.5223	4.2065	2.4531	8.1144	2.4788	5.5831	4.5689	5.0884	7.5656	8.7319	5.1723	9.2395	4.1568	2.3527	5.7018	2	3	11	25	2.9654	-65.246	134.2829	TRANS	rep0	-3.3551290000000336
1461	1462	1.6974	2.4378	2H	2.1262	1.8745	INACTIVE	13.1688	10.4794	12.4095	11.05	8.689	8.3668	4.5202	2.4094	6.9598	2.278	2.1556	4.4775	4.6271	7.6723	9.7993	5.8205	8.2663	4.7461	2.1975	5.4793	2	3	8	22	3.1395	-48.6935	135.5001	TRANS	rep0	6.859152999999992
1462	1463	1.8996	2.3736	2H	2.2379	1.9801	INACTIVE	13.7331	10.7437	11.9683	11.6983	8.8705	8.5605	4.5947	1.917	6.8867	3.1306	4.8751	4.5877	4.1411	7.3641	8.8033	5.7099	8.7467	4.4292	2.1554	4.1814	2	3	16	22	2.7256	-53.3133	135.418	TRANS	rep0	-12.361679999999978
1463	1464	1.7936	2.6593	2H	2.1223	1.7706	INACTIVE	13.2705	10.8137	12.0755	12.2493	8.8862	8.0956	4.6713	2.3757	7.873	2.3696	2.7315	4.7152	4.9143	7.1766	9.0488	5.3956	8.6595	4.6481	2.34	4.1713	2	3	13	22	3.0083	-64.3888	136.028	TRANS	rep0	-8.807444000000032
1464	1465	2.1304	2.8975	2H	2.29	1.6605	INACTIVE	12.7429	10.5354	11.3211	11.6805	8.9051	8.3247	4.4266	2.6127	7.9042	1.9628	2.0893	5.047	5.0116	7.1467	9.0119	5.3796	8.9721	4.5868	2.2729	5.5021	2	3	11	20	2.914	-66.2834	138.3875	TRANS	rep0	-2.449955999999986
1465	1466	1.7149	3.3827	2H	2.1042	1.9872	INACTIVE	13.1266	10.5904	11.4577	12.0633	9.3675	8.5114	5.302	2.4796	7.8382	1.8439	2.0365	4.6321	4.7959	7.8028	9.5282	5.609	9.4669	5.2259	2.3918	4.7789	3	3	13	19	2.8849	-67.5256	156.6587	TRANS	rep0	-11.994444999999985
1466	1467	1.7883	2.7007	2H	2.1576	1.8872	INACTIVE	13.321	10.5676	11.962	11.8268	8.8479	8.5045	4.3999	2.0929	7.458	2.2023	2.3993	4.2233	5.0873	7.5499	8.2424	5.5536	9.685	4.1045	2.1891	4.2492	3	3	16	27	3.0466	-63.9981	116.5501	TRANS	rep0	-5.82473600000003
1467	1468	1.9471	3.2292	2H	2.1525	1.8234	INACTIVE	13.0149	10.4258	11.2816	12.4878	8.7229	8.3991	3.9586	2.6867	8.6881	1.786	2.7698	5.3616	4.4968	7.3214	8.3393	5.4725	8.5226	4.3798	2.3736	4.5447	2	3	9	15	3.1003	-75.9378	140.78	TRANS	rep0	-10.050661000000048
1468	1469	1.9406	5.1537	2H	2.1637	1.9635	INACTIVE	13.4636	10.5752	11.9566	12.3401	9.188	8.0238	4.114	2.6603	7.3915	2.4109	2.0591	4.4706	5.4571	8.2956	9.3317	5.4191	8.4542	4.4023	2.5453	4.4879	2	3	13	20	2.9879	-68.5718	154.148	TRANS	rep0	-13.008938000000057
1469	1470	1.8086	2.6027	2H	2.5449	1.8614	INACTIVE	13.02	10.5351	12.0519	12.059	9.129	8.2371	4.2715	2.2703	7.0014	2.3788	2.5308	4.5849	4.8226	7.2882	9.1786	5.1967	8.3673	4.1666	2.2527	4.7121	2	3	11	23	3.1991	-67.3434	139.251	TRANS	rep0	-3.3495130000000017
1470	1471	1.9651	2.7117	2H	2.2107	1.7698	INACTIVE	13.4524	10.3787	11.4177	12.0297	8.9585	8.4198	4.2998	2.5987	7.6058	2.1437	1.9168	4.8984	5.3961	8.2393	8.8627	5.2917	8.3329	4.8108	2.2828	4.4714	2	3	14	22	2.8412	-61.5388	128.1293	TRANS	rep0	-13.09965299999999
1471	1472	1.9703	2.4565	2H	2.2798	1.8014	INACTIVE	13.4922	10.1993	11.285	11.8322	8.7333	8.3303	4.0215	1.9833	7.0201	2.2483	1.9951	4.2838	4.3021	6.8813	9.3824	5.6033	8.246	4.2939	2.1783	4.7436	2	3	13	23	2.7293	-55.8464	132.891	TRANS	rep0	-11.09209199999998
1472	1473	1.8093	2.3107	2H	2.2314	1.8395	INACTIVE	12.8478	10.2687	12.3043	12.1694	9.3414	8.1852	4.5878	2.2284	7.7718	2.1949	2.0539	4.2638	4.5472	7.961	9.4391	5.7541	8.3109	4.6777	2.2651	4.3326	2	3	13	21	3.4815	-74.9003	134.2324	TRANS	rep0	1.6582089999999994
1473	1474	1.7965	2.8974	2H	2.1567	1.7539	INACTIVE	12.955	9.9205	12.2509	12.4098	8.2166	8.0942	4.5248	2.5375	7.7073	2.1216	2.3586	4.637	4.9329	8.2608	8.8108	5.3656	9.019	4.1304	2.2864	4.612	2	3	10	22	3.0595	-66.3119	143.5615	TRANS	rep0	6.630250999999987
1474	1475	1.898	2.2923	2H	2.1659	1.861	INACTIVE	12.917	10.2247	11.5892	12.6609	8.8646	8.3079	4.0558	2.0634	8.1258	2.4315	2.0788	4.917	4.4874	7.4449	8.0076	5.5295	9.1449	4.7087	2.3049	3.7158	2	3	12	22	3.4316	-69.2137	145.4655	TRANS	rep0	-6.137012000000027
1475	1476	1.8455	3.0967	2H	2.1645	1.8789	INACTIVE	13.5052	10.6689	11.3291	12.3	8.823	8.4659	3.9685	2.2101	7.8219	2.3665	2.143	4.5024	5.1291	8.0792	8.6534	5.1884	8.5638	4.4847	2.3505	4.2478	2	3	13	20	2.9801	-58.9105	134.8894	TRANS	rep0	-17.881012999999996
1476	1477	1.8158	2.5281	2H	2.2081	1.8188	INACTIVE	13.5304	10.7225	11.9862	12.5911	8.7419	8.1227	4.2904	2.2455	7.7425	2.3589	2.2718	4.7149	4.7578	7.181	8.3318	5.1027	8.7486	4.6186	2.3064	4.2401	3	3	13	22	3.0447	-60.6809	131.3129	TRANS	rep0	-14.08331000000004
1477	1478	1.8653	2.855	2H	2.219	1.7405	INACTIVE	13.1238	10.6688	11.4624	12.3892	9.217	8.1665	3.8863	2.5225	7.8604	2.1467	1.9731	4.4479	4.4381	7.6245	8.769	5.7774	8.7657	4.7588	2.3465	4.1656	3	3	9	21	3.108	-53.2435	131.7375	TRANS	rep0	-13.782710000000009
1478	1479	1.8716	3.0135	2H	2.1456	1.8282	INACTIVE	13.4941	10.5104	11.1734	12.3146	9.1747	8.4621	4.1182	2.1483	8.2087	2.1946	3.7681	5.7557	4.5249	7.3381	8.6176	4.9787	8.0437	4.1107	2.2127	4.3023	2	3	11	20	3.3408	-81.137	135.5105	TRANS	rep0	-19.859643000000062
1479	1480	1.8558	3.0558	2H	2.1676	1.9802	INACTIVE	13.0854	10.2541	12.1166	12.2483	9.111	8.1357	4.1096	1.895	7.6443	2.2817	2.5462	4.9202	4.7616	7.5416	8.5755	5.3444	8.781	4.2181	2.2775	4.7274	2	3	12	22	3.1725	-58.2644	145.2042	TRANS	rep0	-2.665013999999985
1480	1481	1.9613	3.0081	2H	2.1807	1.7568	INACTIVE	13.7305	10.3455	12.2041	11.9465	8.8696	8.2928	4.1114	2.0182	8.145	2.2367	2.4952	4.9513	4.3228	6.9238	8.054	5.7795	9.0281	4.4134	2.3784	5.223	3	3	11	21	3.1783	-74.3072	133.6895	TRANS	rep0	-8.705666000000008
1481	1482	1.7992	3.2005	2H	2.2245	1.6206	INACTIVE	13.0232	9.9812	12.3044	11.6917	8.377	8.2309	4.3705	2.0225	8.3238	2.2478	2.4138	5.1635	4.914	7.9369	8.1775	5.1623	8.2733	3.9985	2.5472	4.069	3	3	10	20	3.1984	-65.8919	123.5317	TRANS	rep0	9.372079999999983
1482	1483	1.794	3.0422	2H	2.2064	1.8078	INACTIVE	13.4364	10.6884	11.9039	12.4137	8.8464	7.839	4.4469	2.3501	8.4596	2.4028	2.4792	5.7447	4.7809	7.453	8.7316	5.2912	8.8121	4.6508	2.1148	5.0392	2	3	11	23	2.732	-66.6284	132.9576	TRANS	rep0	-12.641122999999993
1483	1484	1.7014	3.0816	2H	2.2283	1.76	INACTIVE	13.1965	10.3277	12.3557	12.254	8.3151	8.3049	3.9717	2.5341	8.5118	2.1093	2.0729	4.9229	4.8263	7.6954	8.5466	5.4968	8.3288	4.2565	2.3547	4.4045	2	3	11	20	2.7319	-56.7623	132.637	TRANS	rep0	1.4677560000000085
1484	1485	1.9678	2.7451	2H	2.242	1.6906	INACTIVE	12.9817	10.1556	11.4887	11.6909	8.8551	8.3353	4.334	2.2718	7.5589	2.3103	2.7368	5.13	4.4045	7.4256	8.8789	5.2163	8.2666	3.8841	2.2152	4.7246	2	3	11	18	3.1876	-52.1447	142.6503	TRANS	rep0	-1.2796559999999317
1485	1486	1.6957	2.543	2H	2.1709	1.738	INACTIVE	13.443	10.3952	12.3319	11.6559	9.1153	8.3877	4.2154	2.1624	6.0933	3.1982	2.4928	4.5284	4.5847	7.151	9.0408	5.2643	9.1595	4.1898	2.2253	4.3431	2	3	15	28	2.9972	-72.3626	131.4839	TRANS	rep0	-3.2174590000000194
1486	1487	1.6295	3.0058	2H	2.3788	1.7372	INACTIVE	13.2744	10.4931	12.6501	11.9959	8.4705	8.1827	4.0709	1.977	8.1369	2.1281	2.7082	5.3021	5.2514	7.3145	8.14	5.1268	8.9024	4.2099	2.5648	4.062	3	3	11	19	3.1167	-62.2703	129.5091	TRANS	rep0	2.5852989999999636
1487	1488	1.9123	4.3424	2H	2.1407	1.9366	INACTIVE	13.04	9.9912	11.2447	11.9677	9.8048	8.3213	4.2158	2.0691	8.2249	2.6646	1.8946	4.897	4.7644	7.7288	8.5798	5.5102	9.008	4.2479	2.3411	4.7042	2	3	14	21	3.0135	-57.6167	110.1613	TRANS	rep0	-9.797847000000047
1488	1489	1.7518	2.6844	2H	2.1805	1.7065	INACTIVE	13.1829	10.0276	12.3786	12.6184	9.5554	8.244	3.9335	2.255	7.902	2.049	2.3095	5.5043	4.2269	6.764	8.2749	5.1338	9.3737	4.1018	2.2284	4.2601	2	3	14	23	3.0408	-77.6804	120.8915	TRANS	rep0	-4.617988999999966
1489	1490	1.79	2.7345	2H	2.209	1.8069	INACTIVE	13.0847	10.4025	11.2332	12.4387	9.0939	8.0744	4.2149	2.2019	8.1323	2.103	1.9286	5.4188	4.4396	7.8554	8.7542	5.5415	8.4467	4.6108	2.3792	3.5396	2	3	12	21	3.0572	-74.0629	130.3845	TRANS	rep0	-12.947561000000064
1490	1491	1.809	2.8353	2H	2.2184	1.872	INACTIVE	13.3807	10.0541	11.5948	12.3439	9.2489	7.9604	4.2765	2.2996	8.294	2.1307	2.1056	4.7743	4.9927	8.2098	8.7231	5.7333	9.0889	3.49	2.4667	4.427	1	3	12	25	3.1377	-65.9403	154.4829	TRANS	rep0	-11.479821000000015
1491	1492	2.0142	2.7498	2H	2.1156	1.7609	INACTIVE	13.0394	10.8501	11.5603	12.1499	9.217	8.4141	4.0927	2.0962	7.9642	2.2088	2.3226	5.4396	4.7914	7.4188	8.1465	5.2036	8.9228	4.3951	2.3191	4.4476	2	3	14	23	2.9589	-72.1543	158.8107	TRANS	rep0	-11.542079000000058
1492	1493	1.7901	2.8032	2H	2.122	1.7314	INACTIVE	12.7927	10.1158	11.6439	12.5912	8.7007	8.0244	4.3382	2.3179	8.6852	2.4417	1.8465	5.6591	5.0497	8.0462	8.8069	5.3325	8.7022	4.7009	2.2752	4.5122	2	3	13	19	3.3487	-67.8756	138.4144	TRANS	rep0	-1.7191659999999729
1493	1494	1.7134	4.5157	2H	2.3659	1.7418	INACTIVE	13.1924	10.4868	12.554	12.8262	8.6941	8.0744	3.9797	1.9619	8.3721	2.4072	2.1945	5.3465	5.0551	7.7792	8.0537	5.0581	8.5062	4.1182	2.3042	4.4216	3	3	8	18	3.2302	-74.8031	141.1101	TRANS	rep0	-3.4735939999999914
1494	1495	1.8642	5.9632	2H	2.1616	1.8921	INACTIVE	12.8073	10.2374	11.4042	12.316	9.0727	8.5379	4.4698	1.9082	8.1701	2.3537	2.0974	5.0777	4.4631	6.418	8.3992	5.62	8.7929	4.5933	2.3751	5.4671	2	3	11	22	3.3936	-56.8857	155.6722	TRANS	rep0	-5.242678999999953
1495	1496	1.7997	4.9569	2H	2.2286	1.8142	INACTIVE	12.9916	10.6113	11.5446	12.172	9.4406	8.3305	4.9181	2.0003	8.14	2.1432	1.81	5.1423	4.8305	7.2146	8.3309	5.6298	8.1385	4.8765	2.396	5.3659	2	3	10	19	3.2349	-67.3037	157.3077	TRANS	rep0	-10.482559999999978
1496	1497	1.7577	5.0768	2H	2.2683	1.7358	INACTIVE	12.8844	10.0959	11.9971	11.9736	9.1057	8.4503	4.1126	2.4542	8.4193	2.001	1.9018	5.5162	4.4155	7.4092	8.096	5.5818	8.1522	4.3266	2.2563	5.433	2	3	12	21	2.6926	-66.8387	120.5972	TRANS	rep0	2.116025000000036
1497	1498	1.8584	3.7099	2H	2.2737	1.7066	INACTIVE	12.798	10.1369	11.2713	12.0144	8.9717	8.0484	4.4423	2.6648	8.8081	1.9988	1.9098	5.5292	5.256	7.4002	8.494	5.3217	8.3917	4.4923	2.242	4.3888	2	3	12	24	3.0149	-54.7437	120.673	TRANS	rep0	-3.120057000000031
1498	1499	2.0446	5.4499	2H	2.1035	1.7022	INACTIVE	12.8193	10.2933	12.2562	11.5292	8.7327	8.7173	4.0057	1.8268	8.182	2.8603	2.3871	5.3061	4.3336	7.1295	8.6786	5.5618	7.596	4.4956	2.3661	4.2373	2	3	14	21	2.87	-73.9571	123.2379	TRANS	rep0	8.667299000000014
1499	1500	1.8431	5.2016	2H	2.1866	1.8206	INACTIVE	12.9406	10.2641	11.4692	12.5504	9.7842	8.374	3.8606	2.2905	8.7471	2.1527	2.0795	4.9774	5.3519	7.0432	8.334	5.3282	8.2664	4.4462	2.2773	3.8649	2	3	10	20	3.3314	-62.761	147.2942	TRANS	rep0	-11.972939999999994
1500	1501	1.7352	2.815	2H	2.232	1.7525	INACTIVE	13.2808	10.0068	11.8965	13.1888	9.5221	8.0025	4.1295	2.1085	8.8172	2.1376	2.152	5.5817	4.6807	6.6396	8.922	5.3242	8.8695	4.1077	2.2228	4.1985	3	3	11	19	3.0214	-75.2193	161.5658	TRANS	rep0	-13.695222999999999
1501	1502	1.8265	5.0672	2H	2.1716	1.7173	INACTIVE	13.4396	10.3376	12.1282	12.119	9.3035	8.1934	4.1119	1.801	8.3338	2.5484	1.8048	5.2466	4.5381	7.4778	8.4374	5.146	8.6133	4.4534	2.3302	4.3083	2	3	13	19	3.3907	-50.0104	137.7968	TRANS	rep0	-8.494387999999958
1502	1503	1.7605	2.4728	2H	2.2066	1.778	INACTIVE	13.295	10.3302	11.538	12.6634	9.3964	8.4376	4.117	2.235	8.0704	2.4791	2.0833	4.7018	5.5803	7.6188	8.7514	5.049	8.0452	4.2118	2.1794	4.4312	2	3	9	16	2.784	-71.0645	133.6795	TRANS	rep0	-15.65369000000004
1503	1504	1.7961	2.7455	2H	2.1673	1.8643	INACTIVE	13.2098	10.5871	11.9636	11.9474	8.8283	7.8746	4.4209	2.0331	8.1057	2.525	2.1028	5.154	4.676	7.2391	8.6597	5.0674	8.4789	4.571	2.3209	4.1245	3	3	10	19	3.1779	-51.3481	129.3465	TRANS	rep0	-5.0140140000000315
1504	1505	1.871	3.1114	2H	2.1706	1.8255	INACTIVE	12.879	10.2049	11.9782	12.7053	9.1179	8.1545	4.2898	2.1869	7.9996	2.3095	2.2024	5.288	4.8825	7.6072	7.9438	5.2975	9.2362	4.7075	2.4076	3.9182	2	3	13	20	2.9715	-75.2302	165.8125	TRANS	rep0	-3.49684000000002
1505	1506	1.732	3.3665	2H	2.3163	1.8343	INACTIVE	13.3826	10.5133	12.0834	11.6707	8.9838	8.1763	4.203	2.3036	8.0794	2.0987	2.0466	5.3837	4.3671	7.7939	8.6031	5.7402	8.2329	4.0994	2.3994	4.5725	2	3	9	17	3.0779	-69.9666	132.7902	TRANS	rep0	-4.916750000000036
1506	1507	1.9275	2.3912	2H	2.2846	1.773	INACTIVE	13.0875	10.5187	11.0414	11.6954	8.3484	8.1533	3.9587	2.1983	8.1054	1.889	2.2514	5.231	5.2745	8.0127	8.9223	5.201	8.6217	4.3127	2.4275	4.4208	2	3	8	17	3.1627	-77.3389	139.0508	TRANS	rep0	-7.031541000000004
1507	1508	1.9484	2.82	2H	2.0981	1.75	INACTIVE	13.4782	10.1681	11.9295	11.8275	8.5893	8.273	4.2111	2.2118	8.3036	2.3768	1.9867	5.4973	4.7697	8.5031	8.0984	5.0695	8.4133	4.3946	2.4065	5.1773	2	3	12	19	3.3809	-73.3651	129.1889	TRANS	rep0	-3.999548999999945
1508	1509	1.6393	2.9889	2H	2.1924	1.7863	INACTIVE	12.7943	10.1906	11.6382	12.915	8.868	8.2206	4.0395	2.1517	8.6787	2.3264	2.0776	5.4313	4.6445	7.0431	8.7741	5.4344	8.4599	4.1992	2.1699	5.569	2	3	12	20	3.2022	-76.7436	139.9288	TRANS	rep0	-5.283878999999956
1509	1510	1.861	3.1856	2H	2.1704	1.6663	INACTIVE	12.9967	10.4311	12.2927	11.273	8.83	8.5187	3.9713	2.2301	8.8297	1.8848	2.0301	5.4654	4.9524	7.2295	8.719	5.6788	8.7442	4.6237	2.3217	5.1092	3	3	12	21	2.9144	-71.4148	129.1806	TRANS	rep0	6.501173999999935
1510	1511	1.9805	5.0334	2H	2.1261	2.2082	INACTIVE	12.9241	10.3754	11.9202	11.4116	9.3434	7.9757	4.1809	2.052	8.7815	2.5214	1.789	5.2329	5.5258	9.0026	9.199	5.0311	8.28	4.1779	2.2408	5.4503	3	3	11	16	3.0728	-49.5409	116.6712	TRANS	rep0	1.023851000000036
1511	1512	1.8195	4.0321	2H	2.1726	1.9825	INACTIVE	13.1432	10.3399	11.5538	12.785	9.5382	7.7018	4.6424	2.0634	8.584	2.5225	1.7876	5.2758	4.8703	7.501	8.6304	5.4294	8.7834	4.5965	2.3132	5.6209	2	3	9	20	2.7885	-52.203	143.1308	TRANS	rep0	-14.901900000000012
1512	1513	1.7442	4.9487	2H	2.107	2.039	INACTIVE	12.5861	10.2957	11.3711	12.4998	9.5559	8.7333	4.5079	2.103	8.9543	2.1921	2.2326	5.6035	4.5926	7.5291	8.4602	5.2143	7.9097	4.344	2.309	5.1064	3	3	10	17	3.2983	-72.3081	126.6459	TRANS	rep0	-6.480469999999968
1513	1514	1.9058	5.2595	2H	2.0973	1.8343	INACTIVE	12.959	10.7459	11.7914	11.7653	9.91	8.8527	4.0712	2.0549	9.0447	2.1244	1.9269	5.9281	4.9365	7.5506	8.3092	5.6682	8.8311	4.5856	2.3266	4.1628	2	3	11	18	2.9402	-68.9475	147.5161	TRANS	rep0	-8.669369999999958
1514	1515	1.7448	3.1074	2H	2.2464	1.9289	INACTIVE	13.1594	10.0452	12.2984	11.7024	9.6861	8.3739	3.9769	1.9568	7.9399	2.2178	1.9419	5.1657	4.9879	8.2148	8.3307	5.6504	8.3225	4.4716	2.3917	4.4333	2	3	12	21	3.0834	-66.471	147.7478	TRANS	rep0	-0.03675199999997858
1515	1516	1.87	5.1855	2H	2.2323	1.9196	INACTIVE	12.8768	10.303	12.5066	12.3107	8.8558	8.3086	3.9347	2.2322	8.6413	1.9607	2.0767	5.5555	5.0118	6.8506	8.6765	5.6286	8.0857	4.7024	2.254	5.2996	2	3	8	16	2.8832	-68.8224	149.472	TRANS	rep0	4.463142000000005
1516	1517	1.9114	5.3296	2H	2.3457	1.8108	INACTIVE	12.6686	10.567	11.8334	11.6154	9.0294	8.5213	3.9977	2.2165	7.9062	2.3823	2.0521	4.5448	5.5123	7.6696	8.7208	5.1974	9.2352	4.7222	2.3082	5.6891	2	3	12	16	3.077	-74.4922	169.9582	TRANS	rep0	2.8110399999999913
1517	1518	1.6694	4.9573	2H	2.2044	1.8854	INACTIVE	13.079	10.8614	12.2797	10.6408	9.0725	8.1843	4.0774	1.9899	7.9449	2.6017	2.3437	5.0645	4.5754	7.7111	8.8974	5.6417	7.7995	4.789	2.4079	5.4136	2	3	15	21	2.8126	-66.6054	130.7471	TRANS	rep0	4.645922999999982
1518	1519	1.9016	2.5671	2H	2.1025	1.819	INACTIVE	13.0027	10.4414	12.004	11.7261	9.1489	8.1651	4.4801	2.6013	9.2699	1.9142	2.005	6.1055	4.6467	7.3651	8.6256	5.3286	8.0745	4.9831	2.3712	5.2114	3	3	13	19	2.8647	-73.7264	125.8984	TRANS	rep0	-0.8221990000000119
1519	1520	1.8787	3.5431	2H	2.2318	1.7812	INACTIVE	13.6254	10.3441	12.1293	10.8032	9.3417	8.4424	4.6702	2.4104	8.7151	1.9523	2.1064	5.6458	4.988	8.1451	8.1865	4.7681	8.6299	4.5506	2.266	5.2155	2	3	12	22	3.0443	-60.3432	123.0707	TRANS	rep0	-3.0985390000000166
1520	1521	1.859	5.3399	2H	2.2872	1.8572	INACTIVE	13.0414	10.104	12.0642	10.6802	9.7543	8.3451	4.0958	2.0669	8.3695	2.3583	2.0547	5.2816	5.069	7.4179	9.0622	5.1921	8.4546	4.6173	2.1869	5.5354	3	3	12	20	3.2682	-70.4639	134.5651	TRANS	rep0	5.188669999999945
1521	1522	1.8583	5.0334	2H	2.2045	1.7956	INACTIVE	13.2795	10.5283	12.7295	12.1489	8.723	8.5524	4.4516	2.0752	8.654	1.9498	1.8981	5.5355	4.6732	6.5501	9.0431	5.7098	8.449	4.4632	2.2659	4.2574	2	3	9	17	3.2025	-71.3699	135.834	TRANS	rep0	0.6818059999999377
1522	1523	1.8444	5.472	2H	2.2051	1.9905	INACTIVE	12.9304	10.5875	12.1694	11.2382	9.1294	8.5659	4.488	1.8269	9.8821	2.428	2.1362	5.614	4.8757	7.813	8.3349	5.5233	7.9445	4.449	2.3343	4.2779	2	3	11	18	2.994	-56.1599	133.7705	TRANS	rep0	3.799919999999929
1523	1524	1.7463	4.5488	2H	2.3507	1.9071	INACTIVE	13.2164	10.2264	11.9542	12.8299	8.946	8.0569	4.6701	2.2734	8.921	2.1577	2.3227	5.6115	4.6015	6.9677	8.3278	5.129	8.1909	4.356	2.4655	4.3411	2	3	11	17	3.1155	-62.1877	154.5257	TRANS	rep0	-8.638146000000006
1524	1525	1.879	2.7491	2H	2.1778	1.7958	INACTIVE	13.0086	9.8246	11.6889	11.4288	8.4253	8.7303	4.6869	1.9783	7.5397	2.4789	2.0508	4.5675	4.9062	6.8873	8.6641	5.0079	8.6986	4.5576	2.4314	4.317	2	3	12	19	2.8983	-60.5604	143.4978	TRANS	rep0	6.578247000000033
1525	1526	1.8636	4.4925	2H	2.1991	1.8918	INACTIVE	12.8899	10.7221	11.9144	11.7564	8.8955	8.0096	4.5247	2.1049	8.3276	2.3723	1.9601	5.0948	4.8785	7.6228	8.5478	5.2575	8.4104	4.0077	2.5146	4.1802	2	3	13	18	2.8271	-63.2688	135.462	TRANS	rep0	-1.018433000000016
1526	1527	1.6363	2.8138	2H	2.1322	1.7154	INACTIVE	12.9189	10.5655	12.2595	12.2526	8.7141	8.6817	4.4914	1.8659	6.5419	3.0376	1.9592	5.0016	4.5867	7.1312	8.2201	5.2797	8.5421	4.0528	2.3918	4.4768	1	3	15	19	2.8864	-61.7306	132.8679	TRANS	rep0	0.7111739999999713
1527	1528	1.6822	2.776	2H	2.1121	2.166	INACTIVE	13.4057	10.4385	11.5173	12.0289	9.1017	8.5418	4.2276	1.9542	6.9562	2.4166	1.8629	4.9819	4.5359	7.5602	9.3287	5.5069	8.1405	3.9324	2.2185	4.4726	2	3	15	21	3.1065	-67.2535	134.7342	TRANS	rep0	-12.716540000000009
1528	1529	1.9126	3.3978	2H	2.3164	1.8867	INACTIVE	12.8785	10.3803	12.2763	12.7798	8.8354	8.0035	4.3055	2.0128	8.3264	2.41	2.76	4.7125	4.9856	7.9655	8.3751	5.4822	8.1229	4.1558	2.2434	4.3005	2	3	10	19	2.8351	-56.5574	121.1795	TRANS	rep0	-1.1066720000000032
1529	1530	2.0419	2.8896	2H	2.308	1.9181	INACTIVE	12.7336	10.5143	12.2547	12.653	8.8211	8.0838	4.5505	2.2151	8.0367	2.1343	1.8745	4.9939	4.5695	6.9833	9.2886	5.438	8.3408	4.2168	2.3316	4.6894	2	3	14	20	3.0777	-81.653	155.2308	TRANS	rep0	0.6424009999999498
1530	1531	1.8075	2.7775	2H	2.1608	1.7298	INACTIVE	13.4873	10.733	12.07	12.6141	8.6951	8.1799	4.595	2.6417	8.5822	1.9382	2.0677	5.5576	4.6628	7.0017	9.2736	5.7079	7.9713	4.7235	2.5277	5.5387	3	3	11	19	3.0018	-63.4623	135.3356	TRANS	rep0	-12.679033000000004
1531	1532	1.7747	5.1026	2H	2.4047	1.7847	INACTIVE	12.9108	10.4461	12.6463	12.1461	9.1972	8.1646	4.3143	2.3193	7.8876	2.0279	2.136	4.9144	4.6929	8.5061	8.78	5.3633	8.405	4.3869	2.4994	4.1054	3	3	12	15	2.9007	-71.9378	130.9436	TRANS	rep0	3.4129309999999577
1532	1533	1.9573	3.5539	2H	2.1755	1.7993	INACTIVE	12.9347	10.1477	12.1855	12.2172	9.7875	8.4261	4.5519	2.1604	8.9699	2.529	2.4992	5.3968	4.9438	7.568	8.4224	5.3421	8.5657	4.0416	2.2223	4.0277	3	3	12	24	3.183	-65.1147	137.287	TRANS	rep0	-2.3867439999999647
1533	1534	2.2142	3.3712	2H	2.2935	1.7337	INACTIVE	12.9696	10.73	12.8389	12.1346	8.6461	8.0845	4.5119	2.2833	9.0095	1.9877	2.0034	5.4083	5.169	7.4398	9.3886	5.767	8.9041	4.4664	2.2897	4.5488	2	3	11	19	3.4249	-66.0824	146.399	TRANS	rep0	5.105137000000013
1534	1535	1.892	3.4389	2H	2.1557	1.8546	INACTIVE	13.1265	10.0843	12.6096	11.8301	8.726	8.0788	4.5632	2.0896	8.1363	1.9777	2.2301	5.0604	4.5619	7.4361	9.049	5.6963	8.0709	4.4655	2.3494	3.9183	2	3	12	23	3.1041	-73.4144	137.8215	TRANS	rep0	7.179742999999974
1535	1536	1.8334	5.4791	2H	2.3567	1.7134	INACTIVE	13.1349	10.0123	11.8486	11.561	8.6562	8.2836	4.1969	2.4044	8.5084	2.1412	1.9631	6.0391	4.9043	8.1227	8.2962	5.0513	8.4118	4.0819	2.3956	4.3748	2	3	10	17	3.045	-61.5882	129.6317	TRANS	rep0	2.7395290000000045
1536	1537	2.0264	4.2611	2H	2.2143	1.7095	INACTIVE	13.3218	10.2563	11.7779	12.0644	8.9081	7.8731	4.4952	1.9329	7.9312	2.7101	2.0674	5.3955	4.0365	7.2527	8.3326	5.6523	9.8946	4.5722	2.4165	4.5282	2	3	13	21	5.0675	-73.1043	135.2287	TRANS	rep0	-6.957200999999941
1537	1538	1.9658	4.8756	2H	2.1689	1.8733	INACTIVE	12.8204	10.302	12.1361	12.2345	10.0199	8.2686	4.3597	2.1919	8.1271	2.403	2.4244	5.3569	5.1633	7.4899	9.0761	5.1993	7.9757	4.3621	2.3589	4.1189	2	3	12	22	3.3817	-63.0525	127.9293	TRANS	rep0	-3.685658999999987
1538	1539	1.8699	5.4305	2H	2.2961	1.9101	INACTIVE	12.9025	10.6374	12.1374	11.9856	8.6677	8.3905	4.6067	1.889	7.4697	2.7439	2.1562	4.5324	4.0227	7.6476	8.7493	5.6072	8.5005	4.6047	2.2814	4.3755	2	3	13	20	2.749	-71.8384	127.7435	TRANS	rep0	1.2172649999999976
1539	1540	1.7936	2.8013	2H	2.1957	1.9526	INACTIVE	13.7768	10.4465	12.3986	12.1033	9.0124	8.5172	4.5626	2.2462	7.7198	2.0764	2.463	5.017	4.5454	7.7805	9.1125	5.8874	8.3261	4.0391	2.3627	4.5161	2	3	11	19	2.8943	-72.7797	122.0826	TRANS	rep0	-10.107891999999993
1540	1541	1.9554	2.857	2H	2.1967	1.665	INACTIVE	13.4468	10.4103	12.752	11.6842	8.937	8.7979	4.4851	2.0939	8.4206	2.4475	2.3321	4.9533	4.5791	7.4996	9.078	5.9247	8.7128	3.9833	2.3656	4.3383	3	3	12	24	2.9948	-57.2101	117.7101	TRANS	rep0	1.191626000000042
1541	1542	1.9737	4.3226	2H	2.2378	1.8764	INACTIVE	12.7284	10.1422	12.0543	12.048	9.3042	8.1094	4.4517	2.2212	8.502	2.3381	1.8529	5.0938	5.0888	8.1366	9.6347	5.7063	8.094	4.4069	2.387	4.4191	2	3	12	25	2.9005	-67.6117	136.2362	TRANS	rep0	3.0290129999999635
1542	1543	1.7909	2.8539	2H	2.2519	1.7254	INACTIVE	13.088	10.1499	11.8792	11.219	9.1567	8.1669	4.4922	1.9231	8.2161	2.7616	2.0956	5.4169	4.8787	6.9808	8.3155	5.4021	8.5813	4.5612	2.3803	4.4624	2	3	13	20	3.3176	-52.3585	129.788	TRANS	rep0	2.19538
1543	1544	1.9917	4.2279	2H	2.24	1.6768	INACTIVE	12.6583	10.3592	11.9772	11.9722	9.5216	8.1149	4.8248	2.2442	8.8754	2.159	1.9483	5.6111	4.4257	6.4611	9.0732	5.7403	8.5207	4.4602	2.3154	4.3702	2	3	13	23	2.9921	-73.5382	149.0707	TRANS	rep0	1.0288630000000012
1544	1545	1.8254	5.231	2H	2.2758	1.7444	INACTIVE	13.1405	10.5184	11.677	10.9597	9.5983	8.7059	4.6929	2.2718	9.1444	2.1233	1.9793	5.6422	5.156	9.0971	8.797	5.4615	8.3009	4.3644	2.2322	4.4876	2	3	11	18	3.6109	-64.9486	138.3247	TRANS	rep0	-3.878582999999935
1545	1546	1.8722	3.4483	2H	2.1782	1.7445	INACTIVE	13.1927	10.2746	11.8595	12.3872	9.7299	8.9566	4.726	3.6672	8.0932	2.1862	1.7753	5.5695	4.6222	8.0815	8.8665	5.4336	8.4273	4.2275	2.3579	4.1392	2	3	15	22	2.9251	-65.5514	104.6643	TRANS	rep0	-10.820250000000044
1546	1547	1.8223	4.9558	2H	2.2244	1.7477	INACTIVE	13.1453	10.1784	11.1782	11.5622	8.9993	8.688	4.5204	3.4312	7.4608	2.4481	2.1625	5.5401	4.5434	7.6707	8.7106	5.3128	8.3984	4.5133	2.183	4.1897	2	3	14	21	2.7338	-67.1951	144.4791	TRANS	rep0	-6.582134999999994
1547	1548	2.0231	3.2858	2H	2.1009	1.6538	INACTIVE	12.9369	10.9458	11.9163	12.1183	9.2513	7.9811	4.5117	3.0249	7.9573	1.9347	2.0538	5.1628	4.4989	7.286	8.9276	5.2156	7.8042	4.1299	2.4088	4.1509	2	3	13	20	2.9512	-64.3861	136.0763	TRANS	rep0	-7.528412000000003
1548	1549	1.8805	5.0623	2H	2.3101	1.844	INACTIVE	12.8004	10.5731	12.0711	11.5957	8.4919	8.3193	4.4369	2.7564	7.9225	2.0457	2.0143	4.9284	4.4405	7.2966	9.5331	5.536	8.8091	4.7487	2.2615	4.356	2	3	12	15	2.9914	-51.0945	152.3043	TRANS	rep0	5.958384999999964
1549	1550	1.9255	2.8859	2H	2.2087	1.7903	INACTIVE	13.3602	10.4453	11.7671	11.6149	8.4747	8.8759	4.6226	3.4358	8.7488	1.8489	2.0439	5.4519	4.5702	7.1073	8.8546	5.2409	7.838	4.0903	2.2941	4.5297	2	3	13	20	3.0056	-65.1315	130.981	TRANS	rep0	-3.946693000000039
1550	1551	2.0675	3.3044	2H	2.074	1.7065	INACTIVE	13.0766	10.2294	11.4627	12.1262	8.8115	8.6377	4.6275	3.6151	8.4535	2.119	2.2098	6.0657	4.4593	7.2888	8.1977	5.06	8.2601	4.2389	2.4123	4.1806	2	3	10	21	2.9012	-52.4176	112.4024	TRANS	rep0	-5.971783000000016
1551	1552	1.8282	3.1424	2H	2.2038	1.773	INACTIVE	12.9928	10.2281	12.1538	12.499	8.7475	8.3368	4.6409	3.3452	8.1212	2.0409	1.9417	5.0058	4.6468	7.5181	9.8266	5.6095	7.8607	4.0612	2.3671	4.2841	2	3	9	20	3.0434	-72.3642	126.6343	TRANS	rep0	-0.4787380000000212
1552	1553	1.6552	4.4606	2H	2.183	1.7705	INACTIVE	13.3466	10.1074	11.5136	11.6347	9.3943	8.7367	4.8475	4.0947	8.7861	1.857	2.3948	5.6467	4.2118	7.0529	8.8635	5.7652	8.1865	4.0408	2.2777	3.9583	2	3	13	21	3.1317	-55.0462	120.7247	TRANS	rep0	-8.410480000000007
1553	1554	1.8205	3.0953	2H	2.3022	1.7607	INACTIVE	12.852	10.4252	12.0867	12.1403	8.6063	8.8479	4.5417	3.6039	8.7289	1.8902	1.904	5.4222	4.5152	7.3458	9.7118	5.7514	8.3502	4.2982	2.3115	3.9673	3	3	12	21	3.2146	-45.487	119.8824	TRANS	rep0	2.4438710000000015
1554	1555	1.8393	4.6432	2H	2.2365	1.7424	INACTIVE	13.2531	10.3041	12.0871	11.7747	9.0132	8.4429	4.5462	3.3266	8.4284	2.0762	2.0312	5.382	4.5877	6.5252	8.8355	5.4747	8.2966	4.0834	2.4573	4.1461	3	3	14	19	3.0419	-69.2125	142.0042	TRANS	rep0	-2.2310020000000463
[truncated: 58,457 more rows]
