# Supplementary material for: Binding pose depth modulates photoswitchable ligands’ efficacy at the 5-HT2A receptor
Source: Commun Chem. 2026 Feb 12;9:121. doi: 10.1038/s42004-026-01936-5 (PMC12992696; doi:10.1038/s42004-026-01936-5)
Supplement: Supplementary file 4 — Supplementary Data 2 [file 42004_2026_1936_MOESM4_ESM.csv › active_features.csv]

	#Frame	MOL-Asp90	MOL-Asn233	lig	Asp55-Asn266	rec	Val30-Leu272	Asp55-Thr95	His100-Ala127	Gln197-Cys212	Ala236-Leu252	TM3-TM6	TM3-TM6_lock	MOL-Ser177	MOL-Ser174	MOL-Thr95	MOL-Asp166	MOL-Gly173	Phe178-Phe230	Phe178-Trp226	MOL-Trp226	MOL-Phe230	Trp226-Phe222	Tyr260-Asp90	Phe222_chi1	Phe222_chi2	conf	rep	A100
0	1	1.7674	2.5177	2I	1.7621	ACTIVE	9.3041	9.7004	11.3544	8.0868	8.1884	12.349	15.0337	3.2143	8.1613	1.9007	9.419	5.1047	4.6177	6.1648	8.0219	5.3296	7.311	3.1589	-178.3416	-87.4986	TRANS	rep1	80.291349
1	2	1.758	2.7207	2I	1.6992	ACTIVE	9.7965	10.0097	11.5029	8.2295	7.9089	12.6568	15.8602	2.3704	7.6301	2.3312	9.4727	4.773	5.1604	6.4722	8.3688	5.4606	7.3048	3.0367	-175.051	-94.5505	TRANS	rep1	72.739112
2	3	1.8947	3.4787	2I	2.2616	ACTIVE	9.5369	9.4811	11.3101	7.4633	8.1827	12.886	15.1767	2.5379	8.3032	2.1473	9.355	4.8341	5.1608	7.0103	8.2992	5.5528	7.2887	2.764	-175.1046	-104.5895	TRANS	rep1	82.16981200000001
3	4	1.8289	2.7595	2I	1.9966	ACTIVE	9.7502	9.9138	11.8289	7.7576	7.5898	13.1121	15.7323	2.3539	6.8457	2.4022	10.4589	4.025	4.2874	5.8892	8.654	5.6798	6.6044	3.4689	-172.9616	-111.8833	TRANS	rep1	81.75594900000002
4	5	1.6699	2.3586	2I	1.8002	ACTIVE	9.5034	9.4103	11.3311	8.1215	8.0835	13.0264	15.199	2.2891	7.2566	2.227	9.1665	4.5609	4.8699	6.5406	8.0217	5.0458	7.085	3.625	172.9903	-116.53	TRANS	rep1	79.74202300000002
5	6	1.7858	2.4009	2I	2.0567	ACTIVE	9.8243	9.7527	11.5327	7.846	8.1669	12.7626	16.0541	2.1621	7.0208	2.9332	8.9601	4.5614	4.939	6.0659	8.2901	5.1609	6.9614	3.6715	-178.8007	-113.2764	TRANS	rep1	75.64473600000002
6	7	1.7205	2.8956	2I	1.921	ACTIVE	9.9449	9.6223	11.6491	7.7192	7.9131	12.7645	15.5739	2.9286	8.6117	2.1009	8.81	4.7351	4.8372	6.4698	8.5485	5.2053	6.3968	3.1248	-174.2156	-103.7726	TRANS	rep1	78.084742
7	8	2.0046	2.3279	2I	1.9316	ACTIVE	10.0193	9.9026	11.9461	7.8282	7.8816	12.9149	15.9496	2.4807	7.6322	2.2687	9.3478	4.5311	4.6325	6.5557	8.7193	4.9126	6.8125	3.4995	168.7757	-105.5401	TRANS	rep1	77.05648399999998
8	9	1.7076	3.3944	2I	1.9015	ACTIVE	9.2729	9.6138	11.2058	8.5476	7.6418	12.1348	15.7763	2.5284	7.1742	2.5169	8.7406	4.8436	4.4947	6.3302	8.8055	5.7096	6.9945	3.2141	-175.9091	-89.4614	TRANS	rep1	79.98870700000003
9	10	1.7406	2.9111	2I	1.8814	ACTIVE	9.4106	10.0062	11.5225	8.2635	7.8333	12.8029	14.7129	2.3089	7.6885	2.8638	9.5929	4.4541	5.2371	6.2525	8.2427	5.3177	7.5554	3.3071	-165.4851	-78.4741	TRANS	rep1	78.69262699999999
10	11	1.8472	2.8404	2I	1.8097	ACTIVE	9.364	9.8496	11.9726	8.1329	7.8596	12.5608	15.5059	3.7617	8.5733	1.808	8.8709	5.8502	4.038	6.2369	7.8446	5.3304	6.7994	3.1865	176.3804	-103.9672	TRANS	rep1	85.34687399999996
11	12	1.8799	2.9026	2I	1.7639	ACTIVE	9.6581	9.8286	11.4371	7.9377	8.8573	12.9835	14.8676	3.4984	8.134	2.0845	8.9919	5.43	4.7417	6.4624	7.9311	5.124	6.8314	3.268	-169.2649	-87.0637	TRANS	rep1	72.41029599999999
12	13	2.0277	2.7984	2I	1.8331	ACTIVE	9.3676	9.7649	12.226	8.0433	8.0723	12.7662	15.4058	3.1723	7.9011	2.1474	9.6101	5.1013	4.7848	6.4467	8.2854	5.3704	7.1218	3.1611	-176.3064	-100.8701	TRANS	rep1	87.704792
13	14	1.925	2.7024	2I	1.7739	ACTIVE	10.0913	9.9476	12.1764	7.9263	8.4448	12.4479	14.953	2.7584	7.4501	2.3362	9.7632	4.4005	5.1602	6.2923	8.9123	5.2729	6.6505	3.2736	-167.985	-112.8576	TRANS	rep1	74.21276099999994
14	15	1.8631	2.7326	2I	1.9679	ACTIVE	9.5513	9.9453	11.6988	8.6173	8.6249	12.9053	14.6401	3.1557	7.4722	2.2394	9.08	5.0916	4.7405	6.7006	7.9008	4.9417	6.9367	2.8682	-170.3846	-101.3018	TRANS	rep1	72.36430899999999
15	16	2.0387	2.7453	2I	2.0384	ACTIVE	9.7541	9.7139	11.922	8.7376	9.0333	12.4747	15.7413	2.3801	6.8437	2.5684	9.7282	4.5563	5.1226	6.277	8.1345	5.2285	7.0689	3.4911	-164.9234	-91.8272	TRANS	rep1	70.34238100000002
16	17	2.2609	2.4127	2I	1.9339	ACTIVE	9.1374	9.6617	12.0929	8.467	8.4228	12.6462	15.0899	3.7915	7.6075	2.0271	9.5434	5.1932	4.8219	6.4199	7.9825	4.9865	7.5247	3.3468	-175.6654	-119.3161	TRANS	rep1	86.093027
17	18	1.9271	2.4008	2I	1.7663	ACTIVE	9.9253	10.02	11.6147	8.9753	7.8862	12.447	16.2732	3.4153	7.1356	2.4065	9.2266	5.2445	4.4575	6.1649	8.0158	4.9373	7.008	3.4168	170.6477	-127.5656	TRANS	rep1	67.22557799999996
18	19	1.9164	3.1239	2I	1.8321	ACTIVE	9.2078	9.7615	11.8449	8.1021	7.8319	12.5676	15.7075	1.8508	6.7605	3.569	10.0057	4.0457	5.3573	6.3805	8.4062	5.0158	7.4551	3.4765	-172.5077	-109.0919	TRANS	rep1	87.44806499999996
19	20	1.7629	2.5171	2I	1.6821	ACTIVE	9.2379	9.5067	11.2284	8.5206	7.7468	13.1467	15.4103	1.995	7.127	2.5362	9.0239	4.3234	4.8349	6.2851	8.9863	5.2592	7.2622	3.2952	-176.4536	-136.4841	TRANS	rep1	81.13828499999997
20	21	2.0912	2.2738	2I	2.0632	ACTIVE	9.8384	9.7863	11.6652	8.1859	8.1917	12.4397	15.9319	3.8502	7.8687	2.0685	8.8054	5.7126	4.627	6.5833	7.4095	4.9538	7.4902	3.1567	-176.1528	-98.4623	TRANS	rep1	74.11469199999999
21	22	2.1419	2.9044	2I	1.8809	ACTIVE	9.6857	9.3887	11.2979	7.9549	7.6698	12.3656	15.5881	2.6482	7.9434	2.0201	9.4626	4.8808	5.338	6.4861	8.017	5.0895	7.7704	2.8376	161.3573	-101.7084	TRANS	rep1	80.18599999999998
22	23	1.9324	2.1736	2I	1.9421	ACTIVE	9.8864	9.9112	11.2755	8.0896	7.7028	12.731	15.3838	2.196	6.6192	2.1448	8.8458	4.5904	4.765	6.4699	7.9286	5.256	6.3943	2.732	175.7289	-95.1217	TRANS	rep1	72.08082099999996
23	24	1.8187	2.1665	2I	1.9072	ACTIVE	9.4569	9.7288	11.4025	8.0331	8.1829	12.9045	15.2342	2.1618	7.3402	2.7698	8.7314	4.5256	4.86	6.5859	8.3379	5.2877	5.8284	3.4994	178.7617	-106.0118	TRANS	rep1	78.67632200000003
24	25	1.861	2.4002	2I	1.7384	ACTIVE	9.73	9.879	11.0488	8.1294	8.3368	12.5281	15.5286	2.4569	7.9528	2.2583	9.6006	5.0181	4.9472	6.2319	7.9148	5.0008	6.3674	2.817	-178.6817	-122.3717	TRANS	rep1	68.95678400000003
25	26	2.118	2.6612	2I	1.9596	ACTIVE	9.6154	10.0101	11.3334	8.0911	7.6217	13.6077	15.6979	2.1344	7.3371	2.8192	10.2058	4.5376	4.9227	6.7059	8.4214	5.515	6.56	2.8564	-169.3096	-116.998	TRANS	rep1	76.17906400000001
26	27	2.0846	2.4744	2I	1.6516	ACTIVE	9.4253	9.9935	11.1932	8.7142	7.9581	12.9331	15.1147	2.4283	7.8271	2.2909	8.594	4.4472	5.3027	6.5629	8.059	5.1509	7.5497	2.8185	175.0203	-106.9902	TRANS	rep1	72.07747699999996
27	28	1.7644	2.3986	2I	1.9702	ACTIVE	10.1265	9.8497	11.1648	7.4273	7.5741	12.7771	16.0444	2.5359	7.4709	2.3008	9.2496	4.6978	4.53	6.1921	8.0268	5.5462	6.4352	3.1421	177.0097	-106.8564	TRANS	rep1	72.93388099999999
28	29	1.9335	2.5063	2I	1.7029	ACTIVE	10.052	9.7046	12.0747	8.1278	8.2989	13.0345	16.411	2.1442	7.9628	2.3115	9.801	4.6094	4.9426	6.3454	8.4071	5.3955	6.8446	3.2977	-179.8885	-100.225	TRANS	rep1	75.193151
29	30	1.7621	2.2853	2I	1.724	ACTIVE	9.673	10.3243	11.3331	8.2439	7.7448	12.944	16.1244	2.7046	7.6941	2.2735	9.8649	4.7002	4.9971	6.5272	8.1031	5.1101	7.561	3.9063	165.2433	-103.9619	TRANS	rep1	71.342681
30	31	1.9258	2.718	2I	1.9171	ACTIVE	9.9246	9.6875	11.3475	8.3291	7.9406	12.9421	16.1455	3.0744	6.5721	2.4943	9.3455	4.8324	4.8401	6.0788	7.716	5.3859	7.5245	3.5345	176.0812	-88.093	TRANS	rep1	71.135153
31	32	1.9098	2.5158	2I	1.8597	ACTIVE	9.7704	9.9142	10.7296	8.0359	7.9715	12.4274	15.6803	2.5475	6.6232	2.2841	9.2995	4.3727	4.9833	5.5743	7.9621	5.3825	7.5479	2.7383	-178.4001	-103.145	TRANS	rep1	67.69546199999999
32	33	1.7989	2.45	2I	1.7664	ACTIVE	10.0965	9.5352	11.4484	8.2494	7.7187	12.9868	15.2205	2.6173	7.4231	2.5133	8.9878	4.8831	5.2515	5.4853	8.3132	5.5467	7.9849	2.7616	-165.3179	-59.1174	TRANS	rep1	72.39638299999996
33	34	2.0006	2.4107	2I	1.7514	ACTIVE	9.9865	9.624	10.9061	8.819	7.7879	13.0884	16.2953	2.6859	7.508	2.1433	10.4741	4.3212	5.262	5.6727	8.0747	4.9713	7.3981	3.375	-174.0882	-119.2891	TRANS	rep1	64.40557799999999
34	35	1.6851	3.1519	2I	1.814	ACTIVE	9.7448	9.8291	10.899	8.4267	7.6495	12.9958	16.9153	2.3027	7.6167	2.1227	9.7517	4.5896	5.5784	6.04	7.9894	5.2813	6.621	3.2551	-172.5573	-116.3964	TRANS	rep1	69.46755000000002
35	36	1.7606	2.4782	2I	2.2593	ACTIVE	9.6602	9.8238	11.2781	8.821	7.5059	13.0437	15.9374	2.5557	7.8573	2.3052	9.3223	4.9474	5.7821	6.35	7.622	5.2877	7.6991	2.9425	177.5674	-111.2396	TRANS	rep1	72.439931
36	37	1.793	2.7065	2I	2.0823	ACTIVE	10.2238	9.5512	10.963	9.3203	8.324	13.231	16.1449	2.0313	7.2489	2.9052	9.6227	4.432	5.9949	6.4621	7.5218	4.9425	6.9867	3.1922	-179.7165	-119.3046	TRANS	rep1	56.08777599999999
37	38	1.812	2.5503	2I	1.9136	ACTIVE	9.8801	9.6779	10.9448	8.6965	8.0785	12.7779	16.1324	2.313	7.1063	2.207	9.5261	4.8174	5.2961	6.0056	7.9292	5.0976	6.231	3.2333	178.6959	-90.79	TRANS	rep1	65.14003699999998
38	39	1.7572	2.3771	2I	2.27	ACTIVE	10.1773	9.3158	10.8046	9.2646	8.0684	13.0411	15.2659	2.6582	7.5838	2.4829	9.0786	4.8361	4.9971	6.1146	7.7544	4.8759	6.9359	3.5107	172.7079	-131.155	TRANS	rep1	58.795750999999996
39	40	1.8401	2.5344	2I	1.971	ACTIVE	9.6184	9.9992	10.8327	7.8911	7.7422	12.8835	15.8037	2.2046	6.867	2.896	10.5339	4.1422	5.3098	5.8939	7.9815	4.8636	6.6187	2.8919	177.0537	-122.7145	TRANS	rep1	72.29244499999999
40	41	1.9593	3.4515	2I	1.7052	ACTIVE	10.2398	10.0842	10.6051	7.977	8.1313	13.2092	15.5316	2.4089	7.3319	2.6892	8.4076	4.9651	5.0918	6.6393	7.7692	4.9521	6.9043	3.1397	178.6237	-98.9869	TRANS	rep1	58.03051700000003
41	42	1.7813	3.077	2I	1.7127	ACTIVE	10.037	9.9501	10.7768	8.3617	8.2855	13.6069	15.5832	2.5633	6.894	2.6966	8.713	4.9619	4.5638	5.9718	7.5811	5.0394	7.4737	3.0833	174.059	-129.1502	TRANS	rep1	60.30672199999992
42	43	1.7843	2.6563	2I	1.7901	ACTIVE	9.7194	9.7671	10.6555	8.387	8.9364	12.5578	15.6963	2.2377	6.3765	2.9673	9.21	4.1384	5.1191	5.8113	8.0772	4.908	7.0412	3.2723	175.788	-134.3404	TRANS	rep1	61.62151299999999
43	44	1.6927	2.3144	2I	1.8885	ACTIVE	9.5	10.1401	10.8847	7.9165	7.8054	12.8664	16.2212	2.0374	6.3274	3.186	9.4768	4.0726	4.5581	6.3309	7.7987	5.1263	7.0994	3.1419	157.5041	-101.5125	TRANS	rep1	72.91058699999996
44	45	1.8169	2.2988	2I	2.0186	ACTIVE	10.0459	9.8373	11.0525	8.5225	7.9984	12.9257	16.3885	2.3099	6.3358	2.6893	9.9487	4.6695	4.3754	6.0753	7.9346	4.8884	6.2961	3.0783	178.7444	-85.249	TRANS	rep1	64.03186399999998
45	46	1.6636	2.5688	2I	1.8393	ACTIVE	9.7149	9.9398	11.1255	7.8041	7.772	12.7067	15.4236	2.3862	6.7956	2.7536	9.4653	4.7258	4.3796	6.2141	8.4727	5.2421	6.8123	3.0204	176.905	-110.6863	TRANS	rep1	74.41427000000002
46	47	1.7264	2.4733	2I	1.6975	ACTIVE	9.8071	10.0819	11.2497	8.1757	8.1205	12.5796	15.798	2.1471	6.1751	3.3937	9.0446	4.2995	4.9402	5.8717	8.3579	5.0037	6.8815	3.278	-176.9632	-91.665	TRANS	rep1	68.96480200000002
47	48	1.9449	2.3405	2I	1.824	ACTIVE	9.924	10.0971	10.9949	8.5882	7.967	12.7699	16.0565	2.096	6.0318	4.1015	9.603	4.1717	5.7177	6.1273	8.488	4.6499	6.7399	3.034	-176.4078	-95.7308	TRANS	rep1	63.03515300000001
48	49	1.7302	2.5856	2I	1.9426	ACTIVE	9.4789	9.8329	11.0368	9.0645	8.5568	12.4229	15.7198	1.9994	6.3612	3.8784	9.897	4.1185	4.6831	5.9607	8.5551	5.0533	6.9596	2.7191	176.7871	-111.299	TRANS	rep1	65.76388699999998
49	50	1.6255	2.2554	2I	1.7871	ACTIVE	10.4721	9.9927	10.8137	9.3327	7.6045	12.5319	16.5205	1.8965	6.5601	2.9759	9.5245	4.2328	4.3813	6.2705	8.4466	5.2316	6.7107	3.0747	172.8816	-99.2955	TRANS	rep1	51.457876
50	51	1.8178	2.9267	2I	1.9668	ACTIVE	10.1833	9.946	10.9198	9.4635	7.9313	12.8237	16.7969	2.1061	6.089	3.8823	9.0844	4.0384	4.4933	5.9635	8.6404	5.1831	6.2217	2.9713	-177.9355	-124.1019	TRANS	rep1	54.415133000000026
51	52	1.8889	2.5302	2I	1.7351	ACTIVE	9.2153	9.8696	11.0841	9.8554	7.9597	12.236	15.2293	2.3864	6.8943	3.2654	8.5049	4.3025	4.8001	6.0595	8.9014	5.4751	6.7117	2.7331	161.4073	-100.2233	TRANS	rep1	67.83725799999999
52	53	1.7506	3.2981	2I	1.9249	ACTIVE	9.9133	9.9974	11.0169	8.8983	8.0616	12.5781	16.5435	1.9828	6.1163	3.5766	9.7981	4.3657	4.9158	5.8072	8.7655	5.1666	6.3203	2.9926	179.5788	-111.799	TRANS	rep1	61.69604399999997
53	54	1.8865	2.479	2I	1.7807	ACTIVE	9.7565	10.1431	11.1234	9.1069	7.9486	12.5314	16.2231	2.387	7.153	3.3765	8.5984	4.5456	4.6769	6.097	8.5618	5.1984	6.7008	3.1144	179.4252	-117.524	TRANS	rep1	63.09015699999998
54	55	2.3286	2.2909	2I	1.6851	ACTIVE	9.6734	9.8047	10.7528	9.6586	8.8678	12.9553	16.0968	2.5217	5.9891	3.2039	9.1188	4.7983	4.2658	6.2955	8.2337	5.0468	5.9297	2.987	176.9317	-86.6696	TRANS	rep1	55.206763999999964
55	56	1.7705	2.1761	2I	1.7645	ACTIVE	10.0086	10.1507	11.0779	9.2057	8.0611	13.1619	15.4275	1.9586	6.328	3.4593	9.0621	4.115	5.0171	5.9951	8.7556	5.061	6.3817	2.894	-159.5792	-109.9325	TRANS	rep1	57.76827100000003
56	57	1.6542	2.5327	2I	1.8231	ACTIVE	10.0224	10.7024	11.104	9.3815	8.9702	13.0148	14.7851	2.1822	5.8622	3.5078	8.3911	3.869	4.7271	5.8294	9.2132	5.1864	6.7226	3.3364	178.7835	-87.147	TRANS	rep1	47.746395999999976
57	58	1.7533	2.5231	2I	2.1746	ACTIVE	10.0495	10.1372	10.8389	8.5176	7.3472	12.5107	15.1951	2.0216	6.5888	3.6575	8.769	4.2352	5.2191	6.3893	8.7075	5.1364	6.912	3.1271	175.7124	-108.5695	TRANS	rep1	63.179013999999995
58	59	1.8558	2.5063	2I	1.9569	ACTIVE	9.7815	10.4614	11.3626	8.1068	7.4626	12.6929	15.2708	1.8517	5.742	4.1916	7.8809	3.7877	4.7785	6.5259	8.9812	5.1868	6.155	3.0831	177.4661	-122.6925	TRANS	rep1	71.34062499999999
59	60	1.7307	2.379	2I	1.9412	ACTIVE	9.7437	9.9955	10.5983	8.4539	8.1378	12.3829	15.6014	1.9725	5.9418	3.8614	8.863	4.0441	4.813	6.0056	8.8329	5.1055	6.679	3.015	174.6713	-87.6024	TRANS	rep1	62.75524799999994
60	61	1.7901	3.2988	2I	2.0666	ACTIVE	9.5617	10.2555	10.8064	9.3016	7.9899	12.2076	15.648	1.9864	6.1741	3.4881	8.547	3.8851	4.9899	6.7971	8.4844	5.1361	7.3903	3.3227	-170.6072	-104.0918	TRANS	rep1	60.710672999999986
61	62	1.9662	2.9736	2I	1.7416	ACTIVE	9.8803	10.1532	10.9936	8.8327	7.9057	12.5959	14.8618	2.1886	6.6007	3.6425	8.5893	4.0989	4.5234	5.9901	8.7701	5.3457	6.7816	3.0061	-168.3425	-102.9757	TRANS	rep1	62.001164999999986
62	63	1.8672	2.7331	2I	1.7701	ACTIVE	10.428	10.2525	11.4888	8.9206	7.341	12.4234	15.3725	2.0742	7.7381	2.358	9.0406	4.8286	4.967	6.0712	8.7597	5.0787	6.5273	3.0623	-173.7463	-109.3278	TRANS	rep1	60.24466599999997
63	64	1.7089	2.6203	2I	1.8943	ACTIVE	9.9179	10.3134	11.6133	8.1574	8.3129	12.9703	16.7698	2.1504	7.6014	3.1036	8.684	4.4771	4.7297	6.2365	8.8644	5.1363	6.1498	3.4365	170.7922	-75.6318	TRANS	rep1	68.02565199999998
64	65	1.985	2.7466	2I	1.9653	ACTIVE	10.1433	10.1813	11.6093	8.3512	7.971	12.5064	15.7465	2.2381	6.0554	3.1664	9.0498	4.5611	4.578	6.4777	8.9131	5.2004	6.4435	2.7128	-179.0907	-119.5924	TRANS	rep1	66.30319399999999
65	66	1.8102	3.1423	2I	1.7591	ACTIVE	9.914	10.0512	11.2956	8.2499	7.8768	12.8919	16.7487	1.8147	7.4538	3.4908	8.9852	4.386	5.1561	6.6616	8.2748	5.2331	7.0409	2.8589	-166.997	-105.7062	TRANS	rep1	68.877488
66	67	1.9276	3.1849	2I	1.8521	ACTIVE	9.7877	10.3129	11.237	8.5295	8.5382	13.049	16.6728	1.8334	6.7024	3.4617	9.5136	4.384	4.5332	6.9187	8.2407	5.488	7.9937	2.8911	-171.0138	-147.9312	TRANS	rep1	62.952417
67	68	2.145	2.2573	2I	1.8153	ACTIVE	9.5575	9.8144	10.7298	9.0966	8.0235	12.7671	15.7876	1.8889	8.1874	2.336	8.1946	5.1418	5.5057	5.775	8.0972	4.8857	6.7718	2.762	-171.7362	-112.6575	TRANS	rep1	64.554843
68	69	1.8186	2.3053	2I	1.9454	ACTIVE	9.3523	10.2089	11.1066	8.746	7.5541	12.4202	16.8209	2.0785	7.0825	3.0882	9.4075	4.5644	4.5019	6.6381	8.4827	5.0606	7.5981	2.6259	160.9704	-108.6316	TRANS	rep1	72.60849699999997
69	70	1.8656	3.0299	2I	2.042	ACTIVE	9.9424	10.4782	11.1011	8.4914	8.1737	12.3745	16.5557	1.8463	6.9204	3.3696	8.7046	4.2429	4.3832	6.48	8.4011	5.0396	7.0384	3.1719	-170.342	-120.3889	TRANS	rep1	60.365943000000016
70	71	2.0824	2.5919	2I	1.9447	ACTIVE	9.9425	10.4613	11.2272	8.1598	8.0843	12.4762	16.2313	2.0092	5.7021	3.2892	9.4045	4.4154	4.5545	5.4759	8.8394	4.9588	6.5661	3.1335	160.6717	-105.771	TRANS	rep1	64.20442899999995
71	72	1.7438	3.1805	2I	1.7984	ACTIVE	9.7961	10.0913	11.075	8.697	8.3153	12.4783	15.8637	2.0699	6.8314	3.0335	9.3698	4.0172	4.9873	6.0284	8.8333	4.9879	6.685	3.1027	172.4554	-104.6855	TRANS	rep1	63.14891499999999
72	73	1.7615	3.7882	2I	2.0278	ACTIVE	10.2155	10.112	11.2332	8.6039	7.8674	12.5825	18.084	1.886	7.3437	2.5391	9.3384	4.9623	4.4784	6.244	8.7381	5.3561	6.2557	3.1246	-176.0779	-113.3383	TRANS	rep1	61.30687100000003
73	74	1.7907	3.7385	2I	1.7782	ACTIVE	10.3201	9.8539	11.2258	8.9582	8.3796	12.5247	16.6027	2.0768	7.1115	3.4078	8.854	4.9666	4.3255	6.6759	8.3954	5.0347	6.2465	2.9867	-176.7867	-111.247	TRANS	rep1	56.783941
74	75	1.7688	3.4391	2I	1.9029	ACTIVE	10.1923	10.5981	11.0427	8.5132	8.0178	12.2754	17.233	1.9267	6.8678	3.8472	9.0692	3.7558	4.9438	6.5437	8.5131	4.9746	7.4752	3.2718	-176.4819	-133.7097	TRANS	rep1	55.99024600000001
75	76	1.9523	2.871	2I	1.8379	ACTIVE	10.0779	10.0775	11.2163	8.1701	8.2654	12.7938	17.5723	1.925	6.0579	3.7081	8.0414	4.0976	4.9838	5.7111	8.2781	5.174	7.0882	2.7757	-164.806	-124.872	TRANS	rep1	64.06542599999997
76	77	1.745	3.1766	2I	2.0234	ACTIVE	9.5148	10.1067	11.1017	8.4965	8.2692	12.6751	17.5159	2.0592	7.2309	3.6233	9.5774	4.2191	4.8166	6.137	8.7974	5.0997	6.7024	3.009	-178.3967	-96.9861	TRANS	rep1	68.84176499999998
77	78	1.697	3.2399	2I	1.8318	ACTIVE	9.5795	10.2767	11.0696	8.4507	8.4953	12.5445	16.2591	2.0135	7.6675	3.2702	8.8686	4.1718	5.0951	6.8189	8.5529	4.8871	6.3789	3.3639	177.638	-111.0688	TRANS	rep1	65.42952700000001
78	79	1.6831	2.1456	2I	2.0714	ACTIVE	9.9498	10.1214	10.6878	8.3704	8.6061	12.8909	15.9157	2.0092	7.5537	2.7321	8.4517	4.9559	4.8532	6.765	8.5526	5.1504	5.9036	3.1101	176.4218	-97.1173	TRANS	rep1	57.72040599999997
79	80	1.7711	2.6969	2I	1.825	ACTIVE	9.6241	9.8822	11.1187	8.4757	8.4681	12.9675	16.4695	1.9447	6.8739	2.6735	8.9028	4.5551	4.4949	6.3825	8.5541	5.2243	6.3618	2.8026	-178.4666	-88.3929	TRANS	rep1	68.22332399999999
80	81	1.8273	2.3267	2I	1.8563	ACTIVE	9.8069	10.3344	11.1422	9.066	8.877	12.4411	16.7402	1.8733	6.4712	2.9015	8.9144	5.1506	5.0794	6.5968	8.6924	5.0207	7.2557	2.7783	-161.7285	-75.2433	TRANS	rep1	56.48868699999997
81	82	1.7247	2.2849	2I	1.8659	ACTIVE	10.0955	10.3782	10.6979	9.0243	8.1179	12.7646	15.5891	1.955	6.6165	2.9801	9.0389	5.1174	4.8259	6.3189	8.8896	5.162	7.2506	2.8121	-149.2673	-126.9707	TRANS	rep1	52.16890599999999
82	83	1.9085	2.4891	2I	1.8387	ACTIVE	10.5659	10.3574	11.0564	8.725	8.046	12.8542	17.3108	1.8027	5.9812	2.904	8.9596	4.8465	4.8974	6.1467	8.8073	5.2981	6.8509	2.6864	173.8827	-92.0619	TRANS	rep1	51.072359000000006
83	84	1.7353	2.7108	2I	1.8078	ACTIVE	9.8576	10.2362	11.0763	8.9943	8.4483	12.5473	15.2232	2.0029	5.8486	2.8702	9.0252	4.2038	4.4142	5.6696	9.0225	5.1313	6.5908	3.1771	177.7861	69.1448	TRANS	rep1	58.595979
84	85	1.785	2.4137	2I	1.7497	ACTIVE	9.6371	10.2077	11.3676	8.3681	7.9106	12.6249	16.3872	1.9718	5.7438	3.5999	8.893	3.9573	5.0266	6.2471	8.0465	5.2562	7.954	2.862	152.2308	61.6524	TRANS	rep1	71.41308499999997
85	86	2.1003	2.3867	2I	1.9727	ACTIVE	10.3976	10.2505	11.3728	9.3351	8.0094	12.9497	15.1615	1.8979	7.2055	2.9958	8.991	4.8938	5.0674	6.419	8.2062	4.9712	7.5845	2.9777	155.3877	79.0783	TRANS	rep1	53.53312999999997
86	87	1.8445	2.543	2I	1.934	ACTIVE	10.2173	10.1042	11.4481	8.5772	8.1971	12.6414	16.8672	1.9172	6.427	3.7406	9.3692	4.4378	4.3881	6.3818	8.8864	5.4206	6.2622	3.0417	-170.2678	63.355	TRANS	rep1	61.74578199999999
87	88	2.1062	2.9753	2I	1.8533	ACTIVE	9.9771	10.3839	10.9736	8.2281	8.4624	12.6428	16.2973	1.6931	6.3655	3.2553	8.5015	4.4559	5.1167	6.3252	10.1388	5.125	7.3587	2.8556	-171.8069	105.8486	TRANS	rep1	59.57930499999995
88	89	1.8172	2.1588	2I	1.9705	ACTIVE	9.9016	10.4646	11.5422	8.5462	9.0111	12.2091	17.0382	1.965	7.2814	3.439	8.4604	4.6614	5.0352	6.9783	8.2028	5.3084	7.6228	2.8486	174.1394	108.439	TRANS	rep1	60.35917599999999
89	90	2.731	2.6164	2I	1.8547	ACTIVE	10.3837	10.0495	11.7037	8.4196	8.7177	12.2784	16.5063	1.7747	6.96	3.4229	9.0833	4.5305	4.511	6.4348	8.5181	5.3692	7.845	2.8514	-148.8243	116.0757	TRANS	rep1	60.36846
90	91	1.7974	2.3928	2I	1.761	ACTIVE	10.0727	10.2034	11.4358	9.8494	8.1565	12.5212	16.7501	1.9622	6.3821	3.4123	8.5167	5.0756	4.7135	6.0712	7.9607	5.0301	7.4298	2.9409	-164.1737	101.2006	TRANS	rep1	55.136031
91	92	1.7178	2.2359	2I	1.8788	ACTIVE	9.7665	10.0668	11.3998	9.4157	8.2413	12.4806	16.8392	1.9567	7.2978	3.1024	8.5576	4.5478	4.9597	6.5049	7.9002	5.0453	7.5843	2.7788	-174.7774	-88.9275	TRANS	rep1	62.56575699999999
92	93	1.8407	2.1266	2I	1.7278	ACTIVE	9.8377	10.1146	11.6144	8.6788	8.6949	12.8797	16.6345	1.9097	6.2315	3.8252	8.8243	4.2368	4.6747	6.1796	8.1465	5.1759	7.8592	3.2976	-176.3175	-80.4728	TRANS	rep1	65.41852699999998
93	94	2.8006	2.0009	2I	1.8395	ACTIVE	10.6501	10.0031	11.3378	8.4278	8.6167	12.605	16.9156	1.8083	6.5779	3.5248	8.028	4.561	4.6789	6.4251	10.0402	5.1921	5.8802	3.1006	-169.5614	-91.8233	TRANS	rep1	54.019923000000006
94	95	1.8246	2.5682	2I	1.8179	ACTIVE	10.6401	10.0249	11.1322	9.241	8.2359	12.4228	16.6264	1.8976	6.7214	3.7128	8.9867	4.307	4.7827	6.7218	9.1746	5.1261	6.7154	2.9772	-163.3438	-97.8144	TRANS	rep1	48.973442999999975
95	96	1.8845	2.0611	2I	1.7736	ACTIVE	10.4479	10.5702	11.8001	9.6874	7.947	12.776	16.5949	2.0192	7.148	2.9684	9.4855	4.9194	4.8879	6.7831	9.2284	5.2697	6.1376	2.8162	-170.1278	-101.517	TRANS	rep1	52.36308199999996
96	97	1.9412	2.1804	2I	1.7954	ACTIVE	10.2971	10.3206	11.2063	8.594	8.0801	13.0453	17.4998	1.9186	6.7934	3.4193	8.4316	4.6813	5.1265	6.9795	8.8901	5.0205	7.0871	2.7774	-162.1537	-98.0858	TRANS	rep1	57.24706600000002
97	98	1.8847	2.2704	2I	2.012	ACTIVE	11.018	10.6283	11.2636	9.3563	8.1066	12.4581	16.7174	1.9087	7.0965	3.8767	9.33	4.7201	4.9217	6.8303	9.0276	5.1508	7.2447	3.1406	-172.6029	-84.7064	TRANS	rep1	40.06574199999997
98	99	1.7736	2.4668	2I	1.8101	ACTIVE	10.037	10.0379	11.1938	8.8894	7.914	12.3409	16.5957	2.2558	5.4167	3.9609	9.3456	3.1952	5.1036	6.0788	10.3377	5.6065	6.5818	3.2273	-149.7807	-78.616	TRANS	rep1	62.04072199999996
99	100	1.7198	2.3018	2I	1.73	ACTIVE	10.3719	10.8011	11.3998	8.2236	8.5525	12.8486	17.2348	2.0183	6.7226	3.0015	9.2595	4.907	4.9751	6.4845	10.0109	5.0426	6.7498	2.9535	-163.1712	-86.8206	TRANS	rep1	54.14407700000001
100	101	2.4985	2.3052	2I	1.9028	ACTIVE	10.2265	10.3316	11.3591	9.2921	8.6176	12.8878	16.3077	1.8325	6.934	3.2804	9.0045	4.5579	5.0682	6.0322	8.9226	5.2561	6.9853	2.8335	-162.6483	-87.8493	TRANS	rep1	52.356269999999995
101	102	2.0015	2.579	2I	1.8038	ACTIVE	9.9638	10.1706	11.3829	9.9627	8.5238	12.4453	15.692	1.8353	6.5374	3.7393	9.0397	4.5351	4.8991	5.9813	9.0629	5.3685	7.5919	2.9259	-156.0596	-76.6389	TRANS	rep1	53.84211299999998
102	103	1.846	2.3533	2I	1.9015	ACTIVE	9.7041	10.22	11.3871	9.5752	8.4565	11.9604	16.4813	2.0318	7.0804	3.1973	8.8136	4.7647	5.1061	6.7081	8.8682	5.3211	8.0908	2.8197	-154.9464	-77.938	TRANS	rep1	60.05172399999998
103	104	1.6791	3.1185	2I	1.9072	ACTIVE	10.6532	10.5149	11.3959	9.6118	8.1906	12.3198	15.823	1.9568	6.0676	3.372	8.796	4.5477	4.642	7.2267	9.023	5.1556	8.6838	2.7917	-167.8729	-80.7512	TRANS	rep1	45.34592699999996
104	105	1.6929	2.2207	2I	1.7335	ACTIVE	10.6574	10.2296	11.5115	10.9221	8.4473	12.478	14.7657	2.5047	5.6004	4.001	9.8084	3.7503	4.7026	7.0305	8.83	5.4766	8.0721	2.8211	-153.2497	-79.6265	TRANS	rep1	38.89135299999995
105	106	1.7713	2.2073	2I	1.9912	ACTIVE	9.6326	10.1789	11.5968	9.1505	8.22	12.7643	14.4676	2.0787	6.2076	3.6668	8.8016	4.904	4.5235	6.2094	8.2321	5.3623	7.532	3.0141	171.6308	-78.7693	TRANS	rep1	67.225652
106	107	1.7337	2.2953	2I	1.7467	ACTIVE	9.8758	9.9065	10.9469	9.8961	8.5616	12.3323	14.6165	1.8845	6.6903	3.0273	8.1515	4.4441	4.9665	6.5292	8.0469	4.8487	7.8563	3.455	-167.6478	-91.713	TRANS	rep1	53.37603099999998
107	108	1.7296	3.3931	2I	1.8029	ACTIVE	10.4809	10.208	10.6319	9.5182	8.6203	12.89	15.8101	1.851	7.1311	3.1537	8.8161	5.0223	4.6194	6.691	8.5925	5.2123	7.5926	3.3378	-166.0693	-84.4654	TRANS	rep1	41.55927200000002
108	109	2.1556	2.2208	2I	1.8449	ACTIVE	10.1161	10.106	11.6478	9.7011	8.2356	12.723	15.826	2.0132	7.1821	3.1614	8.8311	4.5367	4.7066	6.2229	8.424	5.2006	7.3286	3.0901	-173.5442	-99.0627	TRANS	rep1	57.707630999999964
109	110	1.9731	3.5642	2I	2.1233	ACTIVE	10.4391	10.2751	11.5546	10.1839	8.2518	13.1181	16.3058	2.0481	6.8888	3.2654	8.6168	4.2775	4.6154	6.3844	8.6089	5.5601	7.2483	2.9296	174.7383	-103.3623	TRANS	rep1	47.77328699999998
110	111	1.8254	4.0773	2I	1.9443	ACTIVE	10.7249	10.4426	11.5067	9.6153	7.8802	12.274	16.6739	2.1118	6.1434	3.9651	8.9497	5.1077	4.5857	6.4822	8.3502	5.3686	7.7719	3.075	-162.2629	-120.2524	TRANS	rep1	47.46977799999996
111	112	1.7978	2.9771	2I	1.9121	ACTIVE	10.312	10.1418	11.2228	9.2049	8.3737	12.4586	16.5878	1.9794	6.8525	3.3709	8.8944	4.2156	4.8422	6.6826	8.9447	5.3451	8.2627	3.5447	-174.5345	-85.3184	TRANS	rep1	53.15134999999998
112	113	1.788	3.6098	2I	1.9562	ACTIVE	10.881	10.1326	11.1574	8.9304	7.9853	12.8072	16.9789	1.9616	6.6105	4.0461	9.6322	4.3219	4.3276	6.7508	8.2753	5.4782	7.616	2.8726	178.5029	-96.1244	TRANS	rep1	48.177277999999944
113	114	1.6331	3.3422	2I	1.7974	ACTIVE	10.2448	10.2698	11.4892	8.5855	8.1117	12.3844	16.6014	1.7759	6.8056	3.5235	9.2508	4.2451	4.7142	6.7501	8.6461	5.1041	7.5726	2.8317	-175.7074	-85.1215	TRANS	rep1	60.854838
114	115	1.734	2.8846	2I	1.9209	ACTIVE	10.4959	10.1016	11.8209	8.7793	8.0931	12.2121	16.3934	1.8805	5.7563	3.6822	9.0115	4.8171	4.6605	6.7664	8.7769	5.345	7.4549	2.6945	-166.5948	-89.0877	TRANS	rep1	60.40721199999999
115	116	1.8742	2.3981	2I	1.6836	ACTIVE	10.1604	10.4431	11.3641	8.927	8.1288	11.9338	17.118	1.9224	6.8929	2.985	9.46	4.2681	5.0481	6.4603	8.1857	5.0254	7.9793	2.9452	-179.481	-97.6559	TRANS	rep1	57.364981
116	117	1.8081	2.2277	2I	1.73	ACTIVE	10.8464	10.6321	11.2175	8.5721	8.2863	11.6599	16.3026	1.8975	5.8173	3.1522	9.7386	4.7478	4.5525	6.877	8.6825	5.64	8.0001	2.9544	-163.7024	-72.4561	TRANS	rep1	46.11111299999999
117	118	1.8572	2.1073	2I	1.9647	ACTIVE	9.9634	10.1701	11.5409	8.7475	8.5066	13.2128	17.0693	1.9732	6.1836	3.8065	9.1859	4.8084	4.8925	6.1311	8.3781	5.2353	8.147	3.0078	-139.9851	-76.9479	TRANS	rep1	63.060923
118	119	1.8619	2.2473	2I	1.7889	ACTIVE	9.5605	10.1337	11.3586	9.0915	8.7158	12.4149	15.7737	1.8763	6.3002	3.4625	8.6228	4.6908	4.7277	6.3298	8.4206	5.2645	8.0058	2.8213	-171.3874	-82.5735	TRANS	rep1	64.22528099999997
119	120	1.8816	2.5291	2I	1.8659	ACTIVE	10.2205	10.3613	11.4522	8.9934	8.3269	12.441	16.4532	1.9638	6.2771	3.2496	10.0345	4.1082	4.9963	6.0102	8.3825	5.3956	7.7943	2.8218	-171.2736	-70.9104	TRANS	rep1	56.469915000000015
120	121	1.8698	2.2202	2I	1.7264	ACTIVE	10.3977	10.0913	11.5927	9.4222	8.2056	12.2024	16.7462	1.8617	6.2837	3.3108	9.583	4.641	4.6328	6.819	8.6208	5.3361	7.9442	2.8705	-167.4032	-87.1249	TRANS	rep1	55.17344399999996
121	122	1.6729	2.1653	2I	1.782	ACTIVE	10.2889	10.2299	11.272	9.2182	8.0202	12.6778	16.2152	1.8853	5.9658	3.3626	9.1789	4.4003	4.5957	6.4841	8.6087	5.1676	7.6097	2.9051	-147.5372	-63.5488	TRANS	rep1	55.022786999999965
122	123	1.9054	2.4397	2I	1.8791	ACTIVE	10.1495	10.3249	10.4341	9.5396	7.9791	12.3301	15.9277	1.9558	6.0381	3.6337	9.3075	4.1558	4.5695	6.3115	8.4201	4.85	7.6038	2.7532	-161.5422	-63.9936	TRANS	rep1	46.86045400000003
123	124	1.7663	2.387	2I	1.8939	ACTIVE	9.9274	9.9943	11.2358	8.8624	8.0356	12.6803	16.6614	2.3883	6.2229	3.7414	10.0371	3.9146	4.6735	6.7653	8.6487	5.2213	7.8352	2.9804	-165.8311	-96.03	TRANS	rep1	63.87298999999996
124	125	2.0283	2.3202	2I	2.0619	ACTIVE	10.3294	9.8958	10.9762	8.8095	7.9439	12.6698	16.8641	1.8656	5.7251	2.8201	8.5748	4.5073	4.6757	6.6907	8.466	4.955	7.7644	3.0562	-155.5286	-86.5512	TRANS	rep1	57.27074600000003
125	126	1.7039	2.1897	2I	1.8043	ACTIVE	10.6899	10.4274	10.9879	9.3935	8.1889	12.4698	16.8367	1.8232	5.6153	3.4043	9.0385	5.0876	4.5658	6.4498	7.7698	5.0783	8.6873	3.2583	-157.7456	-80.348	TRANS	rep1	43.15474599999999
126	127	1.7551	2.4888	2I	1.755	ACTIVE	10.6731	10.3564	10.9328	8.5993	8.0389	12.5044	16.9744	1.8117	5.5046	3.3277	9.2206	4.609	4.899	6.0828	9.0274	5.2637	7.6876	2.9609	-163.4071	-85.3348	TRANS	rep1	49.238572999999974
127	128	2.0019	2.1535	2I	1.8315	ACTIVE	10.4403	10.6118	10.9173	8.6665	7.8784	12.2444	16.5696	2.132	6.4169	3.5373	9.0215	4.055	4.6184	6.3632	8.1354	5.0501	7.9323	3.1634	-157.6753	-63.9171	TRANS	rep1	50.923629999999974
128	129	1.7589	2.2837	2I	2.0009	ACTIVE	9.8698	10.6019	11.0685	9.6165	7.7008	12.4535	16.1103	1.9849	6.4498	3.0761	9.1672	4.3583	5.1161	6.7358	8.1451	4.9463	8.0524	3.1332	-165.976	-80.4165	TRANS	rep1	55.53188699999998
129	130	1.7091	2.5872	2I	1.8994	ACTIVE	10.3849	10.2329	11.0443	9.0294	7.7826	12.1773	17.3486	1.9244	7.1128	2.6057	9.4055	5.2072	4.4265	6.1792	8.009	5.2566	7.0147	3.0021	-171.9557	-67.3424	TRANS	rep1	53.973787999999985
130	131	1.8683	2.7087	2I	1.8543	ACTIVE	10.4394	10.1951	11.5178	9.0161	8.8043	12.3866	16.7335	2.0475	6.329	3.6384	9.7513	4.2849	4.8334	6.3338	8.5848	5.0252	7.9439	3.1183	-173.5334	-82.6089	TRANS	rep1	52.53975600000001
131	132	1.8459	2.3878	2I	1.7933	ACTIVE	10.6473	10.0971	11.039	9.718	8.3881	11.8689	16.9757	1.7485	7.0652	3.2364	8.4773	4.7979	4.5924	6.6465	8.7976	4.8914	7.7088	3.0053	175.6895	-85.5767	TRANS	rep1	43.66120700000002
132	133	1.8501	2.2679	2I	1.7865	ACTIVE	9.5902	10.2922	11.4048	8.9229	8.1251	12.6694	17.2573	1.8083	6.2383	3.8402	7.9642	4.2318	4.3116	6.8217	9.2141	4.955	8.0078	3.0609	-151.5485	-52.8172	TRANS	rep1	67.15882799999997
133	134	1.8109	2.259	2I	1.9955	ACTIVE	10.2371	10.2237	11.378	9.0091	7.9458	12.0524	16.3129	2.0463	6.3197	3.6926	8.208	4.5637	4.4524	6.472	9.1338	5.3847	8.1393	2.8667	-151.6279	-72.5051	TRANS	rep1	58.493044999999995
134	135	1.7485	2.8433	2I	2.0553	ACTIVE	10.3069	10.558	10.9184	9.4504	8.6551	12.4681	16.4669	1.7956	6.2363	3.4428	9.1704	4.0078	4.3077	6.6932	9.0148	5.1356	7.4514	2.9725	-178.3149	-69.6747	TRANS	rep1	44.25994700000001
135	136	1.9117	2.1279	2I	1.889	ACTIVE	10.0983	10.0256	11.1273	9.6295	8.5124	12.8299	17.0241	1.8939	6.0697	3.2049	8.53	4.3997	4.4626	6.3959	8.8841	5.5494	8.1281	2.7732	-164.348	-92.835	TRANS	rep1	52.842993999999976
136	137	1.8888	2.7652	2I	1.8858	ACTIVE	10.4515	10.4734	11.1744	10.4271	8.4511	12.4399	16.6646	1.8227	5.6574	3.633	9.2977	4.5068	5.0405	6.5691	8.6213	4.9671	7.494	3.3564	-167.3262	-68.121	TRANS	rep1	40.042317
137	138	1.7489	2.5076	2I	1.7276	ACTIVE	10.8221	10.4768	11.2393	9.4681	8.6962	12.4834	16.3504	2.1119	6.1065	3.7903	9.0807	4.0259	4.6178	6.4175	8.5434	5.3686	7.7012	2.9612	-157.7771	-64.523	TRANS	rep1	40.04134799999997
138	139	1.7853	2.4799	2I	1.7329	ACTIVE	10.181	10.7591	11.972	10.06	7.7862	12.9328	16.6251	1.9686	5.53	3.2759	9.2239	4.4596	4.6182	6.7735	8.9673	4.9892	7.3856	2.9976	-164.0927	-75.0124	TRANS	rep1	54.82558399999999
139	140	1.7041	2.4834	2I	1.786	ACTIVE	10.0792	10.2	11.2983	9.505	8.058	12.1149	16.56	1.9289	6.4508	3.2922	9.0008	4.4826	5.0521	6.0088	8.3538	4.76	7.4199	3.3652	-158.8981	-78.7576	TRANS	rep1	56.50629699999999
140	141	1.8379	2.4953	2I	1.8835	ACTIVE	10.2288	10.4172	11.3185	8.9739	7.9455	12.1712	17.5693	2.1486	6.3327	3.2215	8.6004	4.1324	4.8101	6.1483	8.5525	5.0797	7.6935	2.853	-166.7185	-76.1264	TRANS	rep1	56.82032899999996
141	142	1.8502	2.7003	2I	1.807	ACTIVE	10.7398	9.8521	10.879	8.1731	8.2534	12.6362	16.7051	1.9267	6.7692	3.1999	8.2487	4.7363	5.1751	6.0488	8.6225	4.8709	6.5442	3.1013	-145.8862	-118.964	TRANS	rep1	53.20263399999999
142	143	1.7904	2.7052	2I	2.0073	ACTIVE	10.2825	9.957	11.2331	7.8936	8.6059	12.5996	16.1926	1.8828	7.3286	2.3527	8.8347	5.2351	5.0333	6.6878	8.1611	5.0407	7.7485	3.2485	-157.8125	-92.3062	TRANS	rep1	62.154375999999985
143	144	1.8779	2.4624	2I	1.7614	ACTIVE	10.6332	9.894	11.4397	8.7386	8.6193	12.5094	16.7836	2.0761	7.5184	2.7089	8.4871	4.9664	4.7494	5.9075	7.9803	5.1982	7.954	3.1491	-161.0893	-119.9952	TRANS	rep1	54.045613
144	145	1.735	2.3024	2I	1.7658	ACTIVE	10.1454	10.2247	11.473	9.0582	8.2848	12.5187	16.9466	1.986	7.3625	2.7587	8.7012	5.2057	5.1968	6.0968	9.0349	5.2294	7.1826	3.1258	-154.7438	-103.116	TRANS	rep1	58.594213999999994
145	146	1.7745	2.2414	2I	1.9177	ACTIVE	10.328	10.2724	10.6714	9.2529	7.8812	12.1526	17.2026	1.6943	6.9835	2.8545	9.7809	4.5198	4.988	5.9559	8.8922	5.143	7.7073	3.11	-170.9183	-76.8649	TRANS	rep1	49.169534
146	147	1.816	2.3229	2I	1.699	ACTIVE	10.2975	10.3351	11.1265	9.0248	7.8222	12.2575	16.9754	2.0213	7.2458	3.1219	9.8751	4.5914	4.7702	6.0073	8.4467	5.2704	8.0709	2.7761	178.3622	-77.0477	TRANS	rep1	55.02740799999998
147	148	1.7556	2.6218	2I	1.8881	ACTIVE	9.6207	10.3799	11.2248	9.0731	7.7936	12.1155	17.0549	2.2786	6.2641	3.173	9.7659	4.7399	4.3782	5.7754	8.2575	5.3197	7.3235	3.3131	168.1045	-88.6515	TRANS	rep1	65.19180499999999
148	149	1.8329	2.5908	2I	2.162	ACTIVE	9.2431	10.3353	11.4858	7.8948	7.7514	12.2154	16.6268	1.8478	5.2267	3.5622	9.4917	4.3127	4.7772	6.4017	8.277	5.3862	7.8208	3.1069	-164.8558	-90.9377	TRANS	rep1	81.025275
149	150	1.901	2.4423	2I	1.8282	ACTIVE	9.6198	10.3407	11.3256	8.0564	7.9864	11.4864	17.0589	1.9639	6.7098	3.5903	9.306	4.3515	4.6083	6.0086	8.5344	5.0954	6.8367	3.0803	170.486	-82.3072	TRANS	rep1	71.840912
150	151	1.8618	2.3969	2I	1.7218	ACTIVE	9.9072	10.1047	11.3751	7.5691	8.4507	13.0272	17.2889	2.018	7.3536	2.8099	9.9021	4.6758	4.8532	6.0868	8.9132	5.1145	7.0487	3.2931	-165.3033	-92.2558	TRANS	rep1	70.599085
151	152	1.7974	2.7117	2I	1.9484	ACTIVE	10.3271	10.0431	11.2929	7.9719	8.2896	12.5206	16.8087	1.9281	7.2204	2.9558	8.4143	5.0701	4.9314	6.1759	7.89	4.8062	7.726	2.9937	-172.8486	-113.5618	TRANS	rep1	62.55572399999997
152	153	1.872	2.1864	2I	1.8562	ACTIVE	10.4045	9.8474	11.5156	8.4407	8.5186	12.1581	16.6077	2.0372	7.0531	2.698	9.4266	5.0701	4.7491	5.6452	8.4848	5.0949	6.3533	3.1331	-171.751	-93.2909	TRANS	rep1	60.80067700000001
153	154	1.8944	2.3243	2I	1.7692	ACTIVE	10.4223	9.933	11.7722	9.122	8.3191	12.3731	16.5475	2.0103	7.0099	3.3734	9.119	4.9043	5.1559	5.6817	8.4433	5.0765	7.0573	3.1453	-175.902	-96.9225	TRANS	rep1	58.96475099999998
154	155	1.695	2.3733	2I	1.7011	ACTIVE	10.4334	10.4325	11.8324	8.6194	8.6408	12.5518	16.8256	1.9002	5.5322	3.573	9.5129	4.4479	4.9151	5.6739	8.4743	4.8813	6.2633	3.1776	-168.854	-93.7679	TRANS	rep1	57.04396799999998
155	156	1.6726	2.9493	2I	1.7178	ACTIVE	10.6256	9.8345	11.9773	8.3528	7.9038	12.1367	16.7709	1.8638	6.3252	3.4488	9.3872	4.8171	4.9083	6.5951	8.2536	5.0506	7.5314	3.052	169.8064	-126.1097	TRANS	rep1	65.67937299999997
156	157	1.8337	2.3716	2I	1.826	ACTIVE	9.8317	9.7512	11.5492	8.5917	8.0092	12.2165	17.0237	1.6721	6.914	3.3474	8.7748	4.5253	4.6458	5.7727	8.6801	5.189	6.8206	3.0388	-167.9149	-78.6456	TRANS	rep1	71.810069
157	158	1.9701	2.4629	2I	1.7463	ACTIVE	10.2718	9.8086	11.316	9.1337	8.4169	12.4978	16.6333	1.8334	6.4385	3.2943	8.9414	4.6107	4.6679	5.9251	8.6311	5.1251	7.3266	3.3027	-167.9563	-73.5625	TRANS	rep1	57.34395199999997
158	159	1.8634	2.3698	2I	1.7569	ACTIVE	10.9663	10.5861	11.266	8.97	8.4508	12.3263	17.0779	2.0059	5.9024	3.5949	8.965	4.8684	4.5764	6.1716	8.7079	5.3328	6.9428	2.8792	179.1779	-106.9053	TRANS	rep1	41.799893
159	160	1.7029	2.2383	2I	1.944	ACTIVE	10.122	10.392	11.6166	8.9408	8.7179	11.9081	17.0998	1.9375	6.0715	3.5302	9.0593	4.0883	5.2264	6.3558	8.6193	4.7619	7.3812	3.0986	-160.1834	103.8421	TRANS	rep1	57.44643199999999
160	161	1.865	2.7318	2I	1.7753	ACTIVE	10.4874	9.9862	11.2951	8.9912	8.8585	12.3948	17.3538	1.8893	6.1781	3.0825	9.0287	4.7292	4.4491	6.145	8.8178	5.3227	7.0845	3.0743	178.91	70.4793	TRANS	rep1	51.28458100000003
161	162	1.8767	2.3089	2I	1.8222	ACTIVE	10.1687	10.0878	11.2162	9.5813	8.107	12.1208	15.9478	2.1053	6.4771	3.0711	9.4921	5.085	4.2068	5.9304	8.2923	5.3085	7.2297	3.1555	-172.5123	75.2026	TRANS	rep1	54.583849000000015
162	163	1.8167	2.1877	2I	1.7279	ACTIVE	10.688	10.3767	11.3943	9.3729	7.9815	11.98	16.4003	1.8166	6.128	3.1851	8.9035	4.1858	4.6889	5.6556	8.6623	5.1575	6.6202	3.1526	-168.323	85.0484	TRANS	rep1	48.483621
163	164	1.8932	2.3058	2I	2.1063	ACTIVE	10.7301	10.3359	11.3654	8.9913	8.5436	12.236	16.9817	2.0532	6.2687	3.6791	8.5577	4.5699	4.5993	6.5063	8.2637	5.2671	7.6532	3.0253	-170.8525	89.6394	TRANS	rep1	47.401285
164	165	1.852	2.3509	2I	2.2236	ACTIVE	10.4193	9.8501	11.6684	8.3326	8.414	12.0827	17.0101	2.1013	5.5549	3.7751	9.3994	4.1428	5.0892	6.5981	9.0549	5.2319	7.8601	2.9199	-165.0544	101.4169	TRANS	rep1	63.18775100000002
165	166	1.6903	2.0541	2I	2.0856	ACTIVE	10.4031	9.7475	11.2104	9.3912	8.6039	12.1175	16.8628	1.8786	6.6213	2.9708	9.2633	4.7858	4.7278	6.3338	8.1363	4.9135	6.9487	2.9622	-176.0681	64.8266	TRANS	rep1	52.34931899999998
166	167	1.8157	2.3394	2I	1.8346	ACTIVE	10.3976	10.1268	11.1508	8.511	8.0714	12.0693	17.3134	1.9363	6.2821	3.3791	8.5065	4.4951	4.8855	6.1213	8.7878	5.1829	7.1369	3.171	-172.4806	76.8554	TRANS	rep1	57.337976
167	168	1.9023	2.5006	2I	1.8364	ACTIVE	10.4755	10.1341	11.1581	8.3045	8.3356	12.2354	16.7544	1.7696	6.584	2.8825	8.1528	5.0491	4.9325	5.8231	8.5378	5.0389	7.7622	3.0344	-150.0976	105.784	TRANS	rep1	56.15071199999997
168	169	1.8786	2.1483	2I	1.9825	ACTIVE	9.9441	10.4588	11.143	8.1166	8.3304	12.0816	16.8213	2.2583	5.6425	3.5435	9.2463	5.0261	4.6966	6.2777	8.5082	5.1993	7.6227	3.3137	-168.1076	46.7352	TRANS	rep1	62.42171099999996
169	170	1.7588	2.2971	2I	2.3072	ACTIVE	10.6382	10.0328	11.1907	9.1057	8.2064	12.624	16.8646	2.042	6.4432	3.3881	8.7149	4.2366	4.7913	6.371	8.3555	5.2638	7.4514	2.9948	-170.6018	79.4012	TRANS	rep1	50.48268300000001
170	171	1.7044	2.4384	2I	2.0524	ACTIVE	10.693	10.1093	11.4323	7.9062	8.1432	12.1678	16.6944	1.805	7.4152	3.0497	8.9266	4.7188	4.7684	6.2822	8.2457	5.5	7.7274	3.4322	172.7834	86.4476	TRANS	rep1	59.220709
171	172	1.8535	2.5556	2I	1.8153	ACTIVE	10.3652	9.8437	10.8914	8.2266	8.2237	12.4706	16.429	2.0211	6.0852	3.2662	8.7389	4.6662	4.842	6.4157	8.7353	5.2452	7.3093	3.0431	-166.5383	77.997	TRANS	rep1	58.60199800000004
172	173	1.7516	2.5835	2I	1.7101	ACTIVE	10.6401	10.0504	11.9907	8.317	7.9642	12.1645	16.412	2.0273	5.9608	2.8609	9.3319	4.3638	4.7932	6.585	8.4634	5.3656	7.5932	3.1231	164.7776	70.9339	TRANS	rep1	63.858022000000005
173	174	1.7959	2.2555	2I	1.8309	ACTIVE	10.2927	10.1377	11.0639	8.4022	7.9737	12.1456	16.407	1.7301	6.5722	2.9379	9.5381	4.8035	4.4456	6.3228	8.3556	5.2386	7.2683	3.43	178.4116	53.4511	TRANS	rep1	59.17457599999997
174	175	1.8872	2.351	2I	1.7797	ACTIVE	9.9919	10.3336	11.8043	7.8106	8.2358	12.0876	17.5171	1.9135	7.1536	3.2019	8.3391	5.2306	4.9574	6.1572	8.2031	5.1181	7.4334	3.4577	-171.8292	81.0911	TRANS	rep1	71.13815600000001
175	176	1.782	2.1937	2I	1.9788	ACTIVE	10.1134	10.3365	11.806	8.0564	7.9629	12.1336	15.62	2.1464	5.7437	2.8476	9.5934	5.4322	4.7399	6.1521	8.5911	5.1266	6.8726	3.3809	176.0414	39.1715	TRANS	rep1	69.249382
176	177	1.7729	2.324	2I	1.7964	ACTIVE	10.3071	10.4365	11.4588	8.3802	8.0067	12.6953	16.5476	2.4237	6.0662	2.9334	8.857	4.7049	4.4719	6.1884	8.665	5.1801	7.312	2.9575	-172.0709	-127.7457	TRANS	rep1	60.25424699999999
177	178	1.8393	2.096	2I	1.8772	ACTIVE	10.266	10.3832	11.4779	7.7368	8.3034	12.9664	15.3724	2.4047	6.0142	3.003	9.1962	4.3548	4.7069	7.0658	8.4001	5.1297	7.3103	3.3975	177.4907	-120.1326	TRANS	rep1	63.94498100000001
178	179	1.8153	2.1036	2I	1.7096	ACTIVE	9.6863	10.298	12.0104	8.2984	8.08	12.7505	15.783	2.0528	5.9457	3.2509	8.5478	4.4296	4.2731	6.7053	8.5404	5.0313	7.4842	2.8045	170.8322	-130.6479	TRANS	rep1	75.427187
179	180	1.8943	2.2263	2I	1.9812	ACTIVE	10.3984	10.0316	11.4001	8.2009	8.0203	12.5092	15.751	1.8993	6.1016	3.3107	9.2938	4.1184	4.6736	6.4111	8.4203	5.0127	7.4953	2.7175	164.5273	-127.7941	TRANS	rep1	62.549552999999946
180	181	2.0193	2.1797	2I	1.6992	ACTIVE	10.1178	10.1521	11.5452	8.296	8.3692	12.1584	15.7778	2.1866	5.7713	3.3738	8.578	4.2635	4.9233	6.4275	7.9119	4.9594	7.0408	3.1483	173.2261	-128.4564	TRANS	rep1	64.579972
181	182	1.9165	2.8843	2I	1.8647	ACTIVE	10.3516	10.047	11.3974	7.8827	7.5812	12.1318	15.5963	1.8694	5.4438	3.7963	9.9982	3.9019	4.5437	6.0831	8.9892	5.6605	6.2328	3.4001	-168.4811	-122.2525	TRANS	rep1	67.38605799999999
182	183	1.7738	2.0525	2I	1.9805	ACTIVE	10.0664	9.9083	11.0402	8.1576	7.9101	12.3097	15.8649	2.3389	6.2042	2.9898	8.9009	4.2876	4.39	6.4537	8.3184	5.1897	6.5425	3.1687	-167.4361	-117.6806	TRANS	rep1	65.85006999999999
183	184	1.6525	2.2411	2I	1.765	ACTIVE	10.3496	10.1006	11.0999	7.6079	8.2033	11.9753	15.9502	1.8577	5.7661	3.5407	8.6864	4.0396	4.4901	6.006	8.6314	5.1261	7.1485	3.4582	177.1446	-134.2529	TRANS	rep1	62.785634999999985
184	185	1.6521	2.373	2I	1.8341	ACTIVE	10.2287	9.7818	11.3478	7.8763	8.0191	12.6233	15.8773	2.0302	6.149	3.4554	8.1109	4.2793	4.4323	6.3397	8.4344	5.4388	7.1487	3.4335	163.052	-97.7791	TRANS	rep1	68.483083
185	186	1.687	2.443	2I	1.9607	ACTIVE	10.0183	10.2327	11.5321	8.1202	8.9206	12.2455	16.547	2.1437	5.6201	3.765	8.8555	3.7005	4.5341	6.9464	8.2146	5.4321	7.3931	3.4957	178.8385	-111.3593	TRANS	rep1	63.51499200000001
186	187	2.2682	2.4337	2I	1.8059	ACTIVE	10.3628	10.2964	11.6477	8.7587	8.6056	12.7971	15.7389	2.0227	6.2119	3.8	9.0761	4.3458	4.4783	6.2813	8.3135	5.1227	6.8413	3.1617	170.48	-132.3391	TRANS	rep1	56.72055900000001
187	188	1.9322	2.513	2I	1.7804	ACTIVE	10.2726	10.1908	11.5019	8.4095	8.7963	12.3521	16.3001	2.0422	5.6011	3.4282	8.4181	3.8422	4.5745	6.933	8.2161	5.3408	7.7731	2.8593	-172.8931	-141.5426	TRANS	rep1	58.710068999999976
188	189	2.0289	2.1399	2I	1.827	ACTIVE	9.692	10.1915	11.3067	7.9655	7.7202	12.1343	15.9876	1.8655	5.8121	4.1489	8.6089	4.0015	4.1183	6.3605	8.071	5.3155	7.1335	3.3934	176.9806	-135.1654	TRANS	rep1	73.72784299999998
189	190	1.8409	2.1767	2I	1.8958	ACTIVE	10.1693	10.0705	11.8909	8.1581	8.235	12.6765	16.3537	2.3589	5.6976	3.838	8.4934	4.3663	4.7711	6.7427	8.4776	5.3589	7.4513	2.9333	175.3769	-134.1534	TRANS	rep1	69.17999800000001
190	191	1.7506	2.5546	2I	1.8715	ACTIVE	10.4123	10.3466	11.6702	8.2137	8.3299	12.5095	16.1034	2.2604	5.4608	3.2435	8.3746	4.1888	4.5204	6.397	8.6248	5.4443	7.862	3.109	-169.329	-145.1789	TRANS	rep1	60.71227899999997
191	192	1.9757	2.398	2I	2.1796	ACTIVE	10.4873	10.4208	11.7165	8.2913	8.4116	12.3637	15.6759	2.0089	5.7697	3.6785	8.7583	4.4315	4.8097	6.357	8.7738	4.9478	7.133	2.991	-162.0037	-139.1294	TRANS	rep1	58.569511999999975
192	193	1.7605	2.2268	2I	2.0001	ACTIVE	10.3022	10.1765	11.1851	8.6765	8.3072	11.9085	15.6848	1.8301	5.3949	3.8145	9.0317	3.7989	4.4148	6.4745	9.1074	5.1764	6.6136	3.2028	-168.7261	-98.4056	TRANS	rep1	56.371521
193	194	1.7793	2.2222	2I	1.6764	ACTIVE	10.0194	10.1438	11.1651	8.5345	8.4032	12.5762	16.3607	2.0534	5.5021	3.7536	9.0876	3.994	4.9455	6.0636	8.5176	5.1462	6.9264	3.3741	168.1543	-110.0524	TRANS	rep1	60.91561900000002
194	195	1.9365	2.4422	2I	1.6723	ACTIVE	10.3422	10.5448	11.076	8.1874	8.8852	12.2767	15.9824	1.9695	6.0065	3.7728	9.0592	3.6566	4.419	6.2463	8.928	5.609	6.8445	3.0654	165.8769	-126.7557	TRANS	rep1	52.067926
195	196	1.6084	2.8347	2I	1.9147	ACTIVE	10.2926	10.1835	10.7773	8.1651	8.52	12.6379	15.874	1.8573	6.1705	3.7416	8.7784	4.0044	4.5855	6.531	8.6441	5.0986	6.852	3.1341	173.3004	-113.7228	TRANS	rep1	54.862882999999954
196	197	1.7047	3.5935	2I	1.8858	ACTIVE	10.12	10.4021	10.6142	8.3767	8.4682	12.1603	15.3087	1.9264	6.463	4.2968	9.5527	3.9625	4.349	6.6732	9.313	5.5432	6.7191	2.9082	168.8467	-99.2751	TRANS	rep1	53.13501200000002
197	198	1.8765	2.5543	2I	1.8085	ACTIVE	10.3906	10.2469	11.1801	8.963	8.4216	12.1946	14.9194	2.0623	6.2701	3.27	8.7181	4.2657	4.6104	7.1077	8.4822	5.1284	7.0377	3.066	170.9843	-109.9114	TRANS	rep1	52.106063000000006
198	199	1.9804	2.5669	2I	1.8055	ACTIVE	10.3941	9.9058	11.8287	7.5977	8.0392	12.332	15.3056	2.0695	5.8663	4.1023	8.473	3.7466	4.6497	6.5362	8.5362	5.2488	6.6089	3.0879	171.2119	-111.7117	TRANS	rep1	71.18830999999997
199	200	1.8069	2.0874	2I	2.2588	ACTIVE	9.4477	9.8541	11.5152	8.2412	8.2893	11.7873	16.0694	2.1078	6.2871	3.1459	8.4807	4.5785	4.6556	6.2992	8.2665	5.2909	7.1481	2.9811	174.7495	-129.3268	TRANS	rep1	77.01038899999998
200	201	1.8331	2.5525	2I	1.8304	ACTIVE	9.6682	10.1445	11.5887	8.2053	8.3474	12.503	16.1255	2.0681	5.7295	3.3551	9.0621	4.1802	4.7706	6.3365	8.9072	5.3075	6.7845	2.8672	161.7191	-103.9215	TRANS	rep1	72.20891699999996
201	202	1.7655	2.2593	2I	1.7294	ACTIVE	9.8708	10.3292	11.4596	8.0779	8.6336	12.6824	15.3643	2.0137	6.3068	3.1755	8.7601	4.1757	4.4697	6.7851	8.9301	5.3779	7.2736	2.949	-178.6855	-102.6631	TRANS	rep1	66.01308799999998
202	203	1.7701	2.837	2I	1.7164	ACTIVE	10.8017	9.9099	10.8359	8.0057	8.282	12.7416	14.393	1.855	5.5658	4.0074	8.9928	3.7168	4.4414	6.4119	9.3693	5.2105	7.2995	3.07	156.3991	-110.4587	TRANS	rep1	52.38501600000001
203	204	1.7759	2.3311	2I	1.9128	ACTIVE	9.9624	10.0248	11.3299	7.5928	8.2682	13.0177	15.7132	2.2161	5.3555	3.6881	9.4324	4.493	4.4584	6.6572	8.1368	5.2466	7.3047	3.1955	-172.6848	-136.6443	TRANS	rep1	70.802481
204	205	1.9592	2.6484	2I	2.0093	ACTIVE	9.8075	10.2511	11.2568	7.5048	7.9045	13.0626	16.026	1.8216	5.8753	3.6939	8.3615	3.7281	4.5046	6.3321	8.1853	5.3045	7.2886	2.9729	-173.3457	-118.8949	TRANS	rep1	73.102015
205	206	1.7795	2.2738	2I	1.7082	ACTIVE	9.7699	10.1545	10.8896	7.7883	7.7965	12.5344	15.2965	1.8143	5.774	3.7577	9.0601	3.9964	4.2315	7.0321	9.0923	5.7073	6.7586	2.8481	-178.1215	-111.751	TRANS	rep1	69.80752299999997
206	207	2.0836	2.4713	2I	1.7043	ACTIVE	10.8501	10.1289	10.724	7.721	7.8235	12.5343	15.4561	1.9384	6.0983	3.6577	8.6794	3.9382	4.4151	6.4423	8.8299	5.2954	6.1648	3.0078	-172.384	-104.9256	TRANS	rep1	53.191089000000005
207	208	2.0817	2.0559	2I	1.7645	ACTIVE	11.0582	10.0686	11.0936	7.8826	8.0532	12.3071	15.8671	2.0021	5.4437	4.0208	8.9283	4.088	4.8176	6.7561	8.7434	5.0499	6.4194	3.0851	171.8887	-112.4378	TRANS	rep1	51.79440200000002
208	209	1.8813	2.3355	2I	1.9603	ACTIVE	10.5979	9.9859	11.056	7.5533	8.0718	12.3986	16.1017	2.0127	5.043	4.2295	9.0107	4.1227	4.8369	6.0285	9.0969	5.1457	6.545	3.1138	170.1879	-115.795	TRANS	rep1	60.70825299999996
209	210	1.8812	2.0305	2I	2.0133	ACTIVE	10.2515	10.0849	10.9891	8.2426	8.1062	12.3613	15.2027	2.1702	5.7891	3.3538	9.3899	4.0755	4.3736	6.4235	8.351	5.2423	6.7212	2.957	-178.4533	-92.071	TRANS	rep1	59.80702199999996
210	211	2.0239	2.2581	2I	1.6939	ACTIVE	9.8826	10.0121	11.1638	7.7284	8.1306	12.2458	15.4308	2.0314	5.5756	4.087	9.6248	3.9115	4.3078	6.843	8.9597	5.5992	6.9025	2.8603	174.2888	-118.7506	TRANS	rep1	70.398878
211	212	1.9378	2.3865	2I	1.7521	ACTIVE	10.9279	10.1722	11.2842	7.6496	8.0424	12.0093	16.3122	2.1196	7.3661	2.7748	8.4117	4.3689	4.7447	6.7215	8.0743	5.0261	7.1869	2.9198	164.3958	-108.1852	TRANS	rep1	56.15050100000002
212	213	1.9144	2.3331	2I	1.8396	ACTIVE	10.5913	10.0951	11.2033	7.7539	8.0623	12.5882	16.4093	2.0169	6.346	3.1509	9.23	4.319	4.3958	6.3222	8.0363	5.038	6.9357	3.3201	163.7258	-116.3105	TRANS	rep1	60.095088000000004
213	214	1.9584	2.1189	2I	1.807	ACTIVE	10.6851	10.0387	11.3285	7.9475	8.0477	12.6171	15.8226	1.8972	5.5795	3.9241	8.3003	3.8359	4.4769	6.3508	8.9331	5.5952	6.9465	3.401	173.1214	-127.4841	TRANS	rep1	59.16455400000001
214	215	1.7635	2.3131	2I	1.8201	ACTIVE	10.2237	9.9512	11.3843	7.9421	8.1984	12.3783	16.0086	2.5228	5.3479	3.6382	9.1373	4.1008	4.5107	6.6865	8.7921	5.3849	7.2566	3.3284	-174.6307	-101.4031	TRANS	rep1	66.24511799999999
215	216	1.8054	2.0774	2I	1.8729	ACTIVE	10.8861	10.5133	11.6597	8.2356	8.2434	12.5698	16.0297	2.3405	6.3217	3.3411	9.2125	4.4784	4.2601	6.4548	8.9426	5.5542	6.9006	2.797	-177.8479	-102.3433	TRANS	rep1	52.822558000000015
216	217	1.8099	2.1332	2I	1.8161	ACTIVE	10.0544	10.4129	11.9994	8.4867	8.0491	12.553	15.4762	1.9922	6.2462	3.2072	8.5327	4.3513	4.3226	6.2214	8.6145	5.1374	6.7903	3.2744	170.3004	-107.8561	TRANS	rep1	68.110998
217	218	1.9055	2.6353	2I	1.9092	ACTIVE	10.448	10.3131	11.1121	8.5214	8.4899	11.7449	14.9119	2.0745	5.9804	4.0077	8.6811	4.6236	4.1402	6.314	9.4868	5.6364	5.5895	3.2037	178.0567	-101.1333	TRANS	rep1	52.58824299999998
218	219	1.8401	2.1412	2I	2.1833	ACTIVE	10.1373	10.1215	11.4747	8.0918	8.1004	12.3153	15.3726	2.0682	5.9797	4.1882	8.7571	4.0454	4.3698	6.8952	8.8273	5.524	6.3544	3.1039	-179.9606	-86.3708	TRANS	rep1	66.58318400000002
219	220	1.9048	2.2706	2I	1.7578	ACTIVE	10.6427	10.1214	11.0776	8.5391	7.9955	12.0389	16.1594	2.2416	6.2922	3.743	8.7541	4.5446	4.0746	6.4455	8.2273	5.4489	6.2852	3.305	176.0196	-105.778	TRANS	rep1	53.39408499999996
220	221	1.8139	2.1371	2I	1.7505	ACTIVE	10.9358	10.3035	11.2225	8.2885	8.4358	12.3124	15.7702	1.9388	6.0149	3.4376	8.9809	3.7012	4.556	6.4182	8.0149	5.2175	6.9401	3.4774	176.8946	-104.2693	TRANS	rep1	48.38251500000001
221	222	1.7963	2.3069	2I	1.7345	ACTIVE	10.6287	10.1672	11.3476	8.4081	7.8703	11.9046	15.6762	1.9642	6.4573	3.2139	9.0238	3.9309	4.8093	6.2967	8.7064	5.3765	6.8935	3.1747	163.9954	-125.2759	TRANS	rep1	57.18827299999998
222	223	1.8087	2.424	2I	1.9646	ACTIVE	10.5268	10.2111	11.1183	8.2609	8.2575	11.8426	15.6424	1.8854	5.6385	3.2575	9.0168	3.9091	4.6046	6.369	8.244	5.0642	6.3117	3.1463	174.3854	-104.1869	TRANS	rep1	55.14436899999998
223	224	1.8029	2.454	2I	1.9144	ACTIVE	9.7023	9.9249	11.3807	8.0612	8.0927	11.6543	16.1005	2.156	6.3167	3.6732	9.2872	4.5638	4.8976	6.4338	8.4046	5.1808	7.5103	2.767	169.2422	-122.098	TRANS	rep1	73.73557199999999
224	225	1.9651	2.5052	2I	1.7121	ACTIVE	9.7641	10.0486	10.5107	7.848	8.5235	11.8415	16.4082	2.0563	5.8897	4.0045	9.1302	4.5021	4.5597	6.4799	8.3577	4.9179	7.2927	2.7243	179.9751	-131.3845	TRANS	rep1	63.074152
225	226	2.0177	3.4393	2I	1.9088	ACTIVE	10.7647	9.9875	11.0852	7.705	8.3752	11.7769	16.6172	2.2399	6.5487	4.1623	9.2614	3.9341	4.53	6.5536	8.6357	5.2027	7.1949	2.7151	161.2694	-113.6482	TRANS	rep1	56.01265699999999
226	227	1.7125	3.4876	2I	1.9833	ACTIVE	10.4918	9.8809	11.0265	7.433	8.0893	11.7387	16.3852	1.9822	6.741	3.6363	9.4516	4.188	4.5073	6.2572	8.4638	5.2766	6.5441	2.9787	168.0412	-98.4255	TRANS	rep1	63.439576999999986
227	228	1.7947	2.3089	2I	1.7395	ACTIVE	10.2444	10.0078	10.8582	7.6604	8.1374	11.8605	16.4195	2.4333	6.3049	3.2644	8.9306	4.3749	4.7097	6.3082	8.0836	4.9125	6.5661	3.2045	160.3851	-102.1614	TRANS	rep1	62.821117999999984
228	229	1.8553	2.3069	2I	1.7937	ACTIVE	10.3073	10.3045	11.2706	7.8151	8.265	11.179	15.5965	1.9445	6.4168	3.3903	8.9808	3.9911	4.4242	6.5308	8.1262	5.153	6.2065	3.1662	176.8838	-107.1627	TRANS	rep1	61.76580499999994
229	230	1.7976	2.16	2I	1.6853	ACTIVE	10.5569	9.8988	11.2843	7.6646	8.0874	11.7509	16.3066	1.96	6.1202	3.9505	8.764	3.889	4.9251	6.2577	8.0561	4.9913	6.0393	2.8432	-162.8278	-112.6762	TRANS	rep1	63.258549999999985
230	231	1.7898	2.5076	2I	1.6948	ACTIVE	10.607	10.4252	10.8054	8.1696	8.2058	11.6487	16.0009	1.9612	5.6973	3.6545	8.9806	4.2012	4.2394	5.7843	8.2562	5.1883	5.9271	2.8696	169.6118	-90.1888	TRANS	rep1	50.352012
231	232	1.7192	2.2981	2I	1.719	ACTIVE	10.0798	10.0231	11.1674	8.1037	8.3096	11.634	16.2474	2.259	5.8242	3.7082	9.4669	4.5481	4.224	6.4186	8.0137	5.4787	6.9269	3.0571	168.0748	-112.3759	TRANS	rep1	64.19598199999999
232	233	1.8667	2.267	2I	1.8823	ACTIVE	9.8811	10.0079	10.7556	8.2529	8.1915	11.4967	15.7307	2.0046	4.9255	3.361	9.5649	3.9305	4.6602	6.6771	8.6011	5.4729	6.6166	3.2859	173.7571	-119.6012	TRANS	rep1	63.10108700000001
233	234	1.8628	2.3345	2I	1.8995	ACTIVE	9.5643	9.9754	10.9178	8.2354	8.716	11.9093	16.5244	1.8998	5.0366	4.2214	9.5263	4.0525	4.1789	6.2571	8.5973	5.5266	6.8655	3.1829	162.9987	-110.5889	TRANS	rep1	66.770513
234	235	1.7585	2.5544	2I	2.2389	ACTIVE	10.7907	10.3663	10.486	8.2011	7.6486	11.4901	16.7664	2.1465	5.8071	3.348	8.3519	4.2934	4.4088	6.4545	8.2924	5.2743	6.636	3.0785	171.3509	-108.8801	TRANS	rep1	47.949809000000016
235	236	1.8157	2.3026	2I	1.8643	ACTIVE	10.251	10.2	11.4022	7.5709	8.1756	12.068	16.7585	2.3934	6.1204	3.5499	9.4191	4.6348	4.2232	6.3356	8.5292	5.4675	6.4905	3.1502	-172.077	-111.7735	TRANS	rep1	66.583392
236	237	1.8299	2.4267	2I	1.885	ACTIVE	10.232	10.225	11.2159	7.9624	7.8838	11.8553	16.361	1.9394	5.5734	3.9523	9.5024	3.8859	4.316	6.3536	8.8631	5.3465	6.9198	3.2544	155.8035	-99.1217	TRANS	rep1	64.01878500000001
237	238	1.9752	2.4087	2I	1.8968	ACTIVE	10.3218	9.806	11.2029	8.4567	8.9473	12.1196	16.0242	1.9132	5.8088	4.0538	9.5969	3.7192	4.6176	6.5194	8.8403	5.3016	7.4063	3.162	172.3979	-125.3894	TRANS	rep1	57.12187500000002
238	239	1.7782	2.3938	2I	1.8892	ACTIVE	11.0272	10.2349	11.5126	7.5623	8.1309	12.3769	15.6524	1.9962	5.5415	4.3106	8.5498	4.0153	4.5793	7.0458	8.6078	5.2874	7.73	3.0942	151.4036	-103.25	TRANS	rep1	56.41031799999999
239	240	1.7465	2.1739	2I	2.1746	ACTIVE	10.5396	10.3397	11.5985	7.7957	8.1326	11.3994	15.4996	2.1765	5.7939	3.8363	8.2129	4.3991	4.351	6.4142	8.7541	5.2705	7.3856	3.1838	178.1603	-131.0654	TRANS	rep1	61.94639699999996
240	241	1.6487	2.2856	2I	1.721	ACTIVE	10.4683	10.2627	11.1802	7.7556	8.1808	12.0107	14.9002	2.2839	6.2951	3.2742	9.6114	3.8771	4.6448	6.6017	8.9474	5.2426	6.435	3.1238	-176.0618	-107.2645	TRANS	rep1	59.75311099999999
241	242	1.7797	2.3986	2I	1.8364	ACTIVE	9.9248	9.8164	11.5028	7.6594	8.5757	12.1855	15.9233	2.1839	5.8317	4.1709	9.4673	4.1601	4.564	6.3761	8.7969	5.2095	6.9089	3.0762	174.0491	-112.2522	TRANS	rep1	72.48211400000002
242	243	1.9721	2.0541	2I	2.028	ACTIVE	11.089	9.9597	11.3078	7.8565	8.1533	12.4582	15.0181	1.9576	5.824	3.2569	8.9142	4.2531	4.3066	6.2894	8.7164	5.2527	7.1756	2.8711	168.6294	-138.9525	TRANS	rep1	53.773567999999955
243	244	1.7932	2.379	2I	1.8314	ACTIVE	10.9046	10.1288	11.9522	7.2293	8.8753	12.5835	15.0159	2.0901	6.1862	3.8851	9.7208	4.06	4.7463	6.8136	9.3178	5.3117	7.5082	3.0266	170.7837	-150.1315	TRANS	rep1	61.21146599999997
244	245	1.7001	2.2449	2I	1.8643	ACTIVE	10.7179	10.3402	11.8863	7.2303	8.4654	12.7902	16.3933	2.0106	6.07	3.828	9.8035	4.1476	4.7443	6.576	8.9896	5.1011	7.2255	2.7252	158.6836	-126.1691	TRANS	rep1	63.827687999999995
245	246	1.742	2.3067	2I	1.9186	ACTIVE	10.6546	10.1005	11.5516	8.1036	8.1794	12.2336	16.8004	2.0089	6.1721	3.3864	9.2062	4.0483	4.4438	6.1037	8.123	5.2277	7.1292	3.1319	-179.6031	-133.1885	TRANS	rep1	59.49216799999999
246	247	1.7615	2.4066	2I	1.7796	ACTIVE	9.62	9.9529	11.4886	7.7529	8.458	12.3101	16.8144	1.7901	6.2666	3.3129	8.2281	3.917	4.3024	6.6565	8.7376	5.5894	6.6624	3.162	-175.7858	-124.3837	TRANS	rep1	75.73436000000001
247	248	1.6839	2.3024	2I	1.7807	ACTIVE	10.3067	10.0839	11.9142	7.6751	8.2809	12.9351	16.1969	1.9052	6.7837	3.4322	8.9587	3.9655	4.3601	6.8862	8.5671	5.2159	6.3348	3.3142	167.4641	-97.5284	TRANS	rep1	70.12043299999999
248	249	1.9526	2.4241	2I	2.0925	ACTIVE	10.8314	10.0124	11.4104	7.6545	8.1165	12.209	15.9005	2.3712	7.5826	2.8222	8.8199	4.3847	4.7008	6.2605	7.9118	5.0487	6.5398	3.2393	-177.1118	-103.2428	TRANS	rep1	59.492583999999965
249	250	1.9168	2.4791	2I	2.0374	ACTIVE	10.4493	10.2214	11.5087	7.7566	8.3851	12.6046	16.0201	1.923	6.7457	3.3255	9.5866	4.189	4.7078	6.3978	8.2459	5.1123	7.1975	2.8838	170.5848	-148.8795	TRANS	rep1	62.26185600000002
250	251	1.9757	3.023	2I	1.8024	ACTIVE	10.7504	10.1167	12.1166	7.8531	8.1247	12.8016	15.992	2.323	5.9531	3.6137	8.9553	4.4974	4.5485	6.3804	8.4059	5.1397	7.0912	2.9776	177.7292	-120.6803	TRANS	rep1	65.00217399999997
251	252	1.7207	2.3981	2I	1.9483	ACTIVE	10.4177	10.1447	11.9291	7.6732	8.1342	12.4634	16.5462	1.9877	6.3944	3.2841	10.1695	4.2308	4.2584	6.5746	8.2408	5.1594	6.4914	3.0034	-175.3681	-103.5947	TRANS	rep1	68.968928
252	253	1.8189	3.6864	2I	1.8848	ACTIVE	10.3806	10.2528	12.1456	7.4937	8.0071	12.5341	16.1034	2.1154	5.8457	4.0538	9.8627	4.1479	4.2278	6.4737	8.2735	5.5248	7.3584	3.2327	164.4824	-135.83	TRANS	rep1	72.45077599999996
253	254	1.6143	2.9261	2I	1.9085	ACTIVE	10.1375	9.7678	11.7349	7.7592	7.8371	11.7034	15.4222	2.2014	6.2641	3.409	9.4657	4.201	4.781	7.3384	8.4957	5.3784	7.1698	3.1651	170.6713	-145.4102	TRANS	rep1	75.12237200000001
254	255	1.7952	2.9275	2I	2.1296	ACTIVE	10.7068	10.0767	11.997	8.0005	8.2231	12.4387	16.2421	1.907	6.6273	3.0088	9.6926	4.0231	4.6348	7.0979	8.7794	5.3312	7.1233	2.9516	159.6285	-116.4777	TRANS	rep1	63.40134999999998
255	256	1.9091	3.2777	2I	2.0679	ACTIVE	10.2836	9.8078	11.4891	8.4569	7.7647	12.3195	15.7149	2.0689	6.2432	3.5243	9.5831	3.9486	4.6989	6.7141	8.5158	5.1806	7.0089	2.9256	165.9536	-110.4775	TRANS	rep1	66.43857499999999
256	257	1.8543	2.1951	2I	1.8111	ACTIVE	11.2524	9.9683	11.5108	8.0299	7.971	12.7069	15.7135	1.8408	6.8233	3.8549	9.5546	4.0202	4.4268	6.6142	8.7954	5.2358	6.0092	3.2189	-179.206	-99.0481	TRANS	rep1	53.055221999999986
257	258	1.9622	2.3001	2I	1.9388	ACTIVE	10.6837	10.3942	11.6785	8.134	8.0843	12.4638	16.1847	1.9143	6.117	3.7883	9.3427	4.2276	4.6285	6.343	8.2641	5.2994	7.0841	3.0021	158.4951	-110.4855	TRANS	rep1	58.29461399999997
258	259	1.7556	1.8841	2I	1.7275	ACTIVE	10.6848	10.4098	11.3461	7.7206	8.12	12.3928	15.694	2.1802	6.376	3.6871	9.4473	4.3085	4.0338	6.7553	8.9803	5.4067	6.3373	2.9587	169.3246	-113.9635	TRANS	rep1	57.55803900000001
259	260	1.969	2.1279	2I	1.9264	ACTIVE	9.9777	9.9582	11.6756	7.8312	8.3668	12.3082	16.1761	2.146	5.9272	3.5012	9.0709	4.3826	4.3609	6.5214	8.8702	5.6194	7.0954	2.6922	168.8041	-125.8716	TRANS	rep1	72.21714099999997
260	261	1.8086	2.4094	2I	1.7854	ACTIVE	9.9866	10.2432	11.9679	8.3383	7.9653	11.5106	16.12	1.9244	6.2127	3.6359	9.3109	4.3971	4.6921	7.0554	7.8427	5.0903	7.6727	3.3345	155.1659	-121.5903	TRANS	rep1	71.47082500000002
261	262	1.8464	2.1697	2I	1.9621	ACTIVE	9.849	9.8964	11.3267	8.4208	8.5163	12.3116	16.0141	1.9761	5.9942	3.5698	9.144	4.2896	4.4834	6.605	8.5812	5.1838	7.1999	3.0071	161.9251	-130.7452	TRANS	rep1	66.86005700000001
262	263	1.7585	2.7446	2I	1.8901	ACTIVE	10.307	10.6808	11.7118	7.9205	8.6138	11.7305	15.7144	2.0878	5.5093	3.742	9.1581	3.6519	4.4019	6.2366	9.2156	5.0498	6.431	3.0959	-174.1359	-123.2136	TRANS	rep1	60.43519599999999
263	264	1.7669	2.4903	2I	1.7077	ACTIVE	10.0592	10.4824	11.6116	7.8711	8.0226	12.3949	15.6783	2.0328	6.5694	3.4193	9.0828	4.3792	4.3523	6.2645	8.5075	5.4477	6.0919	2.8118	-171.0529	-102.6113	TRANS	rep1	68.00820799999997
264	265	1.7861	2.4248	2I	1.7964	ACTIVE	11.0596	10.1897	11.2517	7.615	8.5079	11.7728	15.2789	1.9447	5.2393	4.4826	9.4362	4.3252	4.2531	6.0599	9.1666	5.4911	6.0396	3.1606	173.1151	-87.7936	TRANS	rep1	51.609406999999976
265	266	1.7573	2.4616	2I	1.8322	ACTIVE	10.9368	10.5202	10.9487	7.4592	7.851	12.0984	15.7759	1.8735	6.1336	3.6194	8.9252	4.148	4.2151	6.3665	8.8708	5.3108	6.2894	3.207	165.3514	-101.163	TRANS	rep1	52.516344999999944
266	267	1.8725	2.5343	2I	1.7685	ACTIVE	10.2533	10.0733	11.7191	7.7311	8.5441	12.1149	16.0147	2.4874	5.981	3.4631	9.4727	4.8743	4.2565	6.1337	8.274	5.1984	6.5501	2.9326	174.843	-109.3609	TRANS	rep1	67.46658199999999
267	268	1.7153	2.4524	2I	2.2212	ACTIVE	10.4486	10.4366	11.6372	7.8489	8.7888	11.94	15.7063	1.8094	5.5731	3.6915	9.6429	3.9096	4.2676	6.518	8.7212	5.184	6.1466	3.1388	-176.6535	-113.9892	TRANS	rep1	59.11211799999998
268	269	1.8143	2.1916	2I	1.9256	ACTIVE	10.6636	10.1127	11.2673	7.4694	8.4338	12.2236	15.202	1.983	6.0612	3.3409	9.7268	3.9414	3.9625	6.7069	8.783	5.2736	5.667	3.1705	-177.6486	-91.5879	TRANS	rep1	59.35953699999999
269	270	1.8117	2.3555	2I	1.7991	ACTIVE	10.5406	10.1311	11.8195	7.692	8.1832	12.2089	16.6937	1.8797	5.6727	3.6171	9.1633	4.2122	4.3675	6.1835	8.4106	5.3038	6.4818	2.973	-178.2213	-115.6047	TRANS	rep1	65.926061
270	271	1.9541	2.0667	2I	1.8459	ACTIVE	10.9502	10.5405	11.5298	7.5767	8.5272	12.2868	15.2599	2.0462	5.5859	3.3982	9.3417	3.8547	4.2792	6.2791	8.4787	5.0557	6.802	3.1793	178.6037	-94.0743	TRANS	rep1	53.18975399999999
271	272	1.8778	2.6826	2I	1.8078	ACTIVE	10.7629	9.8909	11.7086	7.5414	8.4307	12.0808	16.3374	1.9353	6.2632	3.1992	9.1408	4.4877	4.2332	6.3202	8.1234	5.1584	6.8126	2.9323	-178.1395	-111.6387	TRANS	rep1	63.198139
272	273	1.9071	2.4159	2I	1.8836	ACTIVE	10.6033	10.5878	11.3356	7.572	8.0349	12.2385	16.2057	1.9863	6.0185	3.7084	8.9132	3.8611	4.4465	6.1369	8.9263	4.9608	6.2475	2.8708	177.6202	-107.0374	TRANS	rep1	58.66544299999998
273	274	1.7912	2.3184	2I	1.9759	ACTIVE	10.5051	10.1456	11.3912	8.0611	8.0282	12.7333	15.6047	2.1034	5.6408	3.9709	8.7163	3.7983	4.5596	6.1916	8.5576	5.0262	6.4576	2.9801	-175.7043	-118.8927	TRANS	rep1	60.90241099999997
274	275	1.9003	2.0926	2I	1.8624	ACTIVE	11.2541	10.1238	11.838	7.8833	8.31	12.339	14.3401	1.9878	5.5993	4.1584	8.6979	3.8188	4.4759	6.0476	8.7252	4.9331	6.5525	2.9743	169.3485	-113.3419	TRANS	rep1	53.98350500000004
275	276	1.7768	2.4292	2I	1.9829	ACTIVE	10.5432	10.172	12.0513	7.2452	8.2077	12.5708	16.2992	1.9525	6.4713	3.5558	9.1665	4.0041	4.5758	5.9066	8.343	5.0657	6.7791	2.8338	168.9037	-109.5442	TRANS	rep1	70.38446899999997
276	277	1.8833	2.3715	2I	1.8459	ACTIVE	10.9473	9.8495	11.4824	7.5563	7.9597	12.6252	16.1262	1.9593	6.0929	3.6346	8.7534	3.8803	4.5248	5.9278	9.5341	5.3745	6.0777	3.0231	-179.1261	-100.9026	TRANS	rep1	61.156484999999975
277	278	1.7201	2.1477	2I	1.8037	ACTIVE	10.5228	10.0244	10.9941	7.747	8.2375	12.3723	15.4076	1.7871	5.3562	3.915	9.1638	4.0702	4.4218	5.8622	8.5103	5.2631	6.9213	3.0851	173.1984	-107.5385	TRANS	rep1	58.84552899999997
278	279	1.8456	2.2052	2I	1.7603	ACTIVE	10.0523	9.9409	11.2286	7.7097	8.4464	12.0149	15.55	2.057	6.2099	3.7867	8.0656	4.1797	4.4548	6.3999	8.8418	5.4411	6.7594	3.3697	171.1856	-112.0397	TRANS	rep1	67.55268699999999
279	280	1.8492	2.0572	2I	1.984	ACTIVE	10.186	10.0399	11.2527	7.8348	8.2232	12.2317	15.7582	1.9507	5.6689	3.87	8.7956	3.9161	4.4622	6.2219	8.7623	4.865	6.9618	2.8039	-177.9628	-128.1356	TRANS	rep1	65.46303899999998
280	281	2.0049	2.2722	2I	1.7574	ACTIVE	10.8369	10.402	11.1972	7.8051	8.5504	12.068	15.8446	1.9014	5.7788	4.6134	10.0779	3.7408	4.5414	5.5511	8.8695	4.8321	5.8801	3.1839	179.8093	-112.4046	TRANS	rep1	51.28546499999999
281	282	1.8967	2.6401	2I	1.7649	ACTIVE	10.2687	10.0854	11.2557	7.4632	8.5042	12.0339	15.7421	1.9991	6.1001	3.3353	9.6669	4.0157	4.5785	6.1457	8.549	5.2357	7.2972	3.032	176.8517	-130.0576	TRANS	rep1	64.83198999999996
282	283	2.0587	2.2585	2I	1.7084	ACTIVE	10.189	10.4331	11.8221	7.7719	8.0028	12.5558	16.1933	2.2374	5.8937	3.7899	9.6805	3.9431	4.0888	6.0895	9.6491	5.2399	5.6921	3.0868	175.9664	-94.1966	TRANS	rep1	69.15881499999998
283	284	1.7717	2.1015	2I	1.9666	ACTIVE	10.4823	10.3435	11.5737	7.6016	8.3654	12.3619	15.3582	2.1041	5.4618	3.8288	9.1579	3.8213	4.8758	6.0629	9.3097	5.1415	7.207	2.8004	155.6153	-90.5814	TRANS	rep1	62.52984799999999
284	285	1.8627	2.243	2I	1.8635	ACTIVE	10.3298	10.0164	11.6405	7.5317	8.0715	12.4179	15.0067	1.7746	5.8333	3.5553	9.9167	4.1196	4.6154	6.2027	8.4419	5.1348	6.6326	3.0743	175.19	-114.2313	TRANS	rep1	69.80739899999995
285	286	1.7623	3.1034	2I	1.7732	ACTIVE	9.9808	10.5604	11.118	7.6098	7.9278	12.0873	16.0284	1.8634	5.5359	4.1265	9.0403	3.76	4.5623	6.134	8.7684	5.035	6.7002	2.9612	176.2939	-120.2243	TRANS	rep1	66.194736
286	287	1.7381	2.3076	2I	2.0017	ACTIVE	10.307	10.2144	12.0655	7.2957	7.7459	12.1444	14.4088	1.8632	5.9967	4.2301	9.4967	3.742	4.563	6.0665	8.8004	5.2931	7.1896	3.0908	172.1585	-101.7902	TRANS	rep1	75.69054499999999
287	288	2.0879	1.9778	2I	1.8587	ACTIVE	10.6697	10.0212	11.502	7.5189	8.5311	12.1335	15.7859	2.0213	5.3864	3.9263	9.4152	4.0995	4.2484	5.8673	8.5876	5.2755	6.3438	2.8456	170.6587	-106.2884	TRANS	rep1	61.28611499999997
288	289	1.6224	2.1165	2I	1.8146	ACTIVE	10.913	10.2366	11.199	7.0924	8.34	12.4995	15.6817	1.9368	5.6118	4.3501	8.6484	4.1813	4.6637	6.0717	8.7491	5.2269	6.7612	3.03	173.4033	-125.9743	TRANS	rep1	57.06663999999998
289	290	1.7719	2.5341	2I	1.9222	ACTIVE	10.3097	10.4133	12.2757	7.7398	8.3286	11.8927	15.8051	1.8737	5.6255	3.6576	9.1025	3.633	4.6175	6.0586	8.938	5.3544	6.8181	2.9775	159.8172	-125.3811	TRANS	rep1	70.202482
290	291	1.7126	2.8866	2I	1.9306	ACTIVE	10.9491	10.2113	11.8314	7.5203	7.8215	11.8445	15.4397	1.8142	5.3933	4.633	9.2669	3.9939	4.0591	6.8618	8.6231	5.4069	6.668	3.0322	175.6589	-110.29	TRANS	rep1	62.50190900000004
291	292	2.1841	3.5026	2I	1.9296	ACTIVE	10.0453	10.0726	11.1121	8.6152	8.3766	12.455	14.6412	1.8176	6.0252	3.8713	8.6731	3.8476	4.3674	6.4124	8.7623	5.3389	6.8935	3.005	174.8056	-121.2311	TRANS	rep1	60.230424
292	293	1.8489	2.2306	2I	1.9229	ACTIVE	10.5692	10.1284	11.2081	8.2132	8.487	12.2071	15.8416	2.0859	5.4854	3.7143	8.9765	4.1832	4.7483	5.8636	8.3546	4.9578	6.7918	3.0691	163.3692	-109.3044	TRANS	rep1	55.08426299999999
293	294	1.7435	2.4174	2I	1.9058	ACTIVE	10.4384	10.03	12.0552	8.1696	8.2187	12.3565	14.9655	2.2744	5.1265	4.612	10.1044	3.9103	4.3613	6.1556	8.9041	5.1793	7.0809	2.9364	-175.505	-123.0531	TRANS	rep1	67.11467399999998
294	295	1.7972	2.6499	2I	1.8157	ACTIVE	11.4068	10.2406	11.3479	8.2459	8.0053	12.7915	15.5827	2.1347	5.1379	4.287	9.3324	3.3572	4.7352	6.7863	9.2638	5.5468	7.4465	2.8416	174.2262	-110.7767	TRANS	rep1	45.724119
295	296	1.8005	2.3542	2I	1.8921	ACTIVE	10.67	10.1812	11.815	8.56	8.4455	12.3438	15.9833	1.8597	5.1447	4.488	9.0898	4.0521	4.2314	6.2325	8.9815	5.3243	6.9777	2.9229	174.4052	-127.8945	TRANS	rep1	56.78109599999999
296	297	1.9574	2.1419	2I	1.9444	ACTIVE	10.7024	9.8986	12.5859	8.5194	8.1188	12.1693	16.3587	1.9098	5.6256	3.839	8.61	4.2272	4.2818	6.025	8.6542	5.1415	6.8116	3.0818	178.368	-138.8893	TRANS	rep1	67.451841
297	298	1.7705	3.5273	2I	2.1073	ACTIVE	10.2474	10.1824	11.4928	8.6465	7.8365	12.1013	16.9361	2.0816	5.9561	3.3986	8.5014	4.4876	3.9913	6.2713	8.7944	5.4376	6.4883	2.9374	179.542	-96.4913	TRANS	rep1	62.56712799999997
298	299	1.7338	2.1392	2I	1.8173	ACTIVE	11.0221	10.404	12.1051	8.5785	8.409	12.3956	17.3501	2.243	5.0888	4.4695	8.8232	4.3852	4.3691	6.1337	8.6075	5.3272	6.6943	2.4977	176.9415	-132.2842	TRANS	rep1	52.718977999999964
299	300	1.7924	2.5676	2I	2.1495	ACTIVE	10.2117	10.1953	11.7311	7.8147	8.0518	12.6437	17.1458	2.0304	5.3281	4.3504	10.0126	4.063	4.38	6.1985	9.0709	5.1128	6.6755	2.8867	158.7603	-104.4587	TRANS	rep1	69.288004
300	301	1.7221	2.4255	2I	2.2041	ACTIVE	10.6788	9.9759	11.5512	8.6117	8.7372	12.6713	17.0986	2.0015	4.905	4.1714	9.1661	4.1931	4.5045	5.936	9.0264	5.133	6.7543	2.9668	172.2036	-106.7516	TRANS	rep1	53.96586199999996
301	302	1.8893	2.0401	2I	1.9063	ACTIVE	10.7308	9.9607	10.7515	8.0376	8.2072	12.5157	16.6822	2.1649	5.7487	3.5986	9.2288	4.3623	4.2665	6.199	8.5905	5.3021	6.5172	2.9247	179.1101	-109.2243	TRANS	rep1	52.44097099999999
302	303	1.777	2.2786	2I	1.9229	ACTIVE	10.508	10.3461	11.156	8.0595	8.4696	12.1286	16.1994	2.0122	5.3788	3.2775	9.027	4.1477	4.6495	6.3788	9.0786	5.0679	7.1544	2.908	161.3465	-103.4567	TRANS	rep1	54.896086000000025
303	304	1.6897	2.2825	2I	1.9244	ACTIVE	11.0827	10.3549	11.361	8.6051	8.391	12.3091	17.2395	1.8232	6.2639	3.7559	9.1369	4.1183	3.791	6.7148	8.9147	5.0174	5.9946	2.963	-175.7809	-99.6028	TRANS	rep1	45.365759000000025
304	305	2.0211	2.2777	2I	1.6305	ACTIVE	10.9945	10.3449	11.6478	9.0134	8.5278	12.4735	16.2363	1.8862	5.2934	3.9013	9.2113	4.0532	4.8182	6.4782	8.7732	4.9738	7.3313	3.5952	158.5882	-127.7256	TRANS	rep1	46.03288100000003
305	306	1.8046	2.1459	2I	1.9519	ACTIVE	10.6472	10.5918	11.627	8.5307	8.1579	12.4975	16.5679	2.2232	5.5619	3.2562	9.1567	4.5158	4.1947	6.0081	8.9756	5.2155	6.5725	2.9901	161.3131	-110.0439	TRANS	rep1	53.955096
306	307	2.0295	2.2188	2I	1.7543	ACTIVE	11.3983	10.1607	11.8117	8.2492	7.993	12.0798	17.2651	1.8247	5.1752	4.2837	9.5049	3.8825	4.822	5.965	8.718	5.1622	5.8312	3.0022	179.0148	-120.9695	TRANS	rep1	50.72417999999993
307	308	1.6968	2.2001	2I	1.7548	ACTIVE	10.3902	9.9125	11.5716	8.1845	8.0582	12.5371	17.018	1.7974	5.5572	4.0057	9.0511	3.8821	3.8915	6.2856	8.5797	5.154	6.2152	3.5004	-175.718	-93.3959	TRANS	rep1	65.04359599999998
308	309	1.7467	2.7454	2I	1.8235	ACTIVE	10.7806	10.712	11.5119	8.4441	8.118	12.4996	16.2468	2.0629	5.4996	3.8905	9.0292	4.2992	4.7417	6.1978	9.0269	5.146	6.421	2.8047	175.9741	-106.8642	TRANS	rep1	50.82123900000002
309	310	1.8504	2.6873	2I	1.9458	ACTIVE	10.5817	10.4223	10.9133	7.9221	8.0636	12.3894	15.9156	1.9704	5.7994	3.872	9.7784	4.314	4.7988	5.668	8.3604	5.034	6.3645	3.1192	167.9834	-112.5249	TRANS	rep1	54.02864199999999
310	311	1.8778	2.7247	2I	1.8173	ACTIVE	10.4741	10.2471	11.5874	8.077	8.1878	12.5775	16.8448	1.8727	5.5834	3.8038	10.7979	3.8556	4.3888	6.0984	8.7805	4.8997	6.7159	3.3484	170.9586	-123.042	TRANS	rep1	61.43009299999994
311	312	1.8535	2.208	2I	1.9865	ACTIVE	10.6664	10.3551	12.0752	8.4625	8.3795	12.5101	15.5733	1.924	5.4033	4.2374	9.4775	3.9762	4.534	5.8371	8.389	5.1009	6.53	3.1675	172.5388	-103.5875	TRANS	rep1	58.839068
312	313	2.0569	2.141	2I	2.046	ACTIVE	10.5535	10.6395	12.1964	8.2393	8.553	12.3224	16.484	2.0574	5.0884	4.2427	9.9888	3.4837	4.6027	5.8792	9.1649	5.4618	6.4558	3.055	-175.8304	-126.954	TRANS	rep1	59.910172999999986
313	314	1.7789	2.2432	2I	1.83	ACTIVE	10.1063	10.1111	11.488	8.7222	8.5933	12.2917	16.9582	2.0075	6.0284	3.3752	9.3365	4.0988	4.5778	6.0535	8.7152	4.9412	6.255	3.0076	169.5381	-107.6642	TRANS	rep1	60.67385900000002
314	315	1.8423	2.3829	2I	1.8509	ACTIVE	10.5016	9.816	11.6304	8.5133	7.862	12.4201	16.5582	1.8742	5.182	4.3381	9.4965	4.0472	4.5111	6.0085	8.7219	5.1351	6.6718	3.003	172.9468	-120.0605	TRANS	rep1	63.65324000000001
315	316	1.813	2.4673	2I	1.6514	ACTIVE	10.4946	10.1535	11.9155	8.157	8.3826	12.4982	16.9305	2.095	5.2406	4.3992	9.676	3.5639	4.5241	5.9372	8.7265	5.1681	6.9031	2.6871	-174.0591	-107.4719	TRANS	rep1	63.31404500000002
316	317	1.7986	2.4984	2I	1.6633	ACTIVE	10.5245	10.2334	11.0635	8.2059	8.6076	12.5588	16.3775	2.5682	5.8336	4.2058	9.2675	4.8002	4.0256	5.9777	9.1597	5.2467	6.371	3.0086	-178.9901	-101.6703	TRANS	rep1	53.028482
317	318	1.8175	2.3521	2I	1.8226	ACTIVE	10.0699	10.2396	11.4587	8.475	8.5122	12.3182	16.5772	1.8811	5.2938	4.1603	9.6576	4.4491	4.1575	5.9733	8.9107	5.1478	6.5711	2.7863	-177.2818	-110.5196	TRANS	rep1	61.93866399999999
318	319	1.9245	2.7419	2I	1.8769	ACTIVE	11.159	10.1887	11.371	8.5848	8.7465	12.1445	16.0449	1.9607	6.2817	3.9177	8.8382	4.3048	4.4894	6.2084	9.2416	5.3493	6.6379	2.9032	-174.4483	-115.8132	TRANS	rep1	43.89488
319	320	1.7388	3.381	2I	1.8638	ACTIVE	10.3716	10.2032	11.8998	8.7625	8.3122	12.1287	17.2335	1.9803	5.703	4.4096	9.4492	4.0449	4.5873	6.0725	8.3992	4.8586	6.972	3.546	164.725	-106.477	TRANS	rep1	61.107921999999974
320	321	2.2053	2.5996	2I	1.7076	ACTIVE	10.7853	10.0145	11.656	8.6458	8.6134	12.1474	16.0339	1.8836	6.3765	3.4091	8.7076	4.4204	4.3	6.0136	9.0676	5.3387	6.9654	2.9092	176.7049	-121.8124	TRANS	rep1	53.520387
321	322	1.9305	2.549	2I	1.6544	ACTIVE	10.5394	10.1492	11.2433	8.4638	8.5445	12.5285	17.6089	2.4754	5.7927	3.6549	8.7767	4.5446	4.2399	6.2764	8.9557	5.6803	6.4675	3.0344	-178.4168	-106.6985	TRANS	rep1	53.79251099999999
322	323	1.8652	2.2339	2I	1.7976	ACTIVE	10.3926	9.9501	11.2905	8.7577	8.4899	12.2148	16.8228	2.0415	6.1518	3.8828	9.1875	4.2697	4.5193	6.2128	8.3311	5.2285	7.3631	2.8029	176.5213	-121.181	TRANS	rep1	56.28553299999999
323	324	1.9747	2.1678	2I	2.1726	ACTIVE	10.3217	10.1858	11.7637	7.7485	8.5768	12.56	17.4521	2.088	5.4959	4.1212	8.8348	3.6096	4.2222	6.1224	9.4757	5.3578	6.2111	2.9612	170.3448	-98.7552	TRANS	rep1	65.747964
324	325	1.8609	2.2881	2I	1.9078	ACTIVE	10.7827	10.4023	11.0497	7.7484	8.5417	12.1344	16.9833	1.937	6.2615	3.7824	8.9057	4.2052	4.4643	5.864	9.0933	5.1721	5.7257	3.0266	-177.423	-91.4968	TRANS	rep1	51.125317999999965
325	326	1.8519	2.3915	2I	1.8797	ACTIVE	10.6899	10.3287	10.9951	8.3458	8.4546	12.7367	17.5822	1.9596	6.5623	3.6545	8.7811	4.0761	4.144	5.964	8.3658	5.2749	6.1166	3.039	-175.525	-101.0366	TRANS	rep1	49.206942000000026
326	327	1.8266	2.4286	2I	1.9313	ACTIVE	10.3489	9.844	11.048	8.0978	8.4778	12.2529	17.9097	2.018	5.3387	4.0201	8.7482	4.0736	4.5156	6.0672	8.6812	5.6592	7.721	2.9551	178.2026	-116.5123	TRANS	rep1	59.74916099999996
327	328	1.8173	2.1004	2I	1.725	ACTIVE	10.4588	9.6587	11.2492	8.3214	8.0265	12.3629	17.471	3.1752	6.5753	2.844	8.9307	5.3381	4.8204	6.3988	8.1778	4.9767	6.6831	3.1035	170.403	-123.5274	TRANS	rep1	62.35085600000002
328	329	1.8634	2.197	2I	1.8452	ACTIVE	10.0949	10.0372	11.3718	7.8131	8.1203	12.4156	17.7535	2.2527	6.3659	3.1839	8.9827	4.0181	5.0278	6.7393	9.0475	5.0783	6.9547	3.3057	171.7057	-118.9125	TRANS	rep1	68.55746899999997
329	330	1.7187	2.3482	2I	1.7622	ACTIVE	10.0491	9.6891	11.5127	7.9521	8.553	12.4162	17.2426	1.909	5.5366	3.9342	8.7277	4.1177	4.6186	5.6667	8.5313	4.9652	7.029	2.6918	175.3249	-105.0333	TRANS	rep1	70.01731000000001
330	331	1.7446	2.2347	2I	1.9049	ACTIVE	10.1568	9.9428	11.3267	8.1635	7.8829	13.1041	18.0481	2.1997	5.9764	3.5502	9.2705	4.5277	4.7455	6.0382	8.7007	5.2247	6.9316	2.9345	179.0048	-109.6054	TRANS	rep1	66.99741899999998
331	332	1.7682	2.452	2I	1.8388	ACTIVE	10.0088	9.945	11.5771	9.3348	8.0773	12.5119	17.9814	1.9879	6.0343	3.6815	9.1539	4.1976	4.6272	6.6051	8.4615	4.9525	7.3862	3.558	176.5949	-113.5429	TRANS	rep1	62.98005499999999
332	333	1.7656	2.439	2I	1.9184	ACTIVE	10.1901	10.2831	11.6842	8.7717	8.3379	12.4153	17.7497	2.328	6.5008	3.0688	8.7074	4.5578	4.8503	6.4358	8.0814	4.9005	7.622	3.1272	-170.7898	-136.8255	TRANS	rep1	60.96171500000003
333	334	2.0106	1.9691	2I	1.7485	ACTIVE	10.1029	10.3864	11.5213	9.5741	8.338	12.6467	17.0416	2.0986	5.2147	4.4136	10.0159	4.1114	4.5029	5.929	8.7951	5.1354	6.4958	2.9525	-178.1599	-113.3697	TRANS	rep1	54.877155999999985
334	335	1.6939	2.125	2I	2.1055	ACTIVE	9.7467	10.3649	11.8384	9.4305	8.1201	12.2932	17.6364	2.054	5.4444	4.0299	9.8306	4.2911	4.3073	5.9389	8.702	5.52	6.9307	2.9058	174.129	-93.7955	TRANS	rep1	65.11472299999994
335	336	1.9589	2.1138	2I	1.9267	ACTIVE	9.9169	10.2415	11.2464	9.0201	8.0472	12.1123	17.2456	2.0702	6.5764	3.4361	9.7658	4.309	4.449	6.11	8.7717	5.0691	7.4228	3.1355	-170.4203	-83.9141	TRANS	rep1	61.18019100000001
336	337	1.647	2.226	2I	2.0126	ACTIVE	10.3461	10.3448	11.5596	8.9314	8.7052	12.4179	17.7727	2.122	5.7717	3.2534	8.7359	4.1535	5.0383	5.8699	7.7055	4.8602	7.2462	3.1496	177.6911	-108.6034	TRANS	rep1	54.178765
337	338	1.7673	2.4468	2I	1.7556	ACTIVE	10.3779	9.954	11.2963	8.7519	8.086	12.7228	17.8177	1.9654	5.5705	3.8811	9.8516	4.1664	4.2577	6.3249	8.386	5.2783	6.7729	3.1856	-178.7662	-107.4016	TRANS	rep1	58.66578799999999
338	339	1.9377	2.3136	2I	2.0149	ACTIVE	10.2677	10.1157	11.6766	9.1888	8.4016	12.3801	17.0366	2.1149	5.8794	3.598	9.7482	4.3228	4.8397	5.9631	8.6611	5.1961	6.2294	3.2589	179.8798	-99.6744	TRANS	rep1	58.07971299999997
339	340	1.7478	2.0328	2I	1.7333	ACTIVE	10.0023	10.5731	11.4819	8.8136	8.1463	12.4222	17.0137	2.0357	4.9763	4.2637	9.4372	4.3462	4.0627	6.3696	8.4752	4.9344	6.2683	3.0768	-176.8498	-101.8329	TRANS	rep1	60.35425999999998
340	341	1.8082	2.3131	2I	1.9866	ACTIVE	10.1469	10.4763	11.7763	8.3118	8.0208	12.8909	17.3158	1.8703	5.8697	3.9863	8.9662	3.9742	4.421	6.1403	8.9925	5.0816	5.9847	2.8417	-175.4201	-83.5594	TRANS	rep1	65.513768
341	342	1.7899	2.2189	2I	1.9317	ACTIVE	9.9886	10.4249	11.3306	7.774	8.5667	13.0181	16.6806	2.1707	5.9355	3.9517	9.2619	4.4618	4.0807	6.2061	8.5999	5.3732	6.0301	2.7469	177.7847	-101.0317	TRANS	rep1	64.67867600000002
342	343	1.7691	2.1714	2I	1.7141	ACTIVE	10.2464	10.0645	11.7034	7.8754	8.4327	12.6884	15.4716	2.2408	5.68	4.1661	9.6562	4.3958	3.9116	6.5202	8.374	5.3475	7.3757	3.1393	149.0714	-105.3065	TRANS	rep1	67.15970999999999
343	344	1.7576	2.2207	2I	2.031	ACTIVE	10.4283	10.4301	11.4461	8.3711	8.2082	12.9245	16.3362	2.0906	5.6289	3.7014	8.7129	4.2236	4.4762	5.7109	8.3956	5.1407	6.7168	2.7802	175.7114	-110.2861	TRANS	rep1	57.444084000000004
344	345	2.0184	2.1712	2I	1.9222	ACTIVE	10.4032	10.094	11.3975	8.5171	8.3361	12.546	16.2195	1.9918	5.9692	3.2811	8.7901	4.0813	4.2232	6.1642	8.3764	5.1392	7.0616	2.6735	-176.9908	-107.4371	TRANS	rep1	58.334254999999985
345	346	1.9437	2.0884	2I	1.6868	ACTIVE	10.7805	9.6971	11.7366	7.9835	7.932	12.9211	16.6018	2.0239	5.9739	3.3372	8.9241	4.2311	4.2582	6.5212	8.5863	5.3653	6.472	2.7617	-179.3474	-113.208	TRANS	rep1	64.48514899999998
346	347	1.7284	2.2932	2I	2.0264	ACTIVE	10.8334	10.2978	11.6866	8.0699	8.4255	12.819	17.0465	2.0368	5.5398	3.7777	8.9478	4.2501	4.0007	6.0566	8.0514	5.4548	7.1459	2.9784	-177.0979	-126.469	TRANS	rep1	55.56685000000002
347	348	1.843	2.2257	2I	1.8624	ACTIVE	10.8528	10.3445	11.9117	8.5317	8.0747	12.5783	16.5875	1.8742	5.7628	3.9362	9.6928	3.8291	4.5828	6.075	8.2492	5.1551	6.8052	2.885	-176.0089	-124.3488	TRANS	rep1	55.89431499999998
348	349	1.7026	2.2982	2I	1.8749	ACTIVE	10.7453	10.2601	12.0625	8.0438	8.1248	13.1126	16.7224	1.919	5.9548	3.6142	9.3688	4.1032	4.6654	6.3413	9.3057	5.3372	6.7545	2.8661	164.7953	-108.2471	TRANS	rep1	62.28446200000002
349	350	1.7678	2.4778	2I	2.1751	ACTIVE	10.558	10.195	11.3324	7.7787	8.4674	12.7191	16.4454	1.9395	5.6801	4.0616	9.5501	4.1575	4.7881	6.0612	8.9424	5.3363	6.7769	2.8921	178.3608	-96.7182	TRANS	rep1	58.719112000000024
350	351	1.6791	2.1255	2I	1.9707	ACTIVE	10.506	10.2418	11.4862	8.5363	8.035	12.064	16.8853	1.7717	5.9804	3.9189	9.4055	4.0121	4.5309	6.7494	8.8126	5.2557	6.9867	2.8529	161.2356	-98.4199	TRANS	rep1	57.98307
351	352	1.9067	2.4396	2I	1.8548	ACTIVE	10.195	10.5079	12.0022	8.6464	8.0702	12.7378	16.4883	1.9424	5.9811	3.9344	9.6881	4.1247	4.463	6.2367	8.5632	5.4079	7.178	2.8176	177.3589	-116.8251	TRANS	rep1	64.26430199999999
352	353	1.9215	2.1285	2I	1.8361	ACTIVE	10.6105	10.2305	11.3344	8.736	8.3021	12.7005	16.604	2.0382	5.3619	3.7792	9.2688	4.2887	4.9296	6.4896	8.4191	4.8765	6.1084	3.1454	170.7004	-105.8589	TRANS	rep1	52.52197699999999
353	354	1.9022	2.2896	2I	1.871	ACTIVE	10.2948	10.2233	11.4429	7.9327	8.2886	12.5322	16.5457	2.2135	6.1465	2.9226	8.9745	4.652	4.4536	6.0325	8.4673	5.0024	7.24	3.1734	144.1375	-102.7603	TRANS	rep1	63.268152999999984
354	355	1.8674	2.3574	2I	1.8312	ACTIVE	10.1856	9.9063	11.2334	8.1786	8.6949	12.6376	16.2632	1.8467	5.4089	3.7865	9.3994	4.1238	4.0932	6.1671	8.4975	5.3702	6.9127	3.2134	152.9566	-100.4939	TRANS	rep1	61.67592999999994
355	356	1.8274	2.2008	2I	1.9212	ACTIVE	10.2994	10.2084	11.3615	8.8577	8.4937	12.3885	16.953	2.2926	5.9333	3.0482	9.8196	4.4027	3.9165	6.3865	8.3554	5.0452	5.977	3.0188	-175.0618	-97.7753	TRANS	rep1	55.65713699999998
356	357	2.1789	2.2674	2I	2.0874	ACTIVE	9.9019	10.0664	11.3948	9.0222	8.4608	12.399	16.6459	2.2616	5.9462	3.756	8.9865	4.1527	4.2472	5.9487	8.3537	5.0359	6.5477	2.7692	161.541	-105.0171	TRANS	rep1	61.910562999999996
357	358	1.756	2.3468	2I	1.8811	ACTIVE	10.6803	10.2007	11.4164	8.6128	8.6631	12.4725	16.4809	2.1044	4.9581	4.5472	9.4978	3.8938	4.4465	6.2212	8.4901	5.2309	6.4416	2.9293	175.4403	-115.6521	TRANS	rep1	51.383062999999964
358	359	1.875	2.3864	2I	1.8475	ACTIVE	9.8414	10.1724	11.037	8.2486	7.9286	12.4434	16.3671	1.941	5.6345	4.0664	9.4883	3.9326	4.5956	6.0982	8.3292	5.2823	7.2602	2.6927	164.3201	-120.5255	TRANS	rep1	66.38353599999999
359	360	1.774	2.6627	2I	1.9625	ACTIVE	9.9231	9.9693	11.5171	8.3821	8.1736	12.2599	16.0547	2.2384	5.3801	4.2729	8.9529	4.1232	4.6874	6.0269	8.1724	5.1653	7.126	2.7686	151.7897	-119.5485	TRANS	rep1	69.00331800000004
360	361	1.625	2.3995	2I	1.7831	ACTIVE	9.8827	10.246	11.4713	8.1352	7.9777	12.2406	15.4023	1.9396	5.6391	3.5971	8.492	4.1276	4.5534	6.3113	8.6141	5.1334	6.6737	2.7909	170.0568	-113.3335	TRANS	rep1	69.64360399999998
361	362	1.7833	2.28	2I	2.0962	ACTIVE	10.8979	10.6287	11.3391	8.0393	9.1631	12.2579	16.3658	1.9874	6.0654	3.7666	8.4394	4.3972	4.5689	6.4739	9.0651	4.9155	6.4488	3.3152	166.2312	-76.4824	TRANS	rep1	45.292051999999984
362	363	1.7222	2.6995	2I	2.032	ACTIVE	10.1134	10.2851	11.5076	8.0756	8.1209	12.3552	15.6425	2.0403	6.5651	3.93	9.4579	4.0047	4.7089	6.3485	8.9772	5.1198	5.9654	3.249	-168.28	-91.0448	TRANS	rep1	65.97652199999996
363	364	1.9664	2.4537	2I	1.7964	ACTIVE	10.377	10.0573	11.6209	7.8516	7.8705	12.1472	15.3899	1.7599	5.8293	3.6773	9.1125	3.9249	4.3078	6.6812	8.9823	5.1611	6.2384	2.7893	-172.1607	-106.386	TRANS	rep1	67.66354099999998
364	365	1.8274	2.5296	2I	2.1558	ACTIVE	10.5103	10.4095	11.8412	8.1467	8.2083	12.3432	16.3377	2.1207	5.6402	3.5959	9.0935	4.8075	4.1661	6.0147	8.9212	5.3379	5.6078	3.0349	-170.7375	-93.0877	TRANS	rep1	61.434843
365	366	1.8805	1.8954	2I	1.7909	ACTIVE	9.6622	10.1124	11.5549	7.9578	8.2274	12.9229	16.3161	1.834	4.8625	4.1341	9.5314	3.7644	4.4634	5.8084	8.8904	5.0656	6.3174	2.988	148.2081	-77.0126	TRANS	rep1	74.42278099999999
366	367	1.9268	2.6124	2I	1.8261	ACTIVE	10.1722	10.3105	11.7559	8.2151	8.4626	12.5766	15.6484	1.8968	5.4672	4.3711	9.0818	3.6989	4.7014	6.163	9.2175	5.5199	6.3074	3.088	-177.2946	-100.8561	TRANS	rep1	64.53118900000004
367	368	1.7686	2.129	2I	1.814	ACTIVE	10.3946	10.4237	10.8307	8.1656	7.9861	12.0217	15.5222	2.5196	5.7152	3.4778	8.4543	4.6363	4.1687	6.5208	8.4118	5.173	7.6544	2.9175	148.1026	-88.141	TRANS	rep1	54.83097099999998
368	369	1.8277	2.6724	2I	1.9762	ACTIVE	9.8817	10.3001	11.5952	7.534	7.9091	12.4803	15.4565	1.8687	5.5452	3.553	9.3096	4.1101	4.333	6.3684	8.5331	5.2191	6.5603	3.1652	170.8649	-101.3406	TRANS	rep1	74.532197
369	370	1.799	2.6804	2I	1.9905	ACTIVE	9.9495	10.1646	11.6827	8.2841	7.8176	12.8972	15.246	2.1906	5.2781	3.8685	9.9356	3.6664	4.6321	6.0629	9.0167	5.3341	6.0678	2.8662	165.5538	-75.9091	TRANS	rep1	71.12047599999997
370	371	1.7734	2.2214	2I	1.9791	ACTIVE	10.5272	10.0747	11.2686	8.3387	7.8184	12.3731	16.134	2.415	5.4776	3.7403	8.8426	4.6899	4.3594	6.0417	8.4811	5.5283	6.0161	2.9983	171.1259	-114.7799	TRANS	rep1	59.34760399999996
371	372	1.8158	2.0719	2I	1.9773	ACTIVE	10.1111	10.418	11.4986	8.1662	7.914	12.2199	15.4639	1.9975	5.243	4.1285	8.9804	3.9208	4.6663	6.0782	9.2248	5.2578	6.0502	3.1062	174.7424	-98.6208	TRANS	rep1	65.42244899999994
372	373	1.9861	2.4221	2I	1.8718	ACTIVE	9.8418	10.3762	11.6243	7.9419	8.1725	12.1474	15.4252	1.931	6.1586	3.7686	9.5513	3.969	4.1052	6.0561	8.8382	4.9025	5.9252	3.5116	166.4649	-88.7707	TRANS	rep1	70.84029699999996
373	374	2.0243	2.2233	2I	2.0661	ACTIVE	10.2447	10.1055	11.7396	8.1305	8.6294	12.3636	15.8695	2.1937	5.6751	3.6773	9.6756	4.1451	4.3628	5.9564	9.0459	5.0957	5.9206	3.0261	159.1527	-81.2198	TRANS	rep1	64.56259700000001
374	375	1.7985	2.0927	2I	1.9007	ACTIVE	9.7146	10.4895	11.645	8.2828	7.7017	12.6073	16.3483	1.923	5.6345	3.6799	9.0543	4.1731	4.4598	6.6617	8.791	5.072	7.5556	3.3681	139.4687	-108.8974	TRANS	rep1	72.30411199999998
375	376	1.9095	2.2871	2I	1.8108	ACTIVE	10.4338	10.1638	11.1118	8.1742	8.2772	12.4286	16.0657	1.8896	5.2642	4.3454	9.2644	4.0313	3.9363	6.2666	9.3037	5.909	5.7672	2.8681	-179.025	-90.0522	TRANS	rep1	57.232680000000016
376	377	2.1157	2.5593	2I	1.8286	ACTIVE	10.6578	9.933	11.7616	8.6948	8.3223	12.2517	16.143	1.8461	5.9801	4.4974	9.1662	4.2508	4.2018	6.1813	8.6153	5.1303	7.0969	2.8019	-171.7922	-108.0267	TRANS	rep1	58.15311999999997
377	378	1.9373	2.1895	2I	1.7268	ACTIVE	10.4	10.0451	11.7888	8.8906	8.104	12.5138	15.2014	1.9326	5.1857	4.1266	9.2045	3.7166	4.876	6.0358	8.7542	5.0585	7.7754	3.3942	151.9566	-111.4114	TRANS	rep1	61.16883400000003
378	379	2.0968	2.7149	2I	1.8338	ACTIVE	10.1479	10.2394	11.9151	9.6833	7.4736	12.6309	16.4351	1.9177	6.5271	3.8911	9.1187	4.2891	3.939	6.8126	8.5556	5.4179	6.8117	3.017	173.4571	-110.4839	TRANS	rep1	62.75748800000002
379	380	1.6448	3.5706	2I	1.679	ACTIVE	10.4195	10.3285	11.9667	8.8311	7.7486	12.027	15.9398	2.0431	5.6373	4.1932	9.1888	4.0902	4.521	6.4993	8.9154	5.2281	6.6351	3.6106	-171.1317	-110.1416	TRANS	rep1	62.579838000000024
380	381	1.8274	2.5136	2I	1.8167	ACTIVE	9.6605	10.7544	11.7048	8.7372	8.1232	12.2677	16.5145	2.2383	6.1245	3.5179	9.0696	3.9807	4.5178	6.2783	9.2587	5.7894	7.3116	2.6586	-170.3519	-86.0068	TRANS	rep1	66.53897699999999
381	382	2.053	2.3572	2I	2.1175	ACTIVE	10.1586	10.285	12.1115	8.7927	8.8102	12.643	16.2087	2.122	6.0257	3.8336	9.1277	4.1374	4.4803	6.1629	8.7862	5.4503	7.4872	3.2853	162.3027	-110.76	TRANS	rep1	62.69635899999997
382	383	2.0065	2.214	2I	1.8778	ACTIVE	10.7623	10.0172	11.6802	9.0945	8.263	12.4874	16.4361	1.8886	6.3737	3.827	8.3914	3.7672	4.8106	6.1899	9.1126	5.323	7.4204	3.0113	-174.7738	-122.3397	TRANS	rep1	53.04546899999997
383	384	1.6904	2.5055	2I	1.7838	ACTIVE	10.2308	10.1265	12.0085	9.2926	8.2662	12.1132	16.8778	1.9788	6.4695	3.2483	8.4274	4.0447	4.4644	6.6646	8.8391	5.4393	7.2754	3.0228	161.8841	-111.5707	TRANS	rep1	61.60426499999997
384	385	1.9631	2.5626	2I	1.9817	ACTIVE	9.6086	10.3622	11.7913	8.8493	7.9089	12.3634	16.4848	1.8668	5.9435	3.762	9.2347	3.9921	4.4354	6.6109	8.9967	5.1135	6.5294	3.0232	177.5393	-110.4525	TRANS	rep1	71.474647
385	386	1.7813	2.382	2I	1.7115	ACTIVE	9.9094	10.4939	11.6337	7.9206	8.2439	12.5099	16.2763	1.7256	5.5123	4.0531	9.297	3.4742	4.5631	6.5941	9.3897	5.3865	7.1311	2.875	170.0973	-100.7977	TRANS	rep1	68.81549699999994
386	387	1.8145	2.3163	2I	1.7936	ACTIVE	10.1399	10.3728	12.1269	8.6035	8.1737	12.3299	16.1181	1.9454	5.5326	4.179	9.0889	3.9285	4.2749	6.8201	8.5586	5.2848	8.1781	2.9814	166.613	-111.774	TRANS	rep1	66.95573199999995
387	388	1.8523	2.5082	2I	1.7955	ACTIVE	10.2384	10.1949	11.3945	8.487	8.2918	12.3124	16.761	1.8397	6.1257	4.0764	9.1315	3.8452	4.409	6.9634	8.8856	5.3674	7.9196	2.8568	174.3353	-91.1269	TRANS	rep1	60.337608999999986
388	389	1.9305	2.4115	2I	1.8343	ACTIVE	10.4834	10.2441	11.4604	8.2819	8.0234	12.2045	16.4626	2.0392	6.126	3.4281	8.7742	4.2446	4.9112	6.668	9.0073	5.0914	7.8184	2.8404	-173.0287	-98.3294	TRANS	rep1	59.72498399999998
389	390	1.9002	2.4363	2I	1.9117	ACTIVE	10.1933	10.3325	11.2355	8.6955	8.334	12.0941	16.8437	2.2112	6.001	3.4774	8.7977	4.1263	4.3961	6.5371	8.7581	5.3751	7.3607	3.0295	172.2964	-116.2675	TRANS	rep1	56.953396
390	391	1.8435	2.4021	2I	1.7445	ACTIVE	10.3652	10.3567	11.6939	8.2061	8.1218	11.6361	17.7018	2.0242	5.7454	3.664	9.0754	4.1546	4.7658	6.6226	8.9283	5.4275	7.8982	2.9565	-163.0506	-151.7507	TRANS	rep1	62.66519099999999
391	392	1.8087	2.4878	2I	1.7417	ACTIVE	10.2062	10.2372	11.3377	8.4557	8.3456	11.8968	16.5346	2.1897	5.7732	4.1629	9.072	4.5331	4.4506	6.1317	9.1565	5.4571	6.8999	2.9907	-169.5185	-98.0166	TRANS	rep1	59.879460999999964
392	393	2.0538	2.1958	2I	2.1798	ACTIVE	10.0187	10.0439	11.9349	8.1181	8.0893	12.0979	16.9416	1.7345	5.3435	3.927	9.2913	3.7888	4.8171	6.445	8.5556	5.1359	7.3217	3.2108	172.1154	-126.0201	TRANS	rep1	72.970042
393	394	1.7562	2.1104	2I	1.7954	ACTIVE	9.7804	10.5324	10.9252	7.7591	8.3079	12.3549	16.9762	1.9251	5.0649	3.827	8.6917	3.5951	4.3671	7.1634	8.7515	5.4561	8.1074	3.0028	166.5137	-105.705	TRANS	rep1	64.61576200000002
394	395	1.8403	2.2913	2I	1.9512	ACTIVE	9.9065	10.5988	10.6819	7.7468	8.7904	12.2154	17.2036	2.0167	5.5201	4.66	8.407	3.4986	4.3826	7.1244	9.2687	5.3213	6.7421	2.9748	171.8272	-94.4904	TRANS	rep1	57.63279400000002
395	396	1.7827	2.2026	2I	1.7868	ACTIVE	9.5315	10.1562	11.3236	8.4438	7.9476	11.6447	17.2391	2.1011	5.4734	4.0602	8.7975	4.4209	4.5979	6.7748	8.7839	5.3663	6.7178	3.0322	167.7383	-101.822	TRANS	rep1	72.25691900000004
396	397	1.7739	1.9806	2I	1.9422	ACTIVE	10.5467	10.3125	11.4526	8.6982	8.401	11.8872	17.3456	1.8189	5.5026	4.4671	8.8289	3.9417	4.3588	6.8051	9.273	5.1996	7.1406	3.1122	-171.7148	-100.0763	TRANS	rep1	53.617211
397	398	2.1437	2.4432	2I	1.9747	ACTIVE	10.2188	10.3546	11.4162	8.9714	8.1446	11.6999	17.388	2.1932	5.3015	4.3138	9.4627	4.022	5.0509	6.6746	8.7478	5.1244	7.9009	3.0837	-163.5572	-84.6341	TRANS	rep1	57.308186000000006
398	399	1.7485	2.2985	2I	1.7776	ACTIVE	10.3727	10.2755	11.6178	8.7558	7.8816	12.0387	17.9144	2.0247	5.7506	3.6004	8.791	3.8826	4.6036	6.5335	8.1084	5.1973	8.1341	2.9285	-175.1228	-82.782	TRANS	rep1	60.262179
399	400	1.9153	2.3487	2I	1.8432	ACTIVE	10.2811	10.1321	11.7733	9.0101	8.132	11.8857	16.92	2.3516	5.6808	3.4767	8.8802	4.6057	4.7499	6.5649	8.2857	5.4411	8.0489	3.1999	-162.6802	-84.6164	TRANS	rep1	61.17901599999996
400	401	1.8609	2.4518	2I	1.8755	ACTIVE	9.9232	9.9399	12.0977	8.233	8.6596	12.264	17.4636	2.1381	6.1942	3.2202	9.4229	4.1114	4.601	6.59	8.3261	5.2831	7.8435	2.8099	-147.0703	-81.859	TRANS	rep1	72.92056099999999
401	402	1.8641	2.2193	2I	1.8156	ACTIVE	10.1064	10.2023	11.3358	8.8082	8.2708	12.0682	17.069	1.9562	5.1472	3.9699	9.7616	3.5966	4.418	6.8254	8.6046	5.1454	8.3847	2.6264	-156.4656	-68.1981	TRANS	rep1	59.73086000000001
402	403	1.8239	2.2756	2I	2.0931	ACTIVE	9.95	9.8295	11.6228	8.2575	8.7941	11.8484	17.2162	2.0806	5.6843	3.806	9.2426	3.9839	4.7968	6.7046	8.6473	5.111	7.9436	2.9251	-155.2823	-85.5251	TRANS	rep1	68.19181599999999
403	404	1.8403	2.109	2I	1.984	ACTIVE	9.705	10.4922	11.7046	8.955	8.6101	10.9671	17.9085	2.3651	5.8466	3.7374	8.978	4.4573	4.6374	6.7164	8.9263	5.3542	7.5848	3.0032	-167.6965	-83.5765	TRANS	rep1	63.97486999999998
404	405	1.7279	2.3582	2I	1.7844	ACTIVE	9.8673	9.6138	11.7593	9.1759	8.3232	11.8231	17.6914	2.6412	5.9941	3.6541	8.4977	4.1628	4.4785	6.5741	8.5205	5.2069	7.4705	3.1817	-166.8003	-80.464	TRANS	rep1	68.92613599999999
405	406	2.0603	2.2946	2I	1.7279	ACTIVE	10.5326	10.0929	12.0761	8.8853	8.4465	11.5323	17.5649	1.7939	5.6186	4.2258	9.0124	3.9453	4.7675	6.505	9.48	4.9842	7.2667	3.1601	-157.4485	-70.6565	TRANS	rep1	59.75412899999995
406	407	2.0076	2.6368	2I	1.9259	ACTIVE	10.0918	10.473	12.4318	8.6975	8.6113	11.5617	17.4334	2.0188	5.908	3.8992	9.2269	4.0134	4.773	7.363	9.6225	5.2022	7.5921	3.0552	-167.1778	-101.6059	TRANS	rep1	66.78557799999996
407	408	1.8797	2.2507	2I	1.839	ACTIVE	10.2116	10.0827	11.6056	8.8836	8.5071	12.2104	16.7316	1.8601	5.1653	4.0888	8.5689	4.0596	4.8149	6.1023	8.7527	4.9712	7.748	3.2515	-159.3364	-81.1039	TRANS	rep1	59.87204000000003
408	409	1.982	2.0519	2I	1.8054	ACTIVE	10.0906	10.1579	11.8235	8.6122	9.1191	11.7287	17.2611	2.1441	5.8414	3.933	8.5911	4.0985	4.9816	6.2319	8.6395	4.8291	7.5811	2.9529	-156.5024	-72.2824	TRANS	rep1	61.55072299999998
409	410	1.7071	2.1803	2I	1.8194	ACTIVE	9.7938	9.9465	11.9961	8.4726	8.4548	11.7996	16.8581	1.8979	5.763	3.6597	8.6885	3.9681	4.601	6.3937	8.8208	4.9042	7.2491	2.6936	-176.1039	-127.8276	TRANS	rep1	73.36671900000005
410	411	1.7627	2.124	2I	2.0259	ACTIVE	10.5444	10.3263	11.9442	8.2087	7.9472	11.5428	17.4369	1.9105	5.5546	3.8619	8.9146	3.6172	4.3615	6.2808	9.1638	5.5726	7.7434	2.7801	173.8079	107.1339	TRANS	rep1	63.48619599999998
411	412	1.7896	2.2006	2I	2.0554	ACTIVE	9.8149	9.9331	11.7369	8.1711	8.1189	11.2054	17.0839	2.2234	5.3005	4.5888	8.2929	4.5616	4.3087	6.2958	9.0372	5.4174	6.5638	2.9678	173.3692	86.8727	TRANS	rep1	74.46192000000002
412	413	1.9228	2.73	2I	1.8683	ACTIVE	9.5328	10.5169	12.2672	8.0585	8.5395	11.7386	17.4317	2.0013	6.4194	3.8022	9.1309	4.1044	5.1428	6.6008	9.0083	5.2841	7.7574	2.8565	-164.1573	84.4738	TRANS	rep1	77.43119999999999
413	414	1.893	2.7412	2I	1.7894	ACTIVE	9.7421	10.1006	11.657	8.6283	8.4137	11.289	16.928	2.0506	6.5667	3.1505	9.1064	4.2124	4.3417	6.6199	8.6408	5.3318	6.9848	3.0119	176.3053	53.699	TRANS	rep1	69.079825
414	415	1.8056	2.8826	2I	1.9921	ACTIVE	9.8266	10.0992	12.1254	7.8289	8.1829	11.9794	17.7874	2.0482	6.8897	4.8316	9.6059	4.1004	4.7744	6.3336	8.9332	4.9879	6.9802	3.0943	-175.915	71.4894	TRANS	rep1	78.39526599999999
415	416	1.7546	2.5123	2I	1.7564	ACTIVE	9.6994	10.2102	11.8734	9.0911	7.5563	11.2147	17.2266	2.0381	5.8641	4.3533	9.4149	3.2982	4.7324	7.0806	9.4087	5.5871	7.2585	2.7998	178.0875	80.5835	TRANS	rep1	72.38296999999997
416	417	1.7997	2.8814	2I	1.9152	ACTIVE	9.5345	10.0972	11.336	8.809	7.6938	12.0006	17.5136	2.0978	6.3933	3.0767	9.4714	4.2449	4.6864	6.4847	8.9128	5.1708	7.5677	2.8928	-173.2235	101.2235	TRANS	rep1	71.79294499999997
417	418	1.9023	2.3512	2I	1.9411	ACTIVE	10.1553	10.2089	11.4927	8.6486	8.4818	11.5704	16.2821	2.2255	6.3085	3.6852	9.0779	3.8547	4.6909	6.4755	8.2681	5.0822	6.496	2.833	173.1588	75.8019	TRANS	rep1	60.311552000000006
418	419	1.707	2.9889	2I	1.9791	ACTIVE	9.9414	10.363	11.6921	9.4237	7.9604	11.6181	16.966	1.9783	5.3633	4.6936	10.1832	3.6094	4.7907	6.1878	8.4405	4.8871	7.9881	3.746	-169.6087	102.8978	TRANS	rep1	61.863496999999995
419	420	1.8489	2.4528	2I	1.7799	ACTIVE	9.5514	9.9673	11.8734	8.3315	8.0411	11.6139	17.1553	1.772	4.8674	4.4544	9.5888	3.7413	4.6325	6.8823	8.612	4.9819	7.3938	2.9115	165.5815	69.5756	TRANS	rep1	78.639524
420	421	1.746	2.6219	2I	1.7199	ACTIVE	9.5051	9.9759	11.7524	8.6053	8.265	12.0463	16.5941	1.9906	6.1342	4.1272	8.859	4.2725	5.187	6.2607	8.6021	4.8981	5.9497	3.1332	-160.1738	71.6438	TRANS	rep1	75.24061699999999
421	422	1.7922	2.414	2I	2.0108	ACTIVE	10.0764	10.0758	11.479	8.4997	8.232	11.764	16.9741	2.0464	5.6698	4.2255	8.8463	4.3689	4.8462	6.4191	8.9989	5.1826	7.3699	2.8954	-174.0335	98.2389	TRANS	rep1	64.58449800000002
422	423	1.7897	2.2535	2I	1.8448	ACTIVE	10.283	10.1174	11.0338	8.416	8.2033	11.6066	16.7778	2.6349	6.6665	3.4432	9.0218	4.5974	4.3465	6.3102	8.9717	5.4913	6.6212	2.9689	-173.4674	78.1041	TRANS	rep1	57.90929400000002
423	424	1.7027	3.3235	2I	2.0524	ACTIVE	10.5839	9.9321	11.3709	8.9411	8.1431	11.0767	17.0401	2.3471	5.7333	3.8766	9.3771	4.1268	4.7175	6.7067	8.8932	5.4284	7.5403	2.8274	-146.6013	87.3326	TRANS	rep1	55.045885999999996
424	425	1.9289	2.4399	2I	1.8754	ACTIVE	10.0686	10.271	11.5584	8.1891	8.034	11.4149	16.6334	1.8211	5.9522	3.7907	9.3099	4.162	4.7092	6.2662	8.9745	5.3527	6.749	3.0764	-176.5642	100.5287	TRANS	rep1	66.92951400000001
425	426	1.8717	2.4254	2I	2.2223	ACTIVE	10.5495	10.0562	12.058	8.0058	8.1432	11.4924	17.1896	2.1675	5.8232	4.1283	9.8859	4.2511	4.3631	6.4023	8.5722	5.0634	7.6523	3.1232	-138.5986	103.004	TRANS	rep1	66.76669099999998
426	427	1.8966	2.0491	2I	1.8997	ACTIVE	9.794	10.12	11.7742	7.8575	8.2205	12.068	17.5357	2.1676	4.6907	4.9746	11.2113	3.7995	4.3946	6.7694	8.9487	5.3041	7.12	2.9719	-178.8326	80.9667	TRANS	rep1	75.130732
427	428	1.9578	2.3187	2I	1.8962	ACTIVE	10.3876	10.0278	11.8534	8.0933	8.3179	11.0359	16.8644	2.2693	5.5838	3.6729	9.252	4.2519	4.61	6.283	8.4891	5.0561	6.2797	3.3517	-165.7303	87.8924	TRANS	rep1	65.990476
428	429	1.6964	2.171	2I	1.939	ACTIVE	9.7323	9.8662	12.4577	7.8008	8.0471	12.3699	17.1146	2.3628	6.607	3.1872	9.4998	4.4072	4.3986	6.7631	8.1923	5.1795	6.7498	2.9078	161.8766	97.9957	TRANS	rep1	85.44519599999998
429	430	1.7203	2.5039	2I	1.89	ACTIVE	10.2796	10.1436	11.8907	8.3559	8.7131	12.0594	16.7625	2.0497	5.1811	3.9324	9.3957	3.673	4.32	6.041	9.2767	5.7708	6.4508	2.8163	179.6821	64.411	TRANS	rep1	63.28374699999998
430	431	1.9585	2.5105	2I	2.0671	ACTIVE	10.4531	10.0407	11.4995	7.815	8.3924	12.4609	17.6793	2.0209	5.926	3.1321	9.1083	4.3379	4.4628	6.4025	8.8376	5.0669	6.7917	3.2288	-168.2803	75.4308	TRANS	rep1	63.09295000000003
431	432	1.6805	2.3165	2I	1.9433	ACTIVE	10.0134	10.4497	11.3258	7.5709	8.2442	11.5283	17.8964	2.0509	5.4441	4.2482	9.2049	4.3859	5.1046	6.0904	9.0263	4.9505	6.3703	2.9631	-169.0188	99.5505	TRANS	rep1	67.05514999999997
432	433	1.8751	2.0761	2I	1.7856	ACTIVE	10.2692	10.0238	11.823	8.4226	8.2814	11.6483	17.6146	2.6896	5.9802	2.9994	8.9608	4.9038	4.6946	6.4752	8.7298	5.1764	6.201	3.3453	171.4779	87.0191	TRANS	rep1	65.56187800000004
433	434	1.8165	2.4791	2I	1.8242	ACTIVE	10.4147	10.0887	11.6776	8.5388	8.5213	12.0059	17.9347	1.7844	5.2944	4.299	8.6593	3.7668	4.4734	6.4966	8.5481	5.1799	6.9946	3.2851	164.1018	85.0322	TRANS	rep1	59.656518999999975
434	435	1.8821	2.2686	2I	1.805	ACTIVE	10.2336	10.0892	11.607	7.8929	8.1879	12.3981	17.5505	2.2266	5.469	4.4065	8.9495	4.0206	4.4662	6.4317	8.6344	5.1487	6.7505	3.1471	163.1678	77.9285	TRANS	rep1	67.44525200000001
435	436	1.708	2.0765	2I	1.7993	ACTIVE	9.6608	10.4906	11.4365	7.7453	8.2315	11.7584	17.8558	2.4664	5.6283	2.7491	8.2798	4.536	4.1765	6.5506	8.8242	4.9957	6.2976	3.1334	174.0041	67.3381	TRANS	rep1	71.80407300000002
436	437	1.7691	2.5389	2I	1.8911	ACTIVE	10.0811	10.3282	11.5198	7.4552	8.3548	11.6969	17.6303	1.937	5.8561	4.0428	8.9206	4.1112	4.2894	6.1197	8.9168	5.215	6.5889	2.8258	-171.3548	91.2947	TRANS	rep1	68.92530099999999
437	438	1.7376	2.8485	2I	1.7947	ACTIVE	9.7552	10.1666	11.5151	8.1632	8.6296	12.0058	16.4758	1.8849	5.4845	3.6582	8.8306	4.1036	4.3164	6.3827	8.5927	5.3843	6.0115	2.9068	-175.2713	85.5605	TRANS	rep1	68.90759699999995
438	439	1.889	2.2928	2I	1.7359	ACTIVE	10.5689	10.1297	11.8458	8.5631	7.6449	11.3924	16.8623	2.0053	6.2207	3.6226	8.4598	4.2295	4.6225	6.179	8.1455	4.987	6.6623	3.0627	-172.5594	71.5691	TRANS	rep1	63.07252700000001
439	440	1.8688	2.0407	2I	1.8086	ACTIVE	10.4517	10.3269	11.9606	7.3654	8.3028	12.0245	17.319	1.9427	6.6377	3.8703	8.3124	4.2795	4.4835	6.4815	9.2353	5.2117	6.1813	3.2182	174.0215	84.0734	TRANS	rep1	68.44211299999995
440	441	1.8109	2.2683	2I	1.7225	ACTIVE	10.0458	10.3244	11.6061	7.6835	8.5705	11.7022	16.8865	1.7639	5.7292	4.3804	8.759	3.7259	4.4009	6.2382	8.7407	5.2312	6.6235	2.5529	174.8558	71.1661	TRANS	rep1	67.68101899999996
441	442	1.6242	2.2916	2I	1.7489	ACTIVE	10.2138	10.126	11.6928	7.4629	8.3199	11.6811	17.0605	2.1032	6.6117	3.4725	9.039	4.0454	4.4828	6.8455	8.8727	5.297	6.5625	3.3556	177.9083	74.4052	TRANS	rep1	70.26074799999998
442	443	1.6796	2.596	2I	1.8472	ACTIVE	10.0734	10.5173	11.5933	8.1994	8.4531	12.0667	17.5804	1.9961	6.846	3.4897	8.4691	4.0394	4.8526	6.6711	8.6025	5.0153	6.9203	2.7387	157.1787	77.6075	TRANS	rep1	63.048584999999974
443	444	1.7624	3.6615	2I	1.8606	ACTIVE	10.5133	10.2907	11.6159	8.3939	7.7007	12.5701	16.3781	1.9117	6.4568	3.9141	8.2375	4.086	4.1094	6.9771	9.0446	5.4618	6.2199	2.8919	176.6783	61.9772	TRANS	rep1	61.331694
444	445	1.8595	3.5192	2I	1.9238	ACTIVE	10.0884	10.2955	11.4987	8.1759	7.7584	12.1975	16.9515	1.8533	6.5325	4.0894	8.6959	3.8326	4.4842	6.8526	8.5344	5.2516	6.8247	3.2194	167.856	59.9754	TRANS	rep1	67.43529899999993
445	446	2.0117	2.6876	2I	2.0917	ACTIVE	10.1203	10.0675	11.3241	8.1309	8.205	11.4433	17.9473	2.0524	6.8015	4.1008	8.663	3.7438	4.7039	6.0692	9.0206	5.0134	6.2154	3.1322	-173.786	77.652	TRANS	rep1	65.07488399999994
446	447	1.8768	2.5175	2I	1.8634	ACTIVE	10.3884	10.2035	11.3382	7.5476	8.1893	11.1719	18.0039	1.8795	6.6049	3.8467	8.2694	4.1556	4.3253	6.6243	8.7741	5.1705	7.3584	3.7746	169.2485	49.493	TRANS	rep1	64.066742
447	448	1.8351	3.7694	2I	1.8489	ACTIVE	9.4271	10.6016	11.876	8.3936	8.4531	12.2002	16.9582	2.3221	5.5737	3.8443	9.6824	3.964	4.4472	6.6796	9.1187	5.525	6.6211	2.673	168.2566	68.6078	TRANS	rep1	73.08038099999999
448	449	1.8935	2.5723	2I	1.695	ACTIVE	10.7959	10.0255	11.4191	7.929	8.4441	11.9875	16.471	2.0449	5.6072	4.5716	8.7135	3.978	4.309	6.8784	9.7092	5.4417	6.4248	2.8644	175.4841	81.273	TRANS	rep1	56.539372000000014
449	450	1.7828	2.1808	2I	1.8358	ACTIVE	9.9486	10.3628	11.5912	9.466	7.694	11.6986	17.3224	2.2252	5.5683	3.8888	8.6028	4.0914	4.6591	6.6646	8.9369	5.0719	7.0082	2.8192	-170.35	65.1498	TRANS	rep1	61.965198000000015
450	451	1.9311	2.0624	2I	1.9524	ACTIVE	10.1197	10.0171	11.26	8.2091	8.1826	12.6046	16.7432	1.8386	6.1079	3.8238	8.3463	3.8692	4.5377	6.419	9.3282	5.3345	6.262	3.2132	175.2809	91.3204	TRANS	rep1	64.50634300000002
451	452	1.9918	2.2506	2I	1.8833	ACTIVE	10.4458	10.3825	11.4578	8.5941	8.3464	11.6938	17.3575	2.2223	5.9399	2.9671	8.6837	4.0475	4.4909	6.3317	8.5623	5.0574	6.5617	3.1485	171.3183	68.011	TRANS	rep1	55.53009400000002
452	453	2.3052	2.4578	2I	1.9107	ACTIVE	10.3281	10.0297	10.938	8.1081	8.4436	11.7183	17.0609	1.8736	5.7728	4.0855	9.1437	3.9478	4.387	6.425	8.4437	5.0517	6.6644	3.0827	-177.6806	66.6808	TRANS	rep1	57.74559899999997
453	454	1.7445	2.3948	2I	1.8239	ACTIVE	10.4399	10.09	11.0651	8.8131	8.223	11.5743	17.7131	2.2245	6.6521	2.9071	9.3808	4.6111	4.2282	6.4335	8.3662	5.1347	6.9698	3.059	175.305	64.6691	TRANS	rep1	53.52665200000001
454	455	3.243	2.3632	2I	1.8076	ACTIVE	10.6605	9.9744	11.7156	8.8864	8.2197	12.4374	16.8589	2.4504	6.0651	3.4442	8.8511	4.4501	4.3996	6.2088	9.0686	5.3656	6.1054	3.1978	-167.9092	98.8046	TRANS	rep1	56.704290999999984
455	456	1.7792	2.1531	2I	2.1428	ACTIVE	10.1538	10.2315	11.4784	9.0832	8.5349	12.2279	16.673	1.9743	6.2758	3.9979	9.1386	4.1132	4.4355	6.13	8.4895	4.9908	6.351	2.7832	179.0565	80.3547	TRANS	rep1	57.006857999999966
456	457	1.8488	2.5604	2I	1.7291	ACTIVE	9.9967	10.3649	11.4659	9.1239	8.0967	12.0968	16.1629	1.8293	6.6148	3.5758	9.3336	3.7934	4.6471	6.3148	8.9425	5.3614	6.6231	2.9235	-173.7205	70.5046	TRANS	rep1	60.173607999999945
457	458	1.6912	2.6797	2I	1.9018	ACTIVE	9.9703	10.2037	11.9032	9.7019	8.7246	12.2498	17.1588	2.0266	5.453	4.4381	9.72	4.0028	4.8855	6.3829	8.9095	5.2335	6.8345	2.7937	-168.6967	61.2693	TRANS	rep1	58.836108999999965
458	459	1.7179	2.7005	2I	1.7208	ACTIVE	9.7213	9.9513	11.5689	9.3489	8.0368	11.9571	16.4319	2.0971	5.3489	4.0571	9.0221	3.9166	4.4289	5.949	8.5897	5.6286	7.5245	2.753	161.0514	75.5505	TRANS	rep1	67.12826999999999
459	460	2.0096	2.521	2I	1.8334	ACTIVE	10.3905	10.0806	11.5495	9.2802	8.3269	12.1414	16.2916	1.8691	6.0556	3.6427	9.0381	3.7087	4.2408	6.0905	8.797	5.6739	6.7934	2.7996	-176.818	71.0092	TRANS	rep1	55.22957600000001
460	461	1.7878	2.177	2I	1.9485	ACTIVE	10.624	10.5503	11.447	9.6274	8.1196	12.4864	16.5574	2.2109	6.0706	3.5149	8.6769	3.9548	4.4966	5.9612	8.9299	5.1378	6.1706	2.8981	176.7144	87.3007	TRANS	rep1	46.23508399999997
461	462	1.6591	2.9571	2I	1.8554	ACTIVE	9.8795	10.2557	11.6506	8.8869	8.3341	12.5052	16.3269	2.0589	5.9239	3.7566	9.4488	4.3761	5.1186	6.6402	7.9692	4.8501	6.6339	2.6372	-172.9848	88.6181	TRANS	rep1	64.63813700000003
462	463	1.7943	2.2121	2I	1.8062	ACTIVE	9.8688	9.7097	11.689	8.6814	8.3493	13.3639	16.4053	1.9143	5.6413	3.9861	8.9435	4.015	4.3443	6.058	8.2976	5.2955	6.5502	2.9336	173.2558	88.3442	TRANS	rep1	70.52229799999998
463	464	1.6746	2.5797	2I	1.7231	ACTIVE	11.0594	10.1705	11.7924	9.0206	8.6646	12.3895	15.8441	1.7988	5.7212	4.3228	9.4133	3.535	4.8631	6.3026	9.0299	5.1187	6.951	3.2955	179.316	94.156	TRANS	rep1	46.98300800000001
464	465	1.9042	2.3948	2I	1.9328	ACTIVE	9.9089	10.0835	11.4298	9.3447	7.9632	12.3828	17.2894	2.4589	6.5166	3.1388	8.0773	4.6747	4.5911	6.2163	7.993	5.1082	6.8337	2.7942	164.6774	100.1671	TRANS	rep1	62.557372999999984
465	466	1.8554	2.391	2I	1.7751	ACTIVE	10.4342	10.4267	11.3942	8.696	8.3682	11.9835	16.1243	2.0072	5.68	4.2718	8.5654	4.4245	4.6133	6.4289	8.4214	5.1734	6.7826	2.8635	169.3085	85.457	TRANS	rep1	54.02347800000001
466	467	1.7081	2.4635	2I	1.8323	ACTIVE	10.8539	10.2092	11.7944	9.4308	8.7139	12.3391	15.9739	1.8578	5.5555	4.194	9.868	3.8953	4.2679	6.3249	8.6703	5.3926	6.8198	3.1021	-179.8398	69.3292	TRANS	rep1	46.82188900000003
467	468	1.8514	2.2994	2I	1.8248	ACTIVE	10.1055	10.1222	11.4297	8.7157	8.7038	12.5992	15.1814	1.8928	5.6631	3.9394	8.8569	3.9455	4.4444	6.1732	8.7245	4.9952	6.2838	2.9341	-169.9671	88.4725	TRANS	rep1	59.53397799999999
468	469	2.0525	2.4923	2I	1.7329	ACTIVE	10.2586	9.9724	11.7491	8.8001	8.6342	12.4789	15.7516	2.2284	5.5182	3.8916	9.0595	4.3915	4.169	6.1296	8.7586	5.0462	6.3137	3.3193	-168.7762	74.1779	TRANS	rep1	61.205858999999975
469	470	1.6656	2.2276	2I	2.0785	ACTIVE	10.1906	10.0547	11.3374	9.0381	8.1924	12.0752	16.023	2.318	5.4706	4.238	8.8948	4.7024	4.6043	6.5167	8.5297	4.8194	6.5465	3.1847	171.2764	94.0924	TRANS	rep1	58.611422000000005
470	471	1.6441	2.3261	2I	1.8365	ACTIVE	9.9188	9.7847	11.3799	9.1429	8.0472	12.3932	14.5644	1.988	5.317	4.6452	9.181	3.8865	4.9138	5.8327	8.898	5.295	6.7955	2.9851	170.5436	65.9115	TRANS	rep1	65.073679
471	472	1.8068	2.9217	2I	1.934	ACTIVE	10.2529	10.2467	11.0808	8.9763	8.1058	12.6583	16.7463	1.8991	5.9209	3.7123	9.3717	3.8555	4.4566	7.0335	8.7916	5.0421	7.7602	3.1775	153.2362	57.381	TRANS	rep1	54.75439499999999
472	473	2.1285	2.4849	2I	1.9054	ACTIVE	9.5936	10.3437	11.0681	8.8833	8.3057	12.5395	15.4816	1.9716	5.953	4.138	8.6738	4.2308	4.3952	6.4584	8.5786	5.3891	7.6518	3.0047	162.0776	71.5836	TRANS	rep1	62.95753899999997
473	474	1.7274	2.6611	2I	1.9168	ACTIVE	9.831	10.0936	11.7914	9.1768	7.9429	12.6618	16.1466	1.9453	5.2925	4.0597	9.2354	3.7255	4.8226	5.7704	9.025	5.072	7.1461	2.9485	166.1998	81.2094	TRANS	rep1	68.065778
474	475	1.8104	2.2837	2I	1.8229	ACTIVE	10.5215	10.0027	11.5519	9.5408	8.4538	12.4791	15.9773	1.9623	5.7264	3.971	8.7529	4.4361	4.5064	5.871	8.2843	5.0844	6.7812	3.3084	179.2257	70.7306	TRANS	rep1	51.645298000000025
475	476	1.97	2.6505	2I	2.0792	ACTIVE	10.636	10.12	11.2445	9.6169	8.2226	12.6004	15.9038	1.8324	5.6983	4.1295	9.023	4.0934	4.6495	6.3327	9.1069	4.9985	6.5905	3.0807	168.4928	112.0262	TRANS	rep1	47.02473500000002
476	477	2.7635	2.4318	2I	1.9313	ACTIVE	10.965	10.1081	11.1094	9.7256	7.9836	12.5076	16.3695	1.9933	5.7751	4.2588	9.2134	3.5915	4.5517	5.8476	8.7515	5.0539	6.9545	3.3052	165.9693	85.334	TRANS	rep1	41.69777800000003
477	478	1.7238	2.2849	2I	1.9992	ACTIVE	10.1803	10.2622	11.701	10.0005	7.7402	11.8841	16.0011	1.9463	6.2682	4.2778	8.9709	3.8781	5.0308	6.9524	8.6481	5.2021	7.5379	3.0371	158.7781	79.8809	TRANS	rep1	56.769412999999986
478	479	2.0746	2.5268	2I	1.8587	ACTIVE	11.0602	10.2232	11.518	9.6167	8.4611	12.5726	16.8151	2.9451	6.7076	3.6057	9.4786	4.5209	4.9148	5.9354	8.2087	4.744	6.4952	2.7876	173.146	78.3594	TRANS	rep1	41.365024000000005
479	480	1.7207	2.6586	2I	1.8324	ACTIVE	10.2785	10.2784	11.8132	9.17	8.2969	12.5467	16.278	1.9482	6.0032	3.3194	9.1376	4.3441	4.8428	6.484	7.8172	5.128	7.4461	2.8853	148.0769	85.3639	TRANS	rep1	58.59387100000001
480	481	1.9307	2.6666	2I	1.7971	ACTIVE	10.0448	9.897	11.5093	8.9307	7.6622	12.2093	15.9978	2.6125	7.0405	2.9537	8.8747	4.4977	4.2043	6.1379	8.696	5.2959	6.8753	3.1766	167.0717	85.8046	TRANS	rep1	66.92941099999996
481	482	1.7443	2.3043	2I	1.8267	ACTIVE	9.7549	10.1771	11.7131	9.9839	8.2696	12.7599	16.6463	2.0077	6.3781	2.9898	9.2742	4.387	4.677	6.1041	8.1295	4.969	6.471	3.1867	-178.5419	87.3204	TRANS	rep1	61.008072
482	483	2.0106	2.3915	2I	1.8585	ACTIVE	9.7322	9.8599	11.0892	9.3841	8.4155	12.5193	16.5327	1.9131	5.9918	3.0934	8.8107	4.3082	4.2346	6.0722	8.8493	4.8013	6.2508	3.135	178.3886	90.6055	TRANS	rep1	61.098106
483	484	1.6944	2.8827	2I	1.8289	ACTIVE	10.1407	9.8615	10.8454	8.2101	7.2275	12.5495	16.8662	2.8588	7.1554	2.606	8.6433	4.7756	5.0769	6.2637	8.036	4.8223	6.8742	3.2435	176.7197	93.4191	TRANS	rep1	66.59128099999995
484	485	1.8348	2.6307	2I	1.837	ACTIVE	10.3961	10.3185	11.1584	7.2899	8.1993	12.4442	16.7654	2.4748	6.883	2.1812	8.6226	4.6205	4.5647	6.3074	8.0501	4.7932	6.6145	3.3168	-169.9062	68.6731	TRANS	rep1	63.01781699999998
485	486	1.7609	2.3042	2I	1.9822	ACTIVE	10.4543	9.8557	11.1434	8.119	8.0545	12.3083	16.4934	1.8828	6.1045	3.2994	9.2489	4.2181	4.6331	5.9153	9.1496	4.9827	5.9679	3.1183	-154.344	80.0845	TRANS	rep1	61.08382099999997
486	487	1.7981	3.5139	2I	1.7731	ACTIVE	10.4604	9.922	11.1634	8.415	7.6784	12.6841	16.2997	2.5466	7.3634	2.733	9.1989	4.8226	4.3844	6.3887	7.7112	5.491	6.3328	2.9987	-173.5853	78.8655	TRANS	rep1	60.76531399999999
487	488	1.6395	2.1718	2I	1.8522	ACTIVE	9.57	10.0807	11.0171	7.8484	8.1503	12.1823	16.5057	2.2313	6.2108	2.4712	9.501	4.4361	4.2818	6.417	8.5443	5.3093	6.6427	2.9356	178.2413	90.7464	TRANS	rep1	72.18929299999999
488	489	1.7399	2.9644	2I	1.7267	ACTIVE	10.6349	10.358	11.1001	7.7205	8.0412	12.3926	16.024	2.3905	6.82	2.4354	8.5414	4.8082	4.6914	6.4004	8.2663	5.114	6.3011	2.9965	174.457	76.3907	TRANS	rep1	56.84371999999996
489	490	1.8172	2.4356	2I	1.7509	ACTIVE	9.83	9.8098	11.5242	7.9824	8.5907	12.4252	16.1249	2.2488	6.5704	2.9278	9.0793	4.6958	4.3392	6.7397	8.4553	5.1798	6.7346	2.8573	155.569	89.9385	TRANS	rep1	71.975664
490	491	2.083	2.2999	2I	1.8649	ACTIVE	10.6087	9.7608	11.5755	7.9339	8.1336	12.6055	16.2954	2.0059	5.7478	3.1852	9.206	4.2105	4.6557	5.6298	8.6437	4.9679	5.9086	2.9251	-165.2328	75.804	TRANS	rep1	64.27232799999999
491	492	1.9276	2.2701	2I	1.8715	ACTIVE	10.9646	9.8926	11.3847	8.4206	8.0355	12.2366	16.7407	2.6863	6.7793	2.4749	8.7483	4.9261	4.9624	6.2402	7.8991	4.8704	6.6475	3.1643	-178.1409	89.7376	TRANS	rep1	53.83032499999996
492	493	2.0146	2.6202	2I	1.9483	ACTIVE	10.7116	9.7403	11.5193	8.5677	8.0593	12.6047	17.0763	2.5115	6.6332	2.6062	9.3315	4.6819	4.2285	5.8502	7.9419	5.0643	5.4681	2.5644	-172.1324	86.8755	TRANS	rep1	58.813939000000005
493	494	1.8034	2.5436	2I	2.0373	ACTIVE	10.3376	9.7536	11.5816	7.6765	7.9488	12.5544	17.1885	2.0378	6.3772	3.7927	9.1751	4.2139	4.221	6.2212	8.2804	4.9755	6.3893	3.0078	175.5371	81.413	TRANS	rep1	70.88615999999996
494	495	1.8656	2.8843	2I	1.8707	ACTIVE	10.2352	10.2675	11.2012	8.8836	7.8514	12.038	17.0243	3.0369	7.2903	2.1794	9.184	5.3351	4.7599	6.0216	8.1568	5.0511	6.5677	3.2201	178.2366	75.7961	TRANS	rep1	57.861986
495	496	1.7365	2.1086	2I	1.7453	ACTIVE	10.2089	10.383	11.384	8.2245	8.1384	12.2721	16.0549	2.0141	6.5524	3.3921	8.369	4.2806	4.4232	6.0612	8.4341	4.7978	5.7407	3.3861	167.7762	103.1016	TRANS	rep1	61.694064999999995
496	497	1.6585	2.3425	2I	2.2129	ACTIVE	9.7748	9.7498	11.6049	9.1515	7.8046	12.7252	17.0637	2.0547	6.0194	3.3418	9.2771	4.3994	4.0696	6.0483	8.4161	5.1342	5.5366	3.1016	-166.1259	75.876	TRANS	rep1	70.679307
497	498	1.82	2.2429	2I	2.1648	ACTIVE	10.4963	9.9677	11.2325	8.3834	7.9342	12.0923	17.3259	2.312	6.4724	2.8282	8.5187	4.458	4.2853	6.5975	8.0269	5.0724	6.6848	2.8376	163.8305	72.6569	TRANS	rep1	59.39298000000002
498	499	1.8095	2.3414	2I	2.2885	ACTIVE	10.3349	10.0551	11.2151	8.8355	7.6078	12.8171	17.0012	2.4365	6.7995	2.7769	8.4846	4.8798	4.4477	6.3916	7.9389	4.8548	6.5517	3.0624	151.5916	84.9649	TRANS	rep1	59.744016000000016
499	500	1.8349	2.5621	2I	1.8567	ACTIVE	10.5964	10.0058	11.5132	9.7086	7.7447	12.7841	16.9401	1.8463	5.7266	3.5957	8.5583	3.7132	4.5733	6.879	8.5529	5.5135	6.6379	3.021	164.2743	94.8201	TRANS	rep1	52.829318
500	501	1.8925	2.5144	2I	1.8555	ACTIVE	11.1242	10.3899	11.8809	9.0557	7.7268	12.6047	17.3123	2.0655	6.9083	2.9099	8.9266	4.3035	4.4901	6.4882	8.3911	5.1029	6.5144	3.1073	171.8346	64.2551	TRANS	rep1	49.855834999999956
501	502	1.8867	2.4021	2I	1.9335	ACTIVE	9.9943	10.4474	11.3495	9.5497	8.2803	12.7969	16.921	2.2749	6.4396	2.9758	8.534	4.2622	4.6641	5.9384	8.2518	5.2042	6.6607	2.7538	172.7496	75.1926	TRANS	rep1	54.86973800000001
502	503	2.0768	1.9755	2I	1.9111	ACTIVE	10.1903	9.8013	11.1066	10.321	8.1162	12.1948	16.9943	2.2613	6.2541	3.1633	8.9308	4.0019	4.5347	6.7984	8.1685	5.2365	5.5395	2.9104	-177.8362	82.1485	TRANS	rep1	50.73390699999999
503	504	2.087	2.5882	2I	1.8061	ACTIVE	10.0189	10.0001	11.486	9.3776	7.9336	12.5207	17.6802	2.729	6.7795	2.3095	9.367	4.6842	4.3534	6.2267	7.816	4.8623	6.3845	3.0708	-165.5331	69.277	TRANS	rep1	62.06414699999999
504	505	1.6085	2.8229	2I	2.1026	ACTIVE	10.909	9.8458	11.4665	8.9121	7.753	12.4736	17.3291	1.8919	6.7341	3.2419	8.8933	4.2758	4.8666	6.2446	7.8253	5.1126	6.4116	3.0916	166.683	82.0832	TRANS	rep1	54.10281699999996
505	506	1.7676	2.8467	2I	1.9836	ACTIVE	10.0768	10.3585	11.8577	8.9732	8.305	11.9696	16.8213	2.0529	6.6728	3.0009	9.5071	4.359	4.4204	6.6571	8.3217	4.9937	6.0562	2.8884	163.4939	103.9607	TRANS	rep1	62.500928999999985
506	507	1.8937	2.2338	2I	2.0173	ACTIVE	10.1716	9.8725	11.532	8.2308	8.0334	12.1608	16.7036	1.985	6.3426	3.0767	8.7214	4.2015	4.3832	5.9041	8.1765	5.0839	5.884	2.9928	-173.9827	74.8492	TRANS	rep1	67.97887799999998
507	508	1.6573	2.4047	2I	1.8668	ACTIVE	10.1326	10.2487	11.7401	8.2607	8.113	12.7626	17.1012	2.1558	6.7324	3.1395	8.6086	4.0302	4.8921	6.8711	8.5311	5.1014	7.063	3.349	170.2433	54.3354	TRANS	rep1	66.96631500000001
508	509	1.8598	2.5372	2I	1.9081	ACTIVE	10.5246	10.0145	11.3624	8.1598	8.3736	12.1151	17.2305	2.3004	6.4637	3.252	9.3859	4.8086	4.4208	6.0726	8.1704	4.9759	6.5349	2.8217	-176.4278	69.2273	TRANS	rep1	58.93086799999995
509	510	1.6772	2.3006	2I	1.8351	ACTIVE	10.2307	10.175	11.5457	8.9786	7.9916	12.525	16.5266	2.5199	6.6804	2.5167	8.6166	4.6355	5.1439	6.023	8.6499	5.073	6.9998	3.4695	-179.481	87.7969	TRANS	rep1	60.437921999999986
510	511	1.865	2.3825	2I	1.6614	ACTIVE	10.7218	10.1891	11.5555	7.8669	7.8481	12.2801	17.6776	2.3888	6.6101	3.3397	8.8988	4.7369	4.6192	6.6796	8.3997	5.2636	6.0494	3.0042	-177.664	74.2456	TRANS	rep1	61.108198999999985
511	512	2.0508	2.155	2I	1.7909	ACTIVE	9.7267	9.903	11.794	8.232	8.2822	12.3261	16.3768	2.7127	7.1237	2.3847	8.6335	5.2387	4.7412	6.1413	8.0166	4.8854	6.443	3.1865	175.5236	64.2244	TRANS	rep1	75.24687500000002
512	513	2.1391	2.5527	2I	1.8563	ACTIVE	10.0356	10.2735	11.488	8.4703	8.1282	12.3743	17.1954	2.1312	6.0756	2.9814	8.3565	3.409	4.7648	6.6348	8.8538	5.4734	7.0842	3.0598	168.3607	68.6829	TRANS	rep1	64.47640199999998
513	514	1.6978	2.0375	2I	1.7173	ACTIVE	10.2621	10.0892	11.5828	8.6391	8.1236	12.4528	16.371	2.1301	6.4034	3.0404	9.0114	4.5418	4.1346	6.8088	7.9696	4.7264	7.7127	3.162	173.7883	69.6516	TRANS	rep1	62.43319700000001
514	515	1.7458	2.1492	2I	1.8001	ACTIVE	10.8044	10.2436	11.8436	7.9124	8.3946	12.4721	16.2174	1.8945	5.9369	3.3213	8.8301	4.213	4.4625	6.4966	8.2423	4.9128	7.3085	2.7562	174.5964	61.7334	TRANS	rep1	58.98529199999996
515	516	1.8332	2.4388	2I	1.8096	ACTIVE	10.3059	10.2916	10.738	8.1604	8.5534	12.1846	16.0756	2.2023	6.3387	2.5453	8.9364	4.363	4.477	6.3409	8.4038	5.0267	6.6387	3.2698	163.0152	97.6383	TRANS	rep1	53.34457500000002
516	517	1.7741	2.6369	2I	1.8052	ACTIVE	10.5235	10.2944	11.1044	7.34	7.8573	12.1603	16.4683	2.3203	5.7241	3.4709	8.9614	4.4664	4.4603	6.3452	8.0685	5.196	7.2268	3.0078	177.1326	55.2885	TRANS	rep1	62.339744999999965
517	518	1.7655	2.2228	2I	1.9431	ACTIVE	10.2028	10.4379	11.6573	7.9395	7.6785	12.3458	17.1456	2.3355	6.9711	2.4363	8.6668	4.4747	4.2758	6.092	7.9859	5.1371	6.3662	3.589	175.3085	80.1979	TRANS	rep1	68.05539099999996
518	519	1.6568	2.6266	2I	1.9019	ACTIVE	10.2388	10.4001	11.5596	6.8061	7.9471	12.6234	16.5667	2.0293	5.8791	3.0528	8.9026	4.3496	4.1329	6.3924	8.1622	5.1565	6.4185	3.0566	166.5443	86.2878	TRANS	rep1	72.694896
519	520	1.8409	2.0383	2I	1.6162	ACTIVE	10.5438	10.3184	11.2203	7.6921	8.0227	12.4963	16.4106	1.9264	5.0966	3.7414	8.551	3.986	4.4933	6.1706	8.0906	5.0084	7.4421	2.8354	173.2606	64.6747	TRANS	rep1	59.831124999999986
520	521	2.0016	2.2764	2I	1.765	ACTIVE	10.669	10.2583	11.423	8.201	8.4865	12.5759	16.7459	1.9671	6.1144	3.0015	8.8891	4.3598	4.3103	6.8222	8.1419	4.8839	6.7115	3.0428	170.9512	74.2637	TRANS	rep1	54.691764000000006
521	522	1.7864	2.3911	2I	1.9633	ACTIVE	10.6514	10.4539	11.3151	7.7239	7.9616	12.4193	17.0215	2.2627	5.963	2.7092	9.0305	4.6102	4.5796	6.6739	7.8964	4.7599	7.1592	2.9579	-173.6526	67.8613	TRANS	rep1	58.227540999999974
522	523	1.7001	2.453	2I	1.7169	ACTIVE	10.3296	10.6932	11.0331	8.3125	8.0742	12.6515	15.4146	2.673	6.2155	2.7692	9.308	4.6363	4.4978	6.8544	8.2553	5.0086	6.908	2.9496	173.5774	68.778	TRANS	rep1	54.170905000000005
523	524	1.8711	2.4365	2I	1.736	ACTIVE	10.2666	10.6073	11.242	7.4989	8.8365	12.3508	17.0434	2.4844	6.4354	2.8071	8.2659	4.75	4.2796	6.3475	8.4141	5.0985	6.12	3.0572	-178.7045	74.5606	TRANS	rep1	58.80037799999997
524	525	2.0051	2.1645	2I	1.904	ACTIVE	10.3729	10.2295	10.811	8.3618	8.3156	12.2785	16.7808	2.0682	6.0302	2.8638	8.4591	4.3598	4.2575	6.6726	8.4086	4.9891	5.9407	3.2751	176.3737	84.6302	TRANS	rep1	53.484465
525	526	1.7837	2.3169	2I	1.8836	ACTIVE	10.1037	10.624	10.9532	8.1497	8.0032	12.1648	16.3377	1.9794	6.0152	3.3717	8.2194	4.3901	4.2033	5.79	8.011	5.238	7.0492	3.0776	171.6503	80.7607	TRANS	rep1	58.62957299999999
526	527	1.8833	2.4012	2I	1.7828	ACTIVE	10.3914	10.3338	11.2477	7.8324	8.6229	12.5678	17.3294	2.7738	6.4219	2.3477	9.1626	4.6728	4.3907	6.8751	8.4763	4.8928	6.5191	3.1241	-178.2335	62.7555	TRANS	rep1	58.14278299999998
527	528	1.8358	2.5296	2I	1.78	ACTIVE	10.531	10.5318	10.937	8.064	7.7395	12.2411	16.1651	2.3924	7.15	3.1999	9.1828	4.7164	4.3504	6.114	7.8115	5.2639	6.8118	3.3283	175.5676	54.3786	TRANS	rep1	54.93675399999995
528	529	1.8529	2.6193	2I	1.6626	ACTIVE	11.094	10.4279	11.519	7.1679	8.0543	12.1897	16.2976	2.1231	5.6408	3.7623	8.8022	4.4885	3.8053	6.4157	8.7191	5.8899	6.724	3.4621	-176.3096	60.259	TRANS	rep1	56.92649800000001
529	530	1.9247	2.4793	2I	1.6779	ACTIVE	11.0627	10.3273	11.7374	7.6626	7.8545	12.477	16.8156	1.8483	5.4049	3.2678	8.9538	4.3594	3.6623	5.8673	7.8994	5.2619	6.703	3.5278	-178.9275	62.8274	TRANS	rep1	58.05080499999997
530	531	1.931	2.2453	2I	1.8767	ACTIVE	11.2815	10.1537	11.3171	7.7881	8.2814	12.3866	16.7796	2.7432	6.5855	2.1776	7.95	5.0459	4.1885	6.6783	8.2067	5.1857	6.769	3.4962	164.5205	89.2974	TRANS	rep1	49.36584199999999
531	532	1.8085	2.3988	2I	1.8699	ACTIVE	10.399	10.6605	11.6579	7.7479	7.9123	12.4381	17.1003	1.9621	5.283	3.9644	9.1856	4.1932	4.7632	6.2638	8.9441	5.1848	6.3694	3.3032	-169.7707	81.9905	TRANS	rep1	63.523955
532	533	1.9955	2.1856	2I	1.7126	ACTIVE	10.4937	10.228	11.5282	8.0476	8.1785	12.5806	16.0027	2.483	6.582	3.3389	8.5854	4.593	4.8192	6.2629	8.207	5.234	6.6054	2.9564	168.0234	95.0942	TRANS	rep1	60.98784900000001
533	534	1.8442	2.3559	2I	1.8874	ACTIVE	10.2509	10.3191	11.0355	7.6553	7.8598	12.6878	16.1755	2.0456	5.737	3.5252	8.3342	4.0801	4.3525	6.4187	8.5482	5.3246	7.3228	3.3513	169.9069	70.5742	TRANS	rep1	63.451723999999984
534	535	1.8276	2.1878	2I	1.7703	ACTIVE	10.643	10.6587	11.7722	7.2597	8.4009	11.707	17.223	2.3164	6.0477	3.4005	8.9583	4.3645	4.5006	6.4549	8.6808	5.4606	6.0661	3.0139	165.2301	83.895	TRANS	rep1	61.59295599999993
535	536	1.9558	2.3973	2I	1.8024	ACTIVE	10.1922	10.3012	11.7819	6.9965	8.4406	12.1003	15.2596	1.9226	6.3393	3.48	9.0905	4.4509	4.629	6.4263	8.5537	5.1985	6.2441	3.3488	176.7124	67.0996	TRANS	rep1	72.36670700000002
536	537	1.7997	2.4711	2I	1.8334	ACTIVE	10.1927	10.5235	11.188	7.4542	7.7474	12.3873	15.9905	3.0692	7.0398	2.8315	8.442	4.767	4.629	6.6138	8.545	5.1429	6.2328	3.1155	179.3794	73.4314	TRANS	rep1	65.98097700000002
537	538	1.8823	2.1266	2I	2.1947	ACTIVE	10.7686	10.6141	11.2337	8.8525	8.1057	12.87	15.6897	1.9561	5.8216	3.5712	8.4652	4.3159	4.6285	6.5549	8.3987	4.9245	7.005	3.664	167.5493	72.6796	TRANS	rep1	46.68911299999999
538	539	1.979	2.7051	2I	2.0401	ACTIVE	10.1059	10.3602	11.3509	8.8791	8.3669	12.519	16.0217	1.7033	6.1682	3.9534	9.1907	3.7302	4.6634	6.6989	9.1841	5.025	5.7307	3.6045	-177.9394	78.0736	TRANS	rep1	57.72270799999998
539	540	1.8542	2.625	2I	2.2338	ACTIVE	9.8716	10.4147	11.5468	9.0199	7.8312	12.8482	16.4872	1.751	5.37	3.9995	8.505	3.6827	4.6526	6.5533	8.1379	5.1534	6.32	3.2637	173.8629	66.5195	TRANS	rep1	64.37951399999997
540	541	1.8801	4.25	2I	1.7499	ACTIVE	10.4438	10.508	11.1803	8.5065	8.7923	12.6499	16.5814	2.0175	5.6219	4.2512	8.933	4.5638	4.6202	6.3906	8.8334	5.344	5.9829	3.0026	-179.123	87.2673	TRANS	rep1	50.30065300000001
541	542	1.7029	2.8915	2I	1.9592	ACTIVE	10.5651	10.2905	11.4414	8.3799	8.3993	12.2998	16.2514	2.2592	4.8656	4.2643	10.0079	4.2864	4.1743	6.2922	9.0325	5.5805	6.135	3.0851	166.9873	91.0919	TRANS	rep1	55.437837
542	543	1.9487	2.051	2I	1.8159	ACTIVE	10.2285	10.6102	11.2729	8.7607	8.6625	12.6107	15.7787	1.997	5.749	4.353	8.9726	4.0915	4.7595	6.4489	8.7594	5.1489	6.1061	2.8598	165.7918	88.5471	TRANS	rep1	52.54326600000002
543	544	1.7624	2.4074	2I	1.9412	ACTIVE	11.2267	10.4532	11.4366	8.3657	8.7824	12.3547	16.6857	1.8949	5.5195	3.9268	9.7057	3.8109	4.6773	5.9114	8.2491	5.0236	6.2755	3.4341	166.9098	73.7452	TRANS	rep1	42.69740900000002
544	545	1.9067	2.3343	2I	1.7262	ACTIVE	10.4434	10.2566	11.4013	7.8352	8.329	12.8131	15.7263	2.1688	5.6512	4.2966	8.5638	4.2012	4.5602	6.4546	8.6697	5.6723	5.6981	3.2968	177.1443	93.9573	TRANS	rep1	60.89644499999997
545	546	1.8035	2.3205	2I	2.1992	ACTIVE	10.6268	10.3433	11.5355	7.6985	8.4754	12.4683	16.627	1.957	5.4634	3.8068	9.8542	4.0546	4.5819	5.9808	8.9421	5.0639	5.3054	2.764	-179.967	86.4595	TRANS	rep1	58.91162699999998
546	547	1.7575	2.3023	2I	2.2645	ACTIVE	10.0643	10.1971	11.8442	7.5018	8.7011	12.7654	15.8842	2.1419	6.0532	3.7832	9.4884	4.4808	4.1702	6.2048	8.3534	5.0277	5.7478	3.1294	174.7578	97.0332	TRANS	rep1	71.01979299999999
547	548	1.8994	2.4926	2I	1.6868	ACTIVE	9.3451	10.54	11.8803	7.3222	8.2285	13.096	16.35	1.9359	5.9081	4.3142	9.0506	4.1201	4.6554	6.7939	8.7685	4.9914	6.3567	3.4222	-165.8097	86.059	TRANS	rep1	82.715866
548	549	1.8614	2.4478	2I	1.7307	ACTIVE	10.2005	10.6612	11.8732	7.6127	8.7263	12.8576	16.7856	2.2981	6.4223	2.8577	8.515	4.7248	4.5676	6.8943	8.4291	5.2583	6.9213	3.3676	156.7911	78.6901	TRANS	rep1	64.94974299999998
549	550	1.7751	2.2103	2I	1.9073	ACTIVE	10.0391	10.294	11.3258	8.3378	8.2738	12.5516	17.1061	1.9292	5.4277	3.9447	9.0432	4.002	4.3647	6.7339	8.3396	5.108	6.6941	3.0892	145.2259	92.2666	TRANS	rep1	62.86941300000001
550	551	1.7642	2.2118	2I	1.7291	ACTIVE	10.1228	10.6223	11.3233	7.6931	8.262	12.475	16.5458	2.292	6.3342	3.2765	9.2279	4.5364	4.6974	6.4773	8.7463	5.2495	6.3661	2.9606	171.4447	83.7582	TRANS	rep1	63.273301000000004
551	552	1.8983	3.0946	2I	1.6894	ACTIVE	9.8805	10.253	11.105	7.8646	8.282	12.5519	15.112	1.8906	5.069	4.19	8.5524	3.8566	4.3708	6.2079	8.847	4.9618	7.3811	3.5027	153.5786	71.0936	TRANS	rep1	66.40676300000001
552	553	2.1359	2.367	2I	1.7039	ACTIVE	10.0417	10.1499	11.6063	8.7942	8.9306	12.1743	16.754	2.0769	5.7401	3.7852	10.475	4.4414	4.4863	5.9749	8.7967	5.4187	6.4945	3.2466	-171.7588	87.3723	TRANS	rep1	60.17234799999997
553	554	1.8	2.4189	2I	1.9186	ACTIVE	9.7421	10.2583	11.6948	8.3655	8.7768	12.3256	15.9798	1.8508	5.2514	3.4449	9.2862	3.9506	4.1641	6.1854	9.1095	5.1373	6.8055	3.4343	177.3678	57.8714	TRANS	rep1	67.98802299999997
554	555	2.1685	2.4467	2I	1.8016	ACTIVE	11.0955	10.2873	11.2794	8.0528	8.7624	12.5853	16.1732	1.811	5.4864	3.5899	8.8769	4.0175	4.0534	6.2864	8.602	5.0938	6.3018	3.5649	178.2164	88.3699	TRANS	rep1	46.50461900000002
555	556	1.9199	2.48	2I	1.7892	ACTIVE	11.1082	10.173	11.1545	7.7318	8.6711	12.3751	15.4773	1.994	5.5644	3.442	9.5027	4.2394	4.3842	6.456	8.5307	4.8218	6.2909	3.3685	162.9635	66.3789	TRANS	rep1	48.55979099999999
556	557	1.9319	2.4793	2I	1.8112	ACTIVE	11.0054	10.4023	12.6286	7.3333	8.5175	12.1773	16.138	1.9762	6.2215	3.3109	9.6574	4.1414	4.7655	6.3493	8.6669	4.8824	6.5873	3.0368	144.3136	74.1361	TRANS	rep1	65.04529200000002
557	558	2.0002	2.3192	2I	1.8816	ACTIVE	10.2486	10.3408	12.088	7.9047	8.1709	12.3071	15.8709	2.1995	5.6637	3.665	9.5353	3.9245	4.7675	6.8216	8.7966	5.3044	6.7047	3.7372	158.1041	81.3574	TRANS	rep1	69.707684
558	559	1.7495	2.6145	2I	1.9082	ACTIVE	10.1247	10.1141	11.953	7.6493	8.5041	12.4722	15.4646	2.0708	5.1288	3.5761	9.3829	4.2839	4.3793	7.0614	8.634	4.9602	7.1067	3.1027	175.9209	61.8725	TRANS	rep1	71.86798899999997
559	560	1.9872	2.5814	2I	1.9243	ACTIVE	11.1037	10.5867	11.8085	7.5584	7.5876	12.5065	16.6897	2.3253	6.1486	2.8946	8.498	4.3662	4.5842	7.2696	8.2455	4.9913	7.1452	3.4447	169.5832	58.4661	TRANS	rep1	58.18203
560	561	1.6119	2.0251	2I	1.9147	ACTIVE	10.6205	10.5538	11.8806	7.5184	8.8368	12.3401	16.1131	2.0921	6.0157	2.7002	9.2586	4.5147	5.0307	6.5418	8.5046	5.0053	6.5726	2.7785	176.829	65.8184	TRANS	rep1	59.79411099999996
561	562	1.8916	2.5708	2I	1.7218	ACTIVE	10.5193	10.4819	11.7197	7.6833	8.2905	12.377	16.4218	2.0662	6.601	2.7988	8.8929	4.2369	4.4305	6.6777	8.3841	4.9058	6.2393	3.3231	171.4034	85.2958	TRANS	rep1	62.14602400000001
562	563	1.9443	2.5722	2I	1.6449	ACTIVE	10.45	10.7086	11.6345	7.6199	7.9523	11.8754	16.4052	2.5019	6.9009	2.6509	9.2355	4.8095	4.3243	6.7218	8.5519	4.9599	6.7476	3.0853	145.4395	79.2314	TRANS	rep1	62.80848899999995
563	564	1.7975	2.1103	2I	1.7898	ACTIVE	10.4008	10.3105	11.1376	7.4599	8.4187	12.835	16.6118	2.5385	6.647	2.2038	9.6346	4.3078	4.6925	6.2175	7.8058	4.9594	7.4077	3.2321	171.2209	85.0787	TRANS	rep1	60.601800000000026
564	565	1.8844	2.5902	2I	1.7847	ACTIVE	10.5674	10.4758	11.4359	7.4333	7.9446	12.1142	16.555	1.9663	6.1656	3.1462	9.4757	3.79	4.6467	6.5921	8.3178	5.3221	6.7257	4.553	151.245	84.9226	TRANS	rep1	62.298603000000014
565	566	1.7631	2.4345	2I	1.7722	ACTIVE	10.4665	10.6409	11.5736	7.8648	7.9698	12.2911	16.369	2.7435	7.3797	2.3893	9.0922	4.8849	4.6896	6.506	7.8718	4.9236	6.8947	2.8052	157.2227	72.4163	TRANS	rep1	60.89235100000002
566	567	1.7618	2.7903	2I	1.8523	ACTIVE	10.6441	10.3201	11.7126	7.8268	8.2517	12.0329	16.8244	2.4672	7.6573	2.6908	9.2698	4.6399	4.9186	5.9073	8.1011	4.7239	7.2434	3.0177	172.1964	76.1744	TRANS	rep1	60.809011
567	568	1.8403	2.3929	2I	1.8297	ACTIVE	10.1421	10.392	11.5945	7.5279	8.1879	12.3296	16.4956	1.8661	6.0794	3.2505	8.4783	3.9471	4.6098	6.3465	8.6944	5.3176	6.9492	3.5656	173.2992	69.896	TRANS	rep1	68.65118600000002
568	569	1.8698	2.7542	2I	1.8122	ACTIVE	10.7493	10.1112	11.6341	7.179	8.1615	11.8602	16.498	2.4539	6.9131	2.4596	8.9764	4.8563	4.4242	6.1681	8.277	5.4469	6.0994	3.28	-178.7417	71.7157	TRANS	rep1	64.732598
569	570	2.0538	2.4343	2I	1.8831	ACTIVE	10.1496	10.2162	11.2115	7.1485	7.723	11.8284	16.9348	2.3355	7.3844	2.4172	9.365	4.7546	4.5272	5.9839	7.8898	5.1099	5.9966	3.2477	-171.0069	82.3074	TRANS	rep1	71.21801299999998
570	571	1.783	2.2999	2I	1.9771	ACTIVE	10.3984	10.537	11.3692	6.8044	8.1152	12.1942	16.3213	1.8719	6.1162	3.2674	9.7013	4.1425	4.1856	5.9688	8.3101	4.9929	5.9356	2.8839	178.5496	71.2751	TRANS	rep1	66.74740799999998
571	572	1.6652	2.2758	2I	1.7307	ACTIVE	10.3912	10.2596	11.4398	5.8301	7.7502	12.4615	16.7396	1.9812	6.8554	2.9085	9.6693	4.264	4.7593	5.9983	8.185	4.8424	5.7794	2.8663	-168.9051	52.3461	TRANS	rep1	77.67113400000002
572	573	1.7277	2.4836	2I	2.0316	ACTIVE	10.8006	10.0629	11.9069	6.6644	7.7924	12.2287	16.1676	2.3334	7.151	2.5389	9.2586	4.3602	4.3335	6.0482	8.489	5.2194	5.7351	2.919	-169.8043	64.8984	TRANS	rep1	72.02456699999999
573	574	1.8876	2.9223	2I	1.7875	ACTIVE	9.8192	10.4814	11.268	6.7106	8.1713	12.0046	16.5605	2.3685	6.5189	2.6878	10.187	4.2726	4.6029	6.1642	8.3171	5.2852	6.2661	3.2102	178.0451	78.8352	TRANS	rep1	74.90697799999998
574	575	1.9338	2.4763	2I	1.8826	ACTIVE	10.3942	10.0239	11.4031	7.3152	7.8391	12.6912	16.6994	2.0416	6.1763	3.2852	8.8946	3.9665	4.364	6.1609	8.1147	5.3506	6.2307	2.7041	-165.1021	62.4429	TRANS	rep1	69.23965099999998
575	576	1.6604	2.869	2I	1.7854	ACTIVE	10.8651	10.1365	11.5291	8.4636	8.6199	12.6765	16.3251	2.1867	6.3073	3.0528	9.2755	4.4857	4.3244	6.3164	8.45	5.104	5.8239	3.0592	-177.7426	94.7117	TRANS	rep1	51.400747999999965
576	577	1.7101	2.5185	2I	1.8172	ACTIVE	10.7296	10.2758	11.4065	7.25	8.0463	13.1205	16.1907	2.0862	6.0158	3.5917	9.1473	4.5862	4.1061	5.9203	8.2641	4.9112	5.7113	3.0041	-176.8162	71.5321	TRANS	rep1	61.841804999999965
577	578	1.8915	2.6095	2I	1.7685	ACTIVE	10.7636	10.0457	11.3941	7.4268	7.7198	13.3382	16.5706	2.1451	6.4078	3.1027	8.9142	4.4978	4.2606	5.9949	8.1734	4.9054	5.737	3.1208	169.1302	85.0317	TRANS	rep1	63.57853699999998
578	579	1.8283	2.6074	2I	1.9805	ACTIVE	10.3772	10.1258	11.5175	7.3745	8.4972	12.834	16.2911	1.7727	5.9136	3.1799	9.4802	4.0449	4.4919	5.9183	8.745	5.0625	6.0105	3.1867	-177.9148	71.348	TRANS	rep1	65.94060900000002
579	580	1.8694	2.3861	2I	1.7505	ACTIVE	10.5719	10.7627	11.5907	7.592	8.1484	12.5292	16.7054	1.9219	5.6715	4.1329	8.8069	3.982	4.7084	6.4764	8.2986	4.9176	6.2035	2.8837	170.8985	71.5372	TRANS	rep1	59.39089799999999
580	581	1.9336	2.3868	2I	1.7894	ACTIVE	10.9609	10.001	11.818	8.0251	7.8225	11.9507	16.8358	2.1316	6.3873	2.864	8.7975	4.191	4.0959	6.5073	8.5836	5.1576	5.6338	3.3104	171.5115	74.9082	TRANS	rep1	60.616490999999996
581	582	1.7463	2.7087	2I	1.6776	ACTIVE	10.8895	10.4006	11.5317	7.746	8.1309	12.5825	16.4624	1.8105	5.7021	3.0934	9.0178	4.2505	4.4623	5.7351	8.5553	5.2761	6.4693	3.0557	-174.5433	91.6198	TRANS	rep1	56.147711999999984
582	583	1.874	2.3788	2I	1.7177	ACTIVE	10.9085	10.0935	11.0394	7.873	7.8992	12.1341	16.2207	1.8312	5.885	3.9742	9.4985	4.1658	4.1191	6.3152	8.069	5.2942	5.9978	3.0187	169.2068	88.2412	TRANS	rep1	54.13562500000003
583	584	1.9464	2.3079	2I	1.6543	ACTIVE	10.5481	10.1756	11.3935	7.2889	8.3608	12.5301	15.9806	2.1196	5.8532	3.7473	9.3894	4.3464	4.305	6.1136	8.9256	5.3401	6.0316	3.2475	174.6429	79.4894	TRANS	rep1	63.218406000000016
584	585	1.7247	2.6778	2I	1.7175	ACTIVE	10.527	10.2388	11.1763	7.6	8.2926	12.538	16.9632	2.0694	5.6909	3.7962	10.0608	4.468	4.0916	6.5614	8.0646	5.331	5.6718	2.8325	-175.6958	71.9074	TRANS	rep1	59.452454999999986
585	586	1.7331	2.9875	2I	1.7287	ACTIVE	10.9449	10.1974	11.2672	7.6673	8.2497	12.4958	16.6179	2.1381	6.4259	2.7145	8.9815	4.1441	4.8129	6.6178	8.2844	5.1718	6.174	3.3291	173.1433	80.203	TRANS	rep1	54.364327
586	587	1.738	2.4681	2I	1.8884	ACTIVE	10.2333	10.2033	11.8794	7.4313	8.1534	12.8682	16.9638	2.0954	6.1932	2.7989	9.0551	3.7295	4.782	6.2064	8.7201	5.0223	7.0023	3.0257	167.945	73.0717	TRANS	rep1	72.15910500000001
587	588	1.9754	2.7146	2I	1.8639	ACTIVE	9.7936	10.4738	11.5577	7.0915	8.0803	12.5026	16.5188	2.4662	6.9772	2.1604	8.7628	4.5717	5.1115	6.1991	8.5144	5.0165	6.344	3.1877	177.5962	65.3342	TRANS	rep1	76.04119700000001
588	589	1.8903	2.5267	2I	1.724	ACTIVE	10.9953	10.3618	11.6567	7.286	8.515	12.6327	17.0253	2.7404	6.8423	2.1017	9.353	4.8862	4.4809	6.6723	8.3978	5.3436	6.3475	3.1398	174.3708	67.6066	TRANS	rep1	56.957622000000015
589	590	1.6581	2.4423	2I	1.7107	ACTIVE	10.7077	10.356	11.0444	6.7107	8.3006	12.9621	16.4205	2.2515	6.2543	3.0562	9.4678	4.6524	4.4898	6.3698	8.2294	5.3191	6.5966	3.1181	169.6003	63.4331	TRANS	rep1	60.32889700000001
590	591	1.9604	2.6212	2I	1.7338	ACTIVE	10.478	10.038	11.2903	7.5786	7.6889	13.0259	16.9284	2.2821	6.0242	2.3985	9.3523	4.2754	4.2016	6.1056	8.5276	5.5271	5.6422	3.1822	-164.942	66.7308	TRANS	rep1	66.014723
591	592	1.748	2.2207	2I	1.6754	ACTIVE	10.5464	10.0817	11.1253	7.3331	7.8304	12.7685	16.3071	2.2023	6.7515	2.7878	8.6614	4.3711	4.3352	6.2387	8.3132	4.9358	6.2983	3.3021	176.5248	84.24	TRANS	rep1	64.00449699999999
592	593	1.855	2.539	2I	1.6748	ACTIVE	10.1071	10.3705	11.8707	7.5873	8.1446	12.2437	16.6255	2.3273	6.5859	2.8511	8.7835	4.684	4.0627	6.221	8.3928	5.0873	5.7804	3.1388	-165.7474	84.8813	TRANS	rep1	71.68686599999995
593	594	1.7469	2.5888	2I	1.7709	ACTIVE	10.7106	9.9219	11.1479	8.0615	7.8325	12.1234	15.9444	2.8647	7.1355	2.1882	9.356	4.6858	4.1962	6.2596	8.5572	4.9799	5.5351	3.2257	-173.4056	89.7353	TRANS	rep1	58.44420299999999
594	595	1.8432	2.67	2I	1.7609	ACTIVE	10.3156	10.372	11.5973	7.4838	8.1297	12.0418	15.276	1.9873	7.1044	2.5455	8.9969	4.6059	4.764	6.3685	8.6282	4.8754	6.2612	3.0358	-171.1417	69.6499	TRANS	rep1	66.908005
595	596	1.7866	2.9073	2I	1.7399	ACTIVE	9.6634	10.1893	11.234	7.4475	7.9314	12.2607	16.7373	2.1601	6.6238	3.2903	8.1738	4.3737	5.0649	6.2046	8.1778	4.8769	6.5371	3.2292	-171.7957	66.959	TRANS	rep1	75.666304
596	597	1.6929	2.2579	2I	1.7717	ACTIVE	10.3603	10.1457	11.2885	7.7204	8.1391	12.783	16.5982	1.8941	6.3412	3.6009	8.9909	4.1126	4.478	6.4766	8.6945	5.022	5.8299	3.2285	167.4811	106.6465	TRANS	rep1	63.62984199999997
597	598	1.7976	2.3313	2I	1.9428	ACTIVE	10.3557	10.2187	11.407	7.8305	7.7477	12.817	15.7064	2.203	6.6852	2.676	8.6716	4.5839	4.144	6.3719	8.5093	5.2972	6.2325	3.4112	-179.0353	53.661	TRANS	rep1	65.56677100000002
598	599	1.758	2.4755	2I	1.6943	ACTIVE	10.3261	10.2585	11.588	7.6428	8.3123	12.7935	15.6509	2.1822	6.096	2.8341	9.4777	4.3702	4.6536	6.4831	8.8369	4.9214	5.9347	3.3654	-179.4887	72.9221	TRANS	rep1	65.57858499999995
599	600	2.0195	2.8557	2I	1.8175	ACTIVE	10.0715	10.2898	10.7346	7.2661	8.2125	12.186	16.6605	3.0456	7.1659	2.1726	8.9594	5.5197	4.1498	6.5438	8.5414	4.8763	5.4489	3.184	-155.5683	76.1602	TRANS	rep1	64.14118299999998
600	601	1.7115	2.5799	2I	2.0884	ACTIVE	10.143	10.16	11.2068	7.6601	8.1987	12.5341	15.4767	1.8888	6.6313	3.3177	9.0996	4.1123	4.31	6.5337	8.2984	5.165	5.9033	3.271	-176.9576	71.8377	TRANS	rep1	65.98221199999998
601	602	1.7261	2.6493	2I	1.7164	ACTIVE	10.2372	10.0404	11.0964	7.3314	8.2903	13.2491	16.4645	2.2781	5.9573	2.4196	8.4443	4.3062	4.1138	6.3205	8.6327	5.0308	5.9081	3.1824	176.118	82.4979	TRANS	rep1	66.127746
602	603	1.7703	2.3671	2I	1.771	ACTIVE	10.3828	10.1853	11.4143	7.4992	8.2939	13.0068	16.8173	2.3442	6.7186	2.4861	9.3634	4.3684	4.8957	6.2105	8.2641	4.7754	6.4317	3.2883	162.3949	89.6698	TRANS	rep1	64.73938099999998
603	604	1.9968	2.4227	2I	1.941	ACTIVE	10.629	10.0149	11.2697	6.9218	7.9814	12.8838	16.1407	2.2921	6.2153	2.5528	8.6116	4.5675	4.4397	6.4799	8.1935	4.9771	6.3669	3.3568	152.2464	82.5607	TRANS	rep1	66.44827500000002
604	605	1.7496	2.443	2I	1.7909	ACTIVE	10.7598	10.2319	11.3476	7.4048	8.5367	12.2713	16.9296	2.1873	5.7011	3.2261	8.9808	4.7452	4.5845	6.3024	7.8933	5.055	6.3517	3.247	167.9921	90.2073	TRANS	rep1	57.665733999999986
605	606	1.8515	2.5107	2I	1.8175	ACTIVE	10.2933	9.9274	11.3944	7.6838	8.1772	13.0619	16.9432	2.8289	7.3441	2.3553	9.1228	5.1487	4.2353	6.5019	8.5196	5.0052	5.783	2.661	178.108	80.3027	TRANS	rep1	67.25727699999999
606	607	1.7235	2.2579	2I	1.7076	ACTIVE	10.7222	10.3187	11.3615	8.3516	7.7669	13.3325	15.7356	2.1542	5.8756	3.1805	9.2618	4.224	4.5495	5.9778	8.2199	5.1397	5.7977	2.7384	-161.9561	57.6024	TRANS	rep1	55.708094999999986
607	608	1.8423	2.9468	2I	1.7789	ACTIVE	10.8586	9.9456	11.494	7.7388	8.4501	12.5633	16.9444	1.8896	5.887	3.168	9.5254	3.9798	4.2289	6.2298	8.4423	5.3509	5.7588	3.3752	-178.4538	84.2516	TRANS	rep1	58.09653199999997
608	609	1.7434	2.6679	2I	1.9233	ACTIVE	9.8146	10.0746	12.0923	8.2612	8.0857	12.8647	16.3521	2.0263	5.6955	3.7343	9.0519	4.0394	4.6491	6.6034	7.9936	4.8683	6.5747	2.9636	164.6591	73.6194	TRANS	rep1	76.22958499999999
609	610	1.7782	2.2072	2I	1.8085	ACTIVE	10.3758	10.4189	12.6375	8.2212	7.9454	12.4851	17.5265	2.5335	6.5138	2.6976	8.6519	4.5987	4.0908	6.312	7.957	5.049	6.6665	3.4763	172.8334	88.1387	TRANS	rep1	71.45984099999998
610	611	1.8982	2.6439	2I	1.7623	ACTIVE	9.8858	10.0889	11.3318	7.8525	7.854	12.3648	16.9981	2.0227	6.2748	3.6215	9.6179	4.1177	4.1421	6.6025	8.506	5.608	6.7789	3.1317	-179.0841	48.8545	TRANS	rep1	71.95750599999997
611	612	1.7086	2.1469	2I	1.74	ACTIVE	10.3003	10.3589	12.3955	8.4798	8.1541	12.3613	17.7364	1.9828	5.9578	3.6445	9.0674	3.9394	4.6316	6.1668	8.9074	5.1072	5.7915	3.3493	-169.0807	60.6267	TRANS	rep1	68.07811999999998
612	613	1.7635	2.6237	2I	1.8717	ACTIVE	10.6589	10.2014	12.334	7.2227	8.1693	12.5764	16.0243	2.6264	6.5532	2.7279	9.0672	4.2711	4.4823	6.2224	8.3938	4.9529	6.7882	3.5573	165.9882	69.3092	TRANS	rep1	71.40893500000001
613	614	1.8136	2.4865	2I	1.8194	ACTIVE	10.4913	10.4797	12.1448	7.5316	8.4326	12.751	16.4957	2.8455	6.6671	2.4413	8.9076	3.8576	5.1063	6.7266	8.8675	5.1851	5.7182	3.1376	167.4129	75.5899	TRANS	rep1	66.65647099999998
614	615	1.8692	2.2702	2I	1.7829	ACTIVE	10.6408	10.403	11.7578	7.2174	7.9277	12.0584	17.3143	2.0931	5.78	3.4794	9.0109	4.0379	4.3497	6.7372	8.6029	5.4501	6.2505	2.983	170.5913	55.3157	TRANS	rep1	66.17939199999995
615	616	1.9652	2.4037	2I	1.7463	ACTIVE	11.0287	10.0726	11.5055	6.8012	8.1715	12.394	16.5706	2.2308	5.3109	3.9132	9.6723	3.2542	4.8767	6.18	9.131	5.317	6.2938	2.6696	163.7571	59.2177	TRANS	rep1	62.15893799999998
616	617	2.1205	2.5626	2I	1.7733	ACTIVE	10.4426	10.0438	11.7053	7.4492	8.2616	12.8328	15.842	1.8833	5.1242	4.2899	9.0686	4.0545	4.3891	6.2955	8.7313	5.2073	6.3342	3.2026	178.1719	68.0193	TRANS	rep1	68.09031299999995
617	618	1.7854	2.1435	2I	2.0751	ACTIVE	10.6391	10.1434	11.3366	7.6274	8.2121	12.8226	16.7298	1.8841	5.8696	3.316	9.2885	3.8123	4.7638	6.5502	8.9721	5.1877	6.3624	3.1509	170.7835	63.2943	TRANS	rep1	60.26917500000002
618	619	2.0951	2.5557	2I	2.0092	ACTIVE	10.3529	10.1875	11.2659	7.0306	8.203	12.6198	16.2471	1.9232	5.7244	4.4514	10.0404	3.7926	4.6121	6.197	8.8038	5.3846	6.6869	3.0919	165.5431	62.1555	TRANS	rep1	67.2382
619	620	1.7487	2.0955	2I	2.1424	ACTIVE	9.8931	9.9291	11.8739	7.9946	8.0087	12.4474	16.0834	2.5454	6.462	3.2979	9.1887	4.6193	4.2731	6.1503	8.6101	5.4832	6.1747	3.0485	-160.6305	71.0917	TRANS	rep1	76.30276800000001
620	621	1.7557	2.2784	2I	1.8924	ACTIVE	10.823	9.6505	11.4349	7.2131	7.8502	12.311	17.2119	1.9829	6.3527	3.9088	8.8264	4.4188	4.5268	6.1459	8.8301	4.9809	7.1405	2.9081	174.5662	43.529	TRANS	rep1	66.774403
621	622	1.9377	2.1965	2I	1.8699	ACTIVE	10.3121	9.9232	11.685	6.5028	8.4082	12.5923	16.6691	2.1825	5.8503	4.0833	9.1909	4.2509	4.3687	6.1062	8.5531	5.1723	6.3	2.8165	173.8164	64.9716	TRANS	rep1	75.923463
622	623	1.7796	2.0414	2I	1.6903	ACTIVE	10.6847	10.047	12.2526	6.7809	8.531	12.4466	16.8183	2.0145	5.6914	3.6344	9.9483	3.5621	5.0165	6.232	8.8019	5.0049	6.3101	2.8862	-177.2769	71.2121	TRANS	rep1	72.37571699999998
623	624	1.6829	2.3163	2I	2.0251	ACTIVE	10.2991	10.1826	11.7113	6.8348	7.9428	12.5629	16.5164	1.85	5.7483	3.581	9.8977	3.8115	4.7563	6.1759	8.7966	5.1457	5.8996	2.8717	-172.3328	61.384	TRANS	rep1	74.70516599999996
624	625	2.3669	2.3561	2I	1.794	ACTIVE	10.812	10.2396	11.7369	6.8725	8.3485	12.5197	15.5718	1.7657	5.5417	3.6911	9.7261	3.7507	4.7939	6.4771	9.0945	5.3096	6.1575	3.2867	-179.4168	80.2176	TRANS	rep1	64.74687699999998
625	626	1.7607	2.5636	2I	1.8185	ACTIVE	10.6152	10.0468	11.4123	7.3113	8.7757	12.5378	16.1884	1.887	5.6053	4.1874	9.8813	4.0056	4.2335	6.2018	8.7364	5.0422	6.0887	3.3029	164.2211	92.5992	TRANS	rep1	61.095530999999994
626	627	1.8162	2.6018	2I	2.0756	ACTIVE	10.311	10.2395	10.8646	7.7906	8.9211	12.7775	16.3331	1.8848	5.897	3.7184	9.3746	3.9015	4.7146	6.3444	8.8677	5.1152	6.069	3.3974	176.4527	78.9998	TRANS	rep1	55.23905199999999
627	628	1.7537	2.2407	2I	1.7671	ACTIVE	11.0438	10.1229	11.6952	6.3794	8.8135	12.3267	17.2413	1.8182	5.5695	3.795	9.4678	3.7814	4.4458	5.8457	8.4129	4.9508	5.8311	2.8436	167.129	87.7334	TRANS	rep1	62.60046199999999
628	629	1.9511	2.0104	2I	1.8338	ACTIVE	9.8774	10.3031	11.8517	7.0952	7.9957	12.0501	16.2325	1.8574	5.2706	3.5795	9.2719	3.8913	4.4689	7.076	8.9711	5.1406	6.795	3.0049	164.107	74.9783	TRANS	rep1	79.229265
629	630	2.2272	2.5262	2I	1.7737	ACTIVE	10.4107	10.2213	11.6649	6.7461	9.688	12.6719	15.4034	1.9918	5.4671	3.9047	9.8628	4.2554	4.6458	6.3002	8.9915	5.1388	5.8106	2.7481	-171.508	81.3375	TRANS	rep1	63.827819999999974
630	631	1.9568	2.2976	2I	1.9508	ACTIVE	10.4702	9.9369	12.215	6.5469	9.0455	12.4728	16.4911	1.8624	5.8853	3.0638	8.9162	4.0318	4.7453	5.953	8.7515	5.2256	6.7667	3.1532	-173.4392	73.585	TRANS	rep1	74.76056799999998
631	632	1.7781	2.3763	2I	1.8222	ACTIVE	10.3413	10.1573	11.957	7.0847	8.3836	12.6711	16.2447	2.4316	6.2066	3.3836	9.177	4.8199	4.2318	6.0622	8.4279	5.2821	6.7768	3.3063	178.1881	51.2607	TRANS	rep1	72.64698899999999
632	633	2.0865	2.2295	2I	1.719	ACTIVE	9.7304	9.9833	12.2829	6.7936	8.2759	12.3016	16.7174	1.925	5.7949	3.8136	8.9622	3.7699	4.4138	6.1848	8.9296	4.9728	5.9178	3.5097	177.243	79.9275	TRANS	rep1	88.15905099999998
633	634	2.0587	2.134	2I	1.6215	ACTIVE	10.1506	9.9843	12.2569	6.8375	8.9889	12.6034	16.4038	2.0999	5.8879	3.0725	9.1807	3.8971	4.266	6.444	8.5957	5.0501	6.6044	3.1261	170.1269	59.4586	TRANS	rep1	77.85177699999997
634	635	1.7134	2.1542	2I	1.7736	ACTIVE	9.5841	10.1938	12.0481	6.4397	8.4811	12.4324	15.9311	2.2577	5.3968	3.3203	9.4991	4.0519	4.5796	6.4407	8.7807	5.2096	6.3575	3.0566	169.1245	55.0974	TRANS	rep1	87.69262599999996
635	636	2.6277	2.4895	2I	1.7663	ACTIVE	10.0051	10.031	12.1253	6.5695	7.906	12.4542	16.8464	1.7842	5.8482	3.9188	9.3115	3.8467	4.1985	5.9221	8.3853	5.3784	6.1952	3.0755	165.8587	71.8381	TRANS	rep1	85.74310999999997
636	637	1.7851	2.2398	2I	1.7132	ACTIVE	9.9097	10.2999	11.8473	6.4497	7.8949	13.0251	16.1244	2.4017	5.8907	3.4344	9.1729	4.6474	4.1687	6.4493	8.7403	5.2966	6.1126	3.2465	179.6256	60.4304	TRANS	rep1	83.35321199999998
637	638	1.6295	2.3327	2I	2.0017	ACTIVE	10.0554	10.1086	11.4012	6.7049	8.3073	12.2637	16.5078	1.8016	6.0859	3.7053	8.8442	3.7916	4.8151	6.2708	8.8472	5.2592	6.3334	3.0436	175.1439	60.7137	TRANS	rep1	74.87890399999998
638	639	2.2468	2.3803	2I	1.9252	ACTIVE	10.4822	9.6257	12.0156	6.6515	8.3483	12.0813	16.7563	2.0954	5.6842	3.8452	8.8238	4.2919	4.3332	6.5583	8.663	4.9484	5.9164	3.0673	167.3661	79.3077	TRANS	rep1	78.12052999999997
639	640	1.9666	2.43	2I	1.9113	ACTIVE	10.0521	10.2173	10.9313	7.1102	8.3532	12.9577	16.1957	1.8407	6.0348	3.9829	9.2897	4.0901	4.2331	6.3047	8.5648	5.0481	5.8831	3.2234	-164.8764	56.2158	TRANS	rep1	67.016346
640	641	1.7378	2.3448	2I	1.9695	ACTIVE	9.9957	9.9744	11.5521	6.7854	8.0813	12.2992	15.6622	1.9775	6.0715	3.7346	9.1171	4.1326	4.3714	6.397	8.4807	5.29	5.6908	3.0993	178.1666	71.2544	TRANS	rep1	78.80863800000003
641	642	1.8062	2.6637	2I	2.2275	ACTIVE	10.1656	10.3015	11.6922	6.9563	8.2037	11.9771	16.1905	1.8912	5.5049	4.1308	9.5844	4.0353	4.1765	6.3475	8.7538	5.0689	6.9948	2.8794	160.7959	60.3926	TRANS	rep1	73.42177399999997
642	643	1.8544	2.3704	2I	1.9186	ACTIVE	10.8291	10.5301	11.7959	6.4105	8.2403	12.917	16.8173	2.0971	5.2183	3.2768	9.2377	4.1736	4.0329	6.8095	9.0211	5.2015	6.5337	2.9969	157.6276	67.9802	TRANS	rep1	66.30864799999998
643	644	2.0971	2.5713	2I	1.9463	ACTIVE	10.1893	10.1903	11.9014	6.6923	8.891	12.1669	16.5341	2.0976	5.6098	3.6272	9.5302	3.8893	4.3402	6.6528	9.1176	5.338	7.311	2.9458	158.1359	91.4798	TRANS	rep1	73.91371299999997
644	645	1.9544	2.2118	2I	1.8756	ACTIVE	10.4429	10.1182	12.0407	6.8115	8.4536	12.5768	16.6823	1.9145	5.0178	4.6033	10.3593	4.0028	4.7212	6.7779	9.0007	4.9435	6.1007	3.3167	177.9183	66.7746	TRANS	rep1	73.60257399999998
645	646	1.94	2.4768	2I	1.9735	ACTIVE	10.5076	10.416	11.5419	6.8792	8.9861	12.1846	16.5716	2.0222	4.7645	4.1596	9.6174	3.6789	4.061	6.0	9.0996	5.5412	6.3599	3.2204	164.1318	92.1891	TRANS	rep1	62.64813499999997
646	647	1.8518	2.6669	2I	1.8857	ACTIVE	10.5633	10.0998	11.7178	6.5518	8.4752	12.4609	16.7725	1.9967	5.7797	3.9287	9.1282	4.2473	4.4719	6.2085	8.5433	5.3518	6.4519	3.0191	157.553	71.9087	TRANS	rep1	70.592343
647	648	1.6953	2.643	2I	1.879	ACTIVE	10.6641	10.1254	11.8302	6.8807	7.9802	13.1912	16.8677	1.8773	5.16	3.9589	9.4552	3.9376	4.3999	6.2085	9.21	5.6304	5.9218	2.8871	-175.4032	60.677	TRANS	rep1	70.47194299999998
648	649	1.6741	2.2724	2I	1.8569	ACTIVE	10.4705	10.0135	11.6686	6.6844	8.1488	12.6438	15.9779	1.8728	5.8666	3.4281	9.3106	4.018	4.3104	6.1128	8.4717	5.1195	6.3959	3.0175	172.1472	71.8973	TRANS	rep1	73.006617
649	650	1.9805	2.4399	2I	2.1229	ACTIVE	10.7932	10.2954	12.1921	6.6028	7.9354	12.6622	16.4368	1.8342	4.9518	3.9618	10.1284	3.5708	4.4478	6.4832	8.6182	5.2087	6.3303	3.2821	176.5423	28.8912	TRANS	rep1	72.60072299999996
650	651	1.8171	2.236	2I	2.0176	ACTIVE	10.6024	9.9749	12.0168	6.5837	8.0524	12.5368	16.0025	2.0454	5.9495	3.8506	9.4073	4.2221	4.4522	6.6996	8.6322	5.1959	6.3102	3.082	-179.8055	75.3518	TRANS	rep1	75.70916600000001
651	652	1.6801	2.4904	2I	1.8935	ACTIVE	10.0025	10.027	11.9406	6.4423	7.8801	12.6671	16.0817	2.0365	6.4516	3.3911	9.0492	4.3596	4.3292	6.6876	8.3741	5.2059	6.6228	3.2174	169.1406	72.4133	TRANS	rep1	85.06759300000002
652	653	1.8761	2.5864	2I	1.954	ACTIVE	10.687	10.1876	11.7336	6.8499	7.9573	12.455	16.1498	1.8219	6.0897	3.2998	9.1626	3.8909	4.8773	6.5397	8.1782	5.0883	6.8595	3.2576	151.8135	79.0235	TRANS	rep1	69.1017
653	654	1.7508	2.2617	2I	1.8575	ACTIVE	10.1444	10.124	12.1572	6.8174	8.1139	12.4129	17.3031	2.1364	5.3252	3.137	9.4454	4.3513	4.4502	6.2952	8.6476	5.0696	6.8743	3.2348	159.4067	76.5117	TRANS	rep1	80.662994
654	655	1.8759	2.3411	2I	2.2229	ACTIVE	9.8716	10.5228	11.9499	6.4871	8.0182	13.1332	16.1812	2.0426	5.2373	4.5805	9.7745	4.1008	4.1555	6.5578	8.5761	5.1516	6.5398	3.0428	-179.1231	79.8314	TRANS	rep1	82.25918899999999
655	656	1.9039	2.2966	2I	3.8692	ACTIVE	10.0689	9.6064	11.8846	6.8373	8.1146	12.674	15.547	2.2066	6.604	2.4167	9.5626	4.459	4.8738	6.5321	7.5297	4.7369	7.5077	2.7294	153.9596	72.5925	TRANS	rep1	83.08376300000003
656	657	1.7679	2.3685	2I	3.2072	ACTIVE	10.0522	10.8955	12.1199	6.9744	7.8725	12.6322	15.6843	2.1232	6.0243	2.992	9.5042	3.8268	4.4527	6.5492	8.3258	5.2299	7.1478	3.3823	163.8614	66.5046	TRANS	rep1	76.04267499999997
657	658	1.6644	2.3726	2I	1.9747	ACTIVE	9.8098	10.2971	11.8172	7.0522	8.0688	12.2537	16.7178	1.8924	5.6833	4.387	9.7182	4.1105	4.2753	6.0707	8.106	5.1441	6.0793	3.6493	-174.1442	80.2781	TRANS	rep1	79.826336
658	659	1.7082	2.4476	2I	2.0352	ACTIVE	10.0623	9.8937	12.1872	6.6981	8.3683	12.4012	16.7038	1.8304	6.0007	3.7006	9.5149	4.1765	4.7854	5.861	8.0321	4.7873	6.7141	3.2612	170.9677	82.7666	TRANS	rep1	83.30189099999998
659	660	1.7438	2.5843	2I	1.7974	ACTIVE	10.6587	10.4899	11.8414	7.1523	8.1997	12.432	16.5298	2.0367	5.9692	3.4806	9.5044	4.0703	4.4224	6.1232	8.9977	5.1619	6.3852	3.4209	-172.5974	77.1465	TRANS	rep1	65.01210499999999
660	661	1.8286	2.3041	2I	1.7747	ACTIVE	10.4404	10.3686	12.0969	6.9271	8.1424	12.4953	16.4689	1.9142	6.0302	3.4969	9.634	4.3806	4.1302	6.1296	8.2716	4.8034	6.093	2.8666	-176.4689	70.6697	TRANS	rep1	73.13645499999996
661	662	1.8965	2.5928	2I	1.758	ACTIVE	10.4531	10.182	12.0303	6.3676	8.3823	12.5793	16.8322	1.7663	6.3933	3.7854	9.2994	4.0112	4.7627	6.2926	8.2151	4.8122	6.5141	3.1768	170.0541	65.2224	TRANS	rep1	76.052122
662	663	1.9198	2.557	2I	1.7093	ACTIVE	10.2758	10.4973	11.6912	6.7625	7.9618	12.5851	16.7755	1.831	5.4301	3.8336	9.813	3.7346	4.3628	6.413	7.8221	4.9533	6.6	3.2876	160.0298	70.8955	TRANS	rep1	72.81801599999997
663	664	1.8488	2.2475	2I	2.2589	ACTIVE	10.4945	10.4563	11.8209	6.9344	7.805	12.7545	16.5773	2.0452	5.6289	3.7668	10.3607	4.017	4.556	6.5146	8.9236	5.149	6.9642	3.2235	142.7424	85.0231	TRANS	rep1	70.88825
664	665	1.6247	2.0939	2I	1.7424	ACTIVE	10.4898	10.3341	11.3859	6.9176	8.0786	12.848	17.2596	2.0142	6.3891	3.3112	9.3606	4.1944	4.1443	6.1742	8.1028	5.1567	6.7287	3.1413	173.2941	58.1585	TRANS	rep1	66.60236899999998
665	666	1.8011	2.5477	2I	1.925	ACTIVE	10.9241	10.4448	11.62	6.7291	8.3398	12.8342	16.3448	2.3118	5.4658	3.7916	10.4729	3.944	4.6038	6.3724	8.7003	5.2432	6.7571	3.2275	175.7952	71.5249	TRANS	rep1	61.45239300000003
666	667	1.7056	2.3396	2I	1.8179	ACTIVE	10.6156	10.0154	11.3729	6.6625	7.845	12.729	16.6691	2.8835	6.5157	2.0051	9.3443	4.5471	4.1012	6.1339	8.419	5.0884	6.273	3.0386	-172.2905	86.2774	TRANS	rep1	69.928763
667	668	1.7786	2.3086	2I	1.7927	ACTIVE	10.5391	10.1107	10.6811	6.6923	7.9694	12.2067	16.378	2.0621	5.9936	4.0194	9.3648	4.3343	4.7394	5.8401	8.0243	5.3507	6.2624	2.911	-163.4406	74.3143	TRANS	rep1	63.16647000000003
668	669	1.8107	2.5525	2I	1.8427	ACTIVE	10.4792	10.3047	11.367	6.9319	7.4499	12.2672	15.9698	2.1686	6.0515	3.5512	9.4318	4.5435	4.3737	6.3038	8.6313	5.329	5.9703	2.8128	-171.4465	75.7066	TRANS	rep1	69.998614
669	670	1.7404	2.6591	2I	1.8967	ACTIVE	10.23	10.2454	11.711	6.6739	7.6967	12.7935	15.6468	1.8862	5.7826	3.5165	9.2651	3.7053	4.3059	6.1484	8.1405	5.154	6.7573	3.3335	160.7852	78.3774	TRANS	rep1	77.52253999999999
670	671	1.8494	2.5889	2I	1.7481	ACTIVE	10.909	9.7985	11.286	6.7072	8.0054	12.334	16.7731	2.2358	6.3298	3.2665	9.6909	4.1455	4.4065	6.1108	8.1336	5.1698	5.6117	3.3342	-177.0648	80.7438	TRANS	rep1	65.43632799999995
671	672	1.842	2.4683	2I	2.0016	ACTIVE	10.4168	10.3263	11.3554	6.2604	7.8441	12.4489	16.5554	2.2728	6.2879	3.0262	10.0174	4.4444	4.9897	6.8801	8.3314	4.9147	6.5796	3.1457	167.6019	68.0587	TRANS	rep1	72.81493399999997
672	673	1.8073	2.2769	2I	1.7542	ACTIVE	10.7886	10.077	11.5613	6.5215	8.3204	12.7	16.6598	2.0106	5.7969	3.6802	9.6279	4.1761	4.5101	6.2668	9.0123	5.1578	6.7966	3.0078	-175.0581	64.2662	TRANS	rep1	67.08883700000001
673	674	1.9728	2.1922	2I	1.6344	ACTIVE	10.9447	10.3335	11.4674	6.158	7.682	12.1514	16.9038	1.9275	5.7784	3.3249	9.4337	4.0961	4.2769	6.1519	8.4933	4.8841	6.0498	3.126	-176.1167	64.5262	TRANS	rep1	67.65612299999995
674	675	1.9909	2.3226	2I	1.7803	ACTIVE	10.7029	10.0667	11.4064	6.0768	8.0848	12.7011	15.9986	1.8176	5.4218	4.1153	9.9262	3.6195	4.685	6.271	8.5853	4.9236	6.7009	3.0413	-165.7695	70.611	TRANS	rep1	71.03317099999998
675	676	1.657	2.6202	2I	1.7184	ACTIVE	10.7745	10.4638	11.5272	6.4653	7.909	12.3551	17.1742	1.791	6.6064	3.1322	9.587	3.9622	4.4093	6.0777	8.0622	5.2097	7.0508	3.1778	171.6296	69.9051	TRANS	rep1	66.53692499999997
676	677	1.8416	2.3339	2I	2.1791	ACTIVE	10.911	10.5782	11.6319	6.2151	7.7439	12.6526	15.4685	1.8972	5.2747	4.0848	10.4296	4.0782	4.2301	6.513	8.6329	5.4624	6.5389	3.1304	-169.3128	62.6841	TRANS	rep1	67.09240499999999
677	678	1.8289	2.4739	2I	1.6901	ACTIVE	10.1888	10.159	11.7221	6.658	7.8427	12.4436	15.4555	1.9928	6.2923	3.8667	9.6363	4.214	4.5762	6.2606	8.3467	4.8485	5.9007	3.3935	178.0931	78.5523	TRANS	rep1	78.21491299999997
678	679	1.6634	2.9145	2I	1.7649	ACTIVE	10.5611	10.2412	11.7103	6.9179	7.4843	12.1236	16.1721	1.9263	6.199	3.4436	9.9471	4.278	4.4992	6.335	8.0927	5.0439	5.9361	2.9221	173.7422	67.6599	TRANS	rep1	72.33704199999997
679	680	1.8046	2.2353	2I	1.8585	ACTIVE	10.4166	9.9819	12.0608	6.8408	8.4422	12.4648	16.2682	2.1992	5.9646	3.3041	8.8538	4.1647	4.2024	6.1264	8.5222	5.699	6.4326	3.1688	168.5516	63.6715	TRANS	rep1	75.07813199999995
680	681	1.7877	2.3062	2I	1.9332	ACTIVE	10.3654	10.1937	11.8319	6.8943	7.5021	12.7513	16.3977	2.1383	5.3283	3.959	9.855	3.7825	4.4424	6.1645	8.4321	5.2732	6.1961	3.0958	162.9886	70.8361	TRANS	rep1	76.68695499999995
681	682	1.6477	2.5234	2I	1.9125	ACTIVE	11.114	10.0225	11.7633	7.0985	7.5112	12.4768	16.6743	1.8962	4.113	4.3354	9.2791	3.6882	4.2015	6.4548	8.8482	5.3207	6.5293	2.9081	-179.8146	72.6421	TRANS	rep1	65.22620899999998
682	683	1.9093	2.7057	2I	1.865	ACTIVE	10.95	10.0312	12.2341	6.81	8.3079	12.2481	17.4519	2.0828	6.0445	3.0485	8.4632	4.2017	4.3308	6.253	8.2858	5.2639	6.7943	3.0599	163.6816	81.431	TRANS	rep1	69.47996899999998
683	684	1.7863	2.5506	2I	1.9261	ACTIVE	10.3607	10.0345	11.5628	7.1678	7.9948	12.4041	15.746	2.176	5.3191	4.2765	9.7294	4.4732	4.7879	6.1178	8.9108	4.8135	6.5029	2.9834	160.2856	89.2488	TRANS	rep1	71.21596500000001
684	685	1.7476	2.3776	2I	1.7765	ACTIVE	10.8481	10.2295	11.943	7.2818	8.0532	12.4196	15.546	2.1073	6.6815	4.0344	9.3159	4.2579	4.4682	5.9893	7.9377	5.0016	6.2678	3.133	177.0175	73.0469	TRANS	rep1	65.135177
685	686	1.842	2.3727	2I	1.795	ACTIVE	10.8047	9.8972	11.3342	7.5234	8.0146	12.3262	16.156	1.8238	6.2094	3.4071	9.6641	4.3079	4.3152	5.821	8.0936	5.2938	6.3815	3.4525	-171.3757	64.5226	TRANS	rep1	61.421977
686	687	1.7576	2.3068	2I	2.1234	ACTIVE	10.8195	10.4983	11.3753	7.4957	8.0135	12.5405	15.8503	1.9207	5.9194	3.7846	8.8946	4.2319	4.3924	5.893	8.4324	4.9038	6.1274	2.8981	-168.6205	72.322	TRANS	rep1	57.183257999999995
687	688	1.8481	2.794	2I	1.9082	ACTIVE	11.0625	10.2012	11.7721	6.9765	8.3059	12.604	16.3181	1.8118	6.1346	3.6008	10.6426	4.0761	4.2644	6.1043	8.637	5.3172	5.7089	3.2098	-173.5618	64.0872	TRANS	rep1	61.31053399999999
688	689	1.8279	2.9267	2I	1.9044	ACTIVE	10.3496	10.4923	11.4998	6.9644	8.0378	12.4394	15.7257	2.4588	6.9388	3.3154	9.2186	4.8216	4.0119	6.3724	8.3164	4.7212	5.7661	2.8214	179.3594	102.7773	TRANS	rep1	68.37479999999996
689	690	1.7755	2.3121	2I	1.7072	ACTIVE	10.1959	10.0205	12.0081	7.5007	7.9141	12.75	15.9649	1.9944	6.0644	3.4072	9.6439	4.0366	4.2485	6.0445	8.3562	4.8711	6.1494	3.1103	-169.749	85.2527	TRANS	rep1	76.07471799999999
690	691	1.8167	2.7103	2I	1.7877	ACTIVE	10.1432	10.4039	11.5972	7.0209	8.1471	12.4104	16.1994	2.0428	6.582	3.6891	10.7194	3.9904	4.929	6.2885	8.2604	4.7191	6.8323	3.0338	164.1548	63.7408	TRANS	rep1	71.986448
691	692	1.6533	2.4077	2I	1.8281	ACTIVE	10.2173	10.5119	11.9831	6.8024	7.6991	12.7052	16.1745	1.8272	5.7609	3.0607	9.5156	3.7374	4.2978	6.7197	8.6459	4.992	6.5204	3.0881	168.9172	71.6506	TRANS	rep1	77.32925399999999
692	693	1.8554	2.1928	2I	1.8035	ACTIVE	10.8046	10.1948	11.3629	7.2419	8.2657	12.3499	16.9377	1.9476	5.6377	3.5957	8.6594	4.14	4.1175	6.2777	8.7435	4.8742	6.6551	3.1658	-176.9066	63.3734	TRANS	rep1	59.88550299999994
693	694	1.7136	2.6294	2I	1.9484	ACTIVE	10.3767	10.3545	11.7847	7.6153	8.5008	12.4367	15.9566	1.7933	5.3583	3.2121	9.135	4.0111	4.1874	6.5738	8.9208	5.4619	7.0767	3.0317	165.7327	70.6054	TRANS	rep1	65.09867399999999
694	695	1.7929	2.2808	2I	1.8491	ACTIVE	10.5311	10.1471	11.3588	7.3614	8.2401	12.4064	16.5101	2.254	6.2575	2.4216	8.7531	4.3973	4.6293	6.0829	8.281	5.0196	6.6405	3.0537	170.5552	74.0832	TRANS	rep1	63.53662300000002
695	696	1.6957	2.4806	2I	1.8561	ACTIVE	9.6409	10.2352	11.509	7.3568	7.8154	12.7477	15.3836	1.9482	5.1573	4.2203	9.4586	3.5529	4.0014	6.1381	8.7673	5.3065	6.4574	2.9991	168.4661	82.8985	TRANS	rep1	79.32521499999999
696	697	1.7847	2.3729	2I	1.9319	ACTIVE	10.5048	10.2218	11.7911	7.6013	7.9723	12.28	16.1529	2.305	6.5221	2.9055	9.6281	4.3728	3.9725	6.2618	8.5425	5.4698	5.4852	3.0268	-175.899	74.4737	TRANS	rep1	67.16691900000001
697	698	1.7923	2.8761	2I	1.9659	ACTIVE	10.4323	10.4077	10.9999	7.3058	7.852	12.5002	14.789	2.1135	6.6022	3.6633	9.6642	4.1919	4.1332	6.135	8.4704	5.0782	6.121	3.0649	-179.7597	95.9069	TRANS	rep1	62.08423000000002
698	699	1.874	2.4154	2I	1.9525	ACTIVE	10.0272	10.0213	11.9409	7.0764	7.8913	12.206	16.6008	2.5148	7.0479	2.2606	8.9177	4.4339	3.9695	6.3055	8.191	5.1375	6.0675	3.1009	173.8685	75.2756	TRANS	rep1	80.69136299999997
699	700	1.9459	2.3641	2I	1.8992	ACTIVE	10.0102	10.3103	11.6224	7.9262	7.9175	12.882	16.4639	1.9901	6.5095	2.5114	8.3322	4.271	4.2157	6.6319	8.3553	4.9043	6.8107	3.2569	168.6675	66.1874	TRANS	rep1	70.32545800000003
700	701	1.8614	2.1682	2I	1.9725	ACTIVE	10.524	10.4129	11.3023	7.0209	8.0844	12.5145	16.9532	1.9733	6.3129	3.513	8.4717	4.1717	4.3018	6.3976	8.7172	4.8096	5.4746	2.6982	-166.6315	80.1922	TRANS	rep1	64.06367900000001
701	702	1.8076	2.406	2I	1.842	ACTIVE	10.3333	10.0239	11.5954	6.4859	8.2871	12.5663	16.0083	2.1207	6.4686	3.2462	9.335	3.9458	4.1661	5.9572	8.1326	5.1119	5.77	3.1044	-176.13	74.5126	TRANS	rep1	74.77290700000003
702	703	1.8742	2.7625	2I	1.7402	ACTIVE	10.6632	10.099	12.1816	6.8889	8.19	12.8436	16.2586	2.4043	7.7602	2.6176	9.3781	4.6822	4.2813	6.5544	7.9372	4.8214	5.7844	3.0435	-176.83	89.8522	TRANS	rep1	72.74037200000004
703	704	1.8648	2.4299	2I	2.1558	ACTIVE	9.4162	10.1313	11.681	7.2398	8.1585	12.6412	15.9017	1.9716	6.4456	3.3825	9.32	4.2849	4.5559	6.7987	8.2778	4.7778	6.1288	3.0424	177.8601	77.7389	TRANS	rep1	83.87473199999997
704	705	1.6703	2.4689	2I	2.1986	ACTIVE	9.7554	9.8629	11.8585	7.4077	7.9357	12.7189	15.9027	1.8577	6.6496	3.2484	8.8714	3.9897	4.5699	5.9406	8.584	4.9752	5.895	3.0809	-177.1133	80.0643	TRANS	rep1	82.74419699999999
705	706	1.7701	2.267	2I	1.7336	ACTIVE	10.3043	10.4807	11.9761	6.9105	7.9432	12.7715	16.5532	2.1281	6.6406	2.8234	8.2699	4.4901	3.9137	6.3313	8.2635	4.9297	5.5803	3.4454	177.5465	91.2708	TRANS	rep1	74.29042399999997
706	707	1.7438	2.3734	2I	1.8321	ACTIVE	10.6499	10.3915	11.8448	7.2943	8.0288	13.1005	16.396	2.1432	6.355	3.2491	9.5959	4.0566	4.5164	6.7218	7.9222	5.0672	6.771	3.5542	176.3593	80.7436	TRANS	rep1	65.91452899999999
707	708	1.8822	2.5274	2I	1.7901	ACTIVE	10.253	10.1581	11.8385	7.1403	8.2853	12.6572	17.0348	2.0382	6.3574	3.767	8.6683	4.0631	4.3623	5.9323	8.5525	5.0427	5.7149	3.1308	178.5229	87.1789	TRANS	rep1	72.99726099999998
708	709	1.6972	3.6377	2I	1.8547	ACTIVE	10.9774	9.9487	11.9369	6.6327	7.9345	12.5441	16.1955	2.0439	7.5432	2.9567	8.7188	4.583	4.4067	6.4315	8.3224	4.9814	5.8721	3.3241	-163.5582	78.2121	TRANS	rep1	70.07542900000001
709	710	1.825	2.1529	2I	1.7023	ACTIVE	10.2996	10.5188	11.5356	7.3319	7.871	12.5159	16.1274	1.9046	6.8888	3.3555	9.3638	4.126	4.2234	6.9079	8.5961	5.2809	6.2889	2.7922	-172.2601	76.1056	TRANS	rep1	67.76860400000001
710	711	1.8267	2.3431	2I	1.8993	ACTIVE	10.093	10.0922	11.4537	7.2375	7.9324	12.1967	16.3748	1.6937	7.2965	3.1198	9.9902	3.876	4.1862	6.6369	8.687	5.4612	6.5447	2.9837	178.2422	65.5468	TRANS	rep1	73.53052499999998
711	712	1.8064	2.7523	2I	1.8225	ACTIVE	9.6837	10.1512	11.5285	6.6325	7.602	12.4105	16.2442	1.9912	5.0339	3.8684	9.0598	4.207	3.9394	6.2197	8.9151	5.5288	5.8257	3.1648	-175.412	70.2141	TRANS	rep1	85.21686
712	713	1.9894	2.8343	2I	1.721	ACTIVE	10.0293	10.3748	11.0603	6.3296	7.5475	12.7171	16.8285	2.267	6.9588	3.2701	8.6194	4.4948	4.5139	6.4194	8.6958	4.925	6.67	3.2026	163.2548	87.2649	TRANS	rep1	76.45953599999999
713	714	1.7508	3.0098	2I	2.0654	ACTIVE	10.1131	10.2071	11.4083	6.5118	7.6156	12.4675	15.2082	1.9796	5.5849	3.7004	9.6055	4.0935	4.1963	6.4024	8.7551	5.2453	6.0222	3.1513	-178.9988	77.5357	TRANS	rep1	78.19147000000001
714	715	1.8621	2.6488	2I	1.7841	ACTIVE	10.7156	10.1764	11.1021	7.207	8.2033	12.7699	15.4685	2.1208	6.3748	3.0753	9.3333	4.1702	4.4593	6.4331	8.4308	4.9218	6.8624	3.3244	167.3246	78.8864	TRANS	rep1	59.480389
715	716	1.8934	2.6759	2I	1.9352	ACTIVE	10.7718	10.3532	10.9828	6.9967	7.9191	12.6036	16.1859	1.7881	6.0446	3.8133	9.1621	3.5823	4.3407	6.4018	8.5831	5.0197	6.3385	2.7528	157.6985	88.5053	TRANS	rep1	59.04800399999996
716	717	1.6228	2.5204	2I	1.8169	ACTIVE	10.2793	10.1335	11.4574	6.7205	7.6025	12.4924	15.9819	1.9226	6.5426	3.4272	9.4762	4.2533	4.354	6.5892	8.2259	4.7326	6.3665	3.211	-171.4799	80.3949	TRANS	rep1	75.55073499999997
717	718	1.8522	2.4895	2I	1.9722	ACTIVE	10.6255	9.8408	11.2228	6.9018	7.8794	12.9579	15.5981	1.9575	6.1484	3.384	9.091	4.0216	4.4444	6.111	8.3101	5.2191	6.0345	3.2172	-173.0086	68.9906	TRANS	rep1	68.05700299999998
718	719	1.8229	2.6449	2I	1.8232	ACTIVE	10.8005	9.9733	11.3039	6.5838	7.856	13.0048	16.696	2.0474	6.9581	3.3328	9.2213	4.7317	4.2848	6.3172	8.3204	4.883	6.71	3.0436	154.0195	84.9815	TRANS	rep1	67.39283199999997
719	720	1.7655	4.8235	2I	1.8266	ACTIVE	10.7566	10.3362	11.3516	6.5406	7.6576	12.8312	16.3852	2.2096	7.302	3.0945	8.9388	4.2829	4.1929	6.5249	8.5546	5.1622	6.036	2.6619	-177.9841	85.613	TRANS	rep1	67.00423
720	721	1.8779	2.3025	2I	1.818	ACTIVE	10.3295	10.2771	11.388	6.5713	8.0321	12.7202	16.976	2.0707	6.6545	2.8437	9.268	4.0418	4.3195	6.7075	8.4793	5.2753	6.1037	2.8516	174.4211	85.3252	TRANS	rep1	71.80031500000001
721	722	1.7996	3.8265	2I	1.8402	ACTIVE	10.6918	9.9323	11.0924	6.7195	8.1507	12.9563	16.2918	2.1896	5.7825	3.5256	10.0223	4.7108	4.369	7.0384	8.4229	4.8627	6.4367	3.4711	164.0956	74.2986	TRANS	rep1	64.95106999999996
722	723	1.8328	2.3424	2I	2.1485	ACTIVE	10.6869	10.144	11.6737	6.783	7.7592	12.8886	17.1355	2.2528	6.8631	2.9529	9.3718	4.5408	4.094	6.3126	8.565	5.321	5.7152	3.3758	-165.1182	95.5949	TRANS	rep1	70.34657600000003
723	724	1.7206	3.3932	2I	2.0241	ACTIVE	10.9396	9.9197	11.4784	7.1628	7.7145	12.8682	16.1838	1.9503	6.2675	3.6714	10.194	4.2221	4.1619	6.3353	8.754	5.191	6.0331	2.8469	-173.9314	83.7124	TRANS	rep1	64.46309599999998
724	725	1.8711	3.6502	2I	1.837	ACTIVE	10.7255	10.0872	12.0289	6.6968	7.4577	12.8903	16.3597	2.0339	7.1257	3.1145	9.3925	4.1009	4.1507	6.4463	8.5207	4.9999	5.775	2.9873	178.7896	99.917	TRANS	rep1	75.57687999999999
725	726	1.7281	2.2123	2I	2.038	ACTIVE	11.0991	9.7842	11.4748	6.3374	7.8037	12.8637	16.3779	2.1149	7.1406	3.4915	9.7414	4.7822	4.1871	6.586	8.2377	5.3876	6.1269	3.1312	-178.1326	78.2881	TRANS	rep1	67.912129
726	727	1.8081	2.2926	2I	2.0187	ACTIVE	10.6591	10.2003	11.5413	6.2301	8.1941	12.2019	16.2573	1.9129	6.7784	3.6247	9.5924	4.114	4.8843	6.1526	8.6903	5.1808	6.3851	3.0363	-175.6544	64.8265	TRANS	rep1	70.33670999999995
727	728	1.6696	2.8158	2I	2.2228	ACTIVE	10.7465	10.1917	11.4555	6.3392	8.2091	13.0816	16.7083	1.853	6.5569	3.9684	9.5348	4.0239	4.2537	5.9157	8.3164	5.3911	6.3423	3.3236	-171.2831	68.0712	TRANS	rep1	67.59161
728	729	1.7601	2.4061	2I	1.7734	ACTIVE	10.6965	9.9773	11.48	6.8933	7.9409	12.7799	16.1147	2.1547	6.4616	3.1375	9.4468	4.3635	4.2546	6.1637	8.4542	5.2421	5.9477	3.0835	-174.675	88.6266	TRANS	rep1	68.06812499999995
729	730	1.7738	1.9668	2I	1.87	ACTIVE	10.3577	9.9738	11.8051	6.8875	8.0297	12.8432	16.2888	1.7904	6.0556	3.5862	10.5189	4.0127	3.9817	6.4361	8.8422	5.242	6.1469	2.9327	-177.0094	92.4493	TRANS	rep1	75.51846
730	731	1.7411	2.2557	2I	2.0759	ACTIVE	10.3405	10.2502	11.5911	6.4556	7.4118	12.6058	16.3269	1.9103	5.8241	3.2025	9.0198	3.8769	4.7958	6.0741	8.4116	5.1217	6.7129	2.8637	164.8338	78.0155	TRANS	rep1	77.66599400000001
731	732	1.8631	2.5594	2I	1.8848	ACTIVE	10.6781	9.9015	11.6345	6.4598	8.3405	12.6847	16.8537	2.1519	6.3803	2.7678	9.3112	4.2674	4.558	6.5556	8.8147	5.482	6.303	3.274	173.2456	81.5086	TRANS	rep1	70.97253599999999
732	733	1.8934	2.5737	2I	1.85	ACTIVE	10.0581	10.0519	11.9182	6.771	7.8594	12.6876	16.5461	2.3257	6.4582	3.3306	10.1665	4.3076	4.2974	5.9519	8.0617	5.0455	6.5735	2.9647	175.9131	70.965	TRANS	rep1	81.902153
733	734	1.7916	2.0774	2I	1.9925	ACTIVE	10.5529	10.1942	11.2358	6.3255	8.5201	13.3395	16.2847	2.1557	5.6756	2.7993	9.2222	4.0484	4.6329	6.3029	8.5823	5.1737	6.0056	2.645	-173.7442	70.6276	TRANS	rep1	66.82790499999999
734	735	1.823	2.5826	2I	1.7734	ACTIVE	10.1192	10.3189	11.6577	6.2832	8.5133	12.9434	17.0621	2.3637	6.6093	2.953	9.7589	4.411	4.5243	6.1636	8.5051	5.1441	6.2118	3.3165	172.166	80.8175	TRANS	rep1	76.28232300000002
735	736	1.8524	2.8055	2I	1.8362	ACTIVE	9.9594	10.3499	11.9613	6.2758	8.3056	12.7941	16.5453	1.8711	5.8322	3.751	9.7359	4.0869	4.3673	6.138	8.2647	5.0865	6.5252	3.0372	170.8899	72.6499	TRANS	rep1	82.248775
736	737	1.7231	2.7204	2I	1.9007	ACTIVE	10.239	10.2677	10.9781	7.0109	8.5045	12.8616	16.3808	2.0146	6.1422	3.5942	9.2525	4.2649	4.0341	6.3946	8.1709	5.1771	5.8851	3.0142	-169.0032	79.4572	TRANS	rep1	64.19946899999997
737	738	1.9541	2.4937	2I	2.0232	ACTIVE	10.7348	10.3652	11.5535	7.18	7.9544	12.9875	16.7915	2.0245	5.8086	3.6517	9.785	4.2972	4.5107	6.3465	8.0349	4.8619	5.7973	3.2444	-173.5062	71.0175	TRANS	rep1	63.346829000000014
738	739	1.7393	2.3755	2I	1.6579	ACTIVE	9.7528	10.2739	11.6293	6.9814	7.913	12.8049	16.386	2.0516	6.1057	3.5318	10.335	4.2836	4.54	6.6824	8.2319	5.0793	6.126	2.8931	-168.0689	75.47	TRANS	rep1	80.37459299999998
739	740	1.8985	2.1621	2I	1.9661	ACTIVE	9.6301	9.8536	11.3368	7.4551	7.3932	12.7986	15.787	2.0275	5.0304	4.6111	9.7208	3.9634	4.5028	6.5712	8.5044	5.2648	6.5303	3.0453	-175.8036	76.911	TRANS	rep1	82.40273699999997
740	741	1.7945	2.67	2I	1.8727	ACTIVE	9.7439	10.5013	11.4068	7.2305	8.4801	12.5673	16.2312	1.9165	6.1815	4.2517	9.6348	3.9003	4.1167	6.1213	8.0969	5.0924	5.786	2.7296	-169.5414	67.4238	TRANS	rep1	72.20868299999998
741	742	1.6774	2.2449	2I	2.0742	ACTIVE	10.6892	9.9827	11.0097	6.9154	8.633	12.8814	15.915	2.2105	5.9696	3.357	9.5689	4.5133	4.4003	6.5332	8.0655	4.772	6.1176	3.1629	-175.5792	76.518	TRANS	rep1	60.09544900000003
742	743	1.8141	2.3359	2I	1.9649	ACTIVE	9.6874	9.7716	11.3685	7.4457	7.9461	12.514	16.3718	1.8637	5.5209	3.8388	9.0452	4.0224	4.7583	6.1245	8.5342	5.057	6.3353	2.5301	-176.6591	93.6486	TRANS	rep1	79.66279499999993
743	744	1.8128	2.2903	2I	1.7266	ACTIVE	10.6764	10.0341	11.332	7.2233	8.0327	12.3336	16.0282	1.9955	5.594	3.6524	9.5452	4.0356	4.2491	6.354	7.9716	4.9003	5.3528	3.0774	-171.4016	87.1923	TRANS	rep1	64.01227600000001
744	745	1.7463	2.3376	2I	2.6528	ACTIVE	10.7614	9.7506	11.1563	7.0421	7.8298	12.7619	16.6556	1.9303	5.3734	3.7954	9.4012	4.1441	4.2011	6.3449	8.4249	5.0907	6.2191	3.0963	175.7772	69.8429	TRANS	rep1	65.549691
745	746	1.6704	2.4836	2I	1.8432	ACTIVE	10.8374	10.1063	11.6072	7.0452	8.175	12.9092	15.8355	2.0749	6.5141	3.3395	9.1815	4.4182	3.9711	6.7508	8.4488	4.896	5.6306	3.2496	-175.8906	90.9006	TRANS	rep1	64.02873999999997
746	747	1.6559	3.0755	2I	1.9455	ACTIVE	10.6551	10.3934	11.1487	6.756	7.5571	12.6715	17.1664	1.953	6.4563	3.5333	9.3199	4.0952	4.096	6.0503	7.7093	4.9437	6.3787	2.4823	177.0719	70.1474	TRANS	rep1	65.34787399999999
747	748	1.7815	2.7988	2I	1.6873	ACTIVE	10.8238	10.1414	11.3485	6.8911	7.8528	12.8896	16.4359	1.8778	6.5723	3.0537	9.3078	4.0943	4.0944	6.2433	8.1801	5.2656	6.7491	3.1132	170.2191	67.9972	TRANS	rep1	64.25656500000002
748	749	1.7786	2.3447	2I	2.3216	ACTIVE	10.7237	10.2615	11.1664	7.6251	7.5349	12.3052	16.0887	2.1205	5.9591	2.9875	8.9145	4.1312	4.1812	6.2751	8.5453	5.1186	6.6578	2.9467	-179.0432	52.3415	TRANS	rep1	60.14747300000002
749	750	1.7613	3.0748	2I	1.734	ACTIVE	10.84	10.3827	11.1615	6.6972	8.1303	12.5043	16.8582	2.1368	6.1582	2.9067	8.6676	3.9085	4.5353	6.5179	8.1329	4.6304	6.4701	3.3441	167.5595	86.6537	TRANS	rep1	60.257420999999994
750	751	1.9037	2.2216	2I	2.0422	ACTIVE	10.6284	9.8521	11.365	7.0331	7.8843	12.4499	16.1078	2.0704	5.7604	3.2916	9.1172	4.3288	4.4949	6.2391	7.9807	4.8913	5.6599	2.865	177.9776	94.1035	TRANS	rep1	68.36909800000001
751	752	1.7461	2.3936	2I	1.6239	ACTIVE	10.7356	10.067	11.6918	7.5147	7.7274	12.4826	16.1067	1.8209	6.2309	3.2515	9.3821	4.0402	4.7272	6.8511	8.3675	4.7562	6.2589	2.7112	169.0466	80.7874	TRANS	rep1	65.937118
752	753	1.877	2.7046	2I	1.7934	ACTIVE	10.1596	10.3618	12.2392	7.0841	7.9037	12.3773	15.8038	1.9108	5.4447	3.4501	9.1921	4.224	4.2561	6.5664	8.9387	5.296	5.6933	2.9281	175.9028	100.22	TRANS	rep1	78.79034200000001
753	754	1.8444	3.7314	2I	1.8686	ACTIVE	10.5094	10.3591	11.603	7.6956	7.661	12.6489	15.4477	2.2725	6.4327	2.5952	8.892	4.4116	4.1577	6.7667	8.1559	5.0995	5.965	2.92	-178.3504	80.9038	TRANS	rep1	65.36973400000002
754	755	2.2506	2.1423	2I	1.8246	ACTIVE	10.4354	10.7548	11.5632	6.6793	7.9186	13.1102	16.6486	2.0439	6.0556	3.4887	9.3155	4.0547	4.117	6.4719	8.519	5.2182	5.9324	3.123	-170.8232	69.3429	TRANS	rep1	68.13808599999999
755	756	1.8101	2.721	2I	2.051	ACTIVE	10.659	10.2273	11.2757	7.3454	8.2012	12.6473	15.5992	1.8008	6.1939	3.636	9.2405	4.1112	4.3729	6.7945	8.0647	5.0163	6.1808	2.945	179.5031	74.4024	TRANS	rep1	60.627038999999996
756	757	1.7358	2.5963	2I	1.8183	ACTIVE	10.319	10.1054	11.5509	6.8344	7.8156	12.9236	15.6626	2.09	6.277	2.8971	9.0606	4.2857	4.1061	6.6	8.4245	5.4658	5.6855	3.3224	-179.3331	74.7023	TRANS	rep1	74.21154100000001
757	758	1.9484	2.1418	2I	1.9544	ACTIVE	10.277	10.1788	11.4907	7.1368	7.7424	13.2326	15.3465	2.0253	5.865	3.3217	9.5295	4.0852	3.8522	6.4231	8.2192	5.0539	5.8623	3.3316	-173.6567	78.2842	TRANS	rep1	72.18080700000004
758	759	1.7614	2.2146	2I	1.8841	ACTIVE	10.5794	9.9671	11.5593	7.427	7.4717	12.7252	15.6589	1.8841	5.3226	3.5525	10.3228	3.8224	4.218	6.9414	8.8437	5.0166	6.7345	3.3526	169.5371	66.39	TRANS	rep1	69.63426499999997
759	760	1.6974	2.2452	2I	1.7355	ACTIVE	10.4286	10.3187	10.9488	7.5313	7.6749	13.0856	15.6337	2.1396	6.1762	3.7595	9.4737	4.2981	4.2375	5.9768	8.43	4.8832	6.1507	3.2094	169.3707	90.3886	TRANS	rep1	61.849582
760	761	1.805	2.3394	2I	1.7841	ACTIVE	10.3894	10.3623	10.8277	7.1362	7.8608	13.3078	16.2638	2.2907	5.9738	2.8018	9.2733	4.3807	4.071	6.4173	8.2681	5.0896	6.1914	3.4522	-167.8152	66.5492	TRANS	rep1	62.506418999999994
761	762	1.6528	2.4001	2I	1.8145	ACTIVE	10.1732	10.1597	10.8632	6.6586	8.0128	12.8816	15.9604	2.1253	5.8428	4.1212	9.3045	3.8451	4.3545	6.3318	8.2048	4.8969	6.4922	3.154	-179.7131	56.4122	TRANS	rep1	69.71839399999999
762	763	1.678	2.8454	2I	1.8895	ACTIVE	10.1268	9.6893	11.3838	6.6156	8.1089	12.2727	15.96	2.0776	5.8534	3.663	9.4049	4.2637	3.9575	6.4265	8.2231	5.0083	6.2455	3.1911	-176.6298	82.2989	TRANS	rep1	78.48517800000002
763	764	1.8836	2.266	2I	1.9211	ACTIVE	9.4087	10.0292	11.4669	7.2081	8.3514	13.0254	15.6933	1.9073	5.5353	3.7921	9.1387	4.0326	4.3874	6.5352	8.5833	5.1928	5.4039	2.9413	-176.1386	86.3556	TRANS	rep1	82.00391400000001
764	765	1.7776	2.5657	2I	1.9034	ACTIVE	9.6282	10.0837	10.8946	7.0686	8.0385	13.0166	15.8631	2.2337	5.8656	2.7921	9.6766	3.9212	4.4721	6.0488	8.7847	5.1589	5.9857	3.0096	-179.841	80.0838	TRANS	rep1	75.722564
765	766	2.0227	2.2618	2I	1.7231	ACTIVE	10.3727	9.9024	11.7639	7.7496	8.3113	12.6778	15.4605	2.0358	5.9902	3.4874	9.5935	4.2995	3.9512	5.7766	8.6713	4.9038	6.1698	3.093	-175.4404	76.6033	TRANS	rep1	68.55232199999998
766	767	1.7649	2.4141	2I	1.9131	ACTIVE	9.2735	10.1657	11.2359	6.9768	7.9253	12.8831	16.2472	1.8683	6.2652	3.4958	9.1142	4.1281	4.2749	5.9869	8.527	5.4316	5.8665	2.8604	175.1248	81.8475	TRANS	rep1	84.49636799999996
767	768	1.8147	2.5124	2I	1.7755	ACTIVE	9.7397	9.9474	11.1432	7.2988	7.7083	12.542	15.5515	2.0959	5.3553	3.7954	9.9733	4.4452	4.3085	6.2709	8.9168	5.2667	5.9221	3.0283	175.1371	63.8319	TRANS	rep1	77.68575100000001
768	769	1.8305	2.3335	2I	1.7639	ACTIVE	10.132	10.2188	11.0849	7.1098	7.805	12.7996	15.8836	1.8656	6.0744	4.0469	9.9098	4.2371	4.3243	6.0149	8.5111	4.9974	5.9322	2.8189	-170.4949	71.8062	TRANS	rep1	70.115387
769	770	1.6049	2.2377	2I	1.6941	ACTIVE	10.2854	10.1366	11.4154	7.2109	8.2687	12.9342	16.3599	1.9097	5.9923	3.6239	9.8036	4.0351	4.2807	6.5155	8.4243	5.0298	5.8345	3.23	-177.1281	82.0349	TRANS	rep1	68.479578
770	771	1.8907	2.5126	2I	1.9479	ACTIVE	10.106	10.6295	11.1205	7.3605	7.786	12.6024	16.0894	1.918	6.1153	4.1207	9.5614	3.8379	4.2816	6.0536	7.9668	4.8569	5.9957	3.0253	-176.3879	89.808	TRANS	rep1	66.20010499999998
771	772	1.6915	3.5562	2I	1.7603	ACTIVE	10.0542	9.8464	10.9356	7.2898	8.0208	12.9247	16.0479	1.8225	6.08	4.2157	9.6686	3.6896	3.9133	6.2899	8.2283	5.133	6.3142	3.057	169.8156	68.8771	TRANS	rep1	70.45153000000002
772	773	1.8367	2.3718	2I	1.8186	ACTIVE	10.2051	10.2923	11.2088	7.4593	7.7278	12.8202	16.4048	2.137	6.5837	2.8282	9.654	4.3767	4.229	6.2392	7.8583	4.8307	6.9409	2.9187	178.6408	75.723	TRANS	rep1	67.82335700000002
773	774	1.9802	2.4913	2I	1.7747	ACTIVE	10.2019	10.0877	11.4426	7.5496	7.7157	12.9611	16.1171	2.3887	7.0921	2.7043	9.7067	4.6373	4.5297	6.3261	8.5561	5.164	6.7941	3.0258	175.7215	81.6422	TRANS	rep1	71.05096900000001
774	775	1.9258	2.383	2I	2.0096	ACTIVE	10.0867	10.1537	11.3216	7.3712	8.1678	13.0485	15.2915	2.0197	6.2186	3.4357	9.6987	4.0128	4.527	6.5778	8.5458	4.6992	6.4642	3.1141	179.8557	76.5296	TRANS	rep1	69.87560099999996
775	776	1.9347	2.783	2I	1.7869	ACTIVE	9.8542	10.292	11.1815	7.3226	7.8031	12.542	15.9499	2.3478	6.914	2.8347	9.2972	4.7879	4.0634	6.2958	8.0912	5.0476	6.4282	2.7719	178.8876	77.9766	TRANS	rep1	73.11130499999999
776	777	1.8285	2.6884	2I	1.8043	ACTIVE	10.4692	10.1154	11.4073	6.7425	7.5488	12.8534	16.2446	2.08	6.748	3.0375	9.0709	4.3212	4.0417	6.2583	8.5449	5.0733	6.6562	2.8477	167.1238	54.2427	TRANS	rep1	72.633263
777	778	1.8707	2.4473	2I	1.8954	ACTIVE	9.9243	10.0272	10.99	6.9292	7.5755	12.4188	15.4892	2.1763	6.3249	3.3996	9.6378	4.0636	4.5477	6.1913	8.2232	5.2341	7.0789	3.0259	-172.4208	80.5757	TRANS	rep1	76.04733300000001
778	779	1.8335	2.469	2I	1.7881	ACTIVE	10.2458	10.0344	11.2416	7.2852	7.7704	12.6073	16.0707	1.9071	5.774	3.9275	9.6146	3.7933	3.9866	6.3886	8.8119	5.2164	5.5946	3.1902	-179.3204	87.7181	TRANS	rep1	70.37800200000001
779	780	1.9611	2.57	2I	1.9427	ACTIVE	10.2629	9.8906	11.3942	7.501	7.5811	12.8342	16.0181	2.0395	6.1599	3.33	10.2024	4.3208	4.2391	6.3863	8.0044	5.0287	7.3034	3.1957	-175.5584	107.6508	TRANS	rep1	72.241481
780	781	1.9482	2.4927	2I	1.9276	ACTIVE	10.2508	10.1751	10.8763	7.975	7.7075	12.9057	16.3157	1.8084	5.4545	4.3175	9.9694	3.9379	3.9384	6.316	8.9777	5.2556	6.5477	3.2469	-171.3121	79.7841	TRANS	rep1	61.87463700000001
781	782	1.6988	2.4567	2I	1.9983	ACTIVE	10.4662	10.1903	11.2149	7.3951	7.5832	12.7667	16.545	1.8743	5.8286	3.8099	9.0635	3.9505	4.3874	6.6183	8.8353	5.2703	5.947	3.1702	-177.0834	100.6266	TRANS	rep1	66.04905099999999
782	783	1.7118	2.6444	2I	1.904	ACTIVE	11.0359	10.2286	11.7693	7.1816	7.1657	13.0596	15.5714	1.7784	6.2146	3.7792	10.2893	3.8919	4.1634	6.4561	8.5064	5.2088	5.667	2.9735	-168.5025	84.4191	TRANS	rep1	66.11568799999995
783	784	1.7792	2.5451	2I	1.9816	ACTIVE	10.2041	10.2238	10.8211	7.7953	7.4638	13.1438	15.1712	2.0268	6.8899	4.2649	10.3043	4.4122	4.3956	6.1774	8.0999	4.9848	5.8671	3.0542	178.6366	77.0895	TRANS	rep1	64.08236999999997
784	785	1.8724	2.2057	2I	1.9136	ACTIVE	10.441	10.3211	10.9649	8.3649	7.7509	12.8959	16.0386	2.0573	6.8675	3.6431	9.8091	4.2513	4.3305	6.2252	7.9412	4.9648	6.8649	3.1653	-163.3955	55.4987	TRANS	rep1	56.13396099999994
785	786	1.8875	2.7185	2I	2.0001	ACTIVE	10.2551	9.9804	11.056	7.5663	7.6976	12.8763	16.2376	1.9947	6.7144	4.6542	9.8465	4.121	4.4206	6.3863	8.2667	5.3844	6.5906	3.5725	-175.7618	81.1937	TRANS	rep1	67.56793099999999
786	787	1.713	2.379	2I	1.7977	ACTIVE	9.9595	10.1923	10.9171	7.5247	7.2963	12.303	15.9532	1.8601	6.3032	4.0902	9.782	3.9687	4.81	6.0912	8.2355	4.6269	6.0089	3.3955	-174.2481	74.7258	TRANS	rep1	71.31108
787	788	1.8279	2.3848	2I	1.8716	ACTIVE	10.5865	10.0994	11.0851	8.0472	8.4217	12.5243	15.8361	2.0419	6.978	2.9395	9.7423	4.433	4.2418	6.4488	8.5642	5.3215	6.2818	3.3038	-167.9148	97.6105	TRANS	rep1	55.32505999999998
788	789	1.6672	2.5879	2I	1.7782	ACTIVE	10.0293	10.3093	11.1778	7.8857	7.8452	12.6964	15.557	2.1677	6.4379	3.7405	9.4372	4.122	4.3347	6.5268	8.3529	4.8699	5.7305	2.9279	-164.221	82.7747	TRANS	rep1	66.640525
789	790	1.628	2.4854	2I	1.8075	ACTIVE	10.674	10.3819	11.1296	8.1034	7.6372	12.7975	15.8386	2.0902	6.68	3.4314	10.0333	4.2762	4.3226	6.1213	8.4915	5.0875	6.7941	2.8481	164.5394	86.9308	TRANS	rep1	56.05508599999996
790	791	1.764	2.6133	2I	1.8774	ACTIVE	10.142	10.3977	10.9904	7.0445	7.9674	12.9928	15.5442	1.831	6.2818	4.451	10.5321	4.2024	4.1483	6.5818	8.1669	5.1596	5.7216	2.8213	177.1009	111.1565	TRANS	rep1	67.31194199999999
791	792	1.8109	2.4341	2I	1.8516	ACTIVE	10.7028	10.0521	11.2508	7.4776	7.4245	12.7865	15.3373	1.8979	5.8753	3.7612	9.8673	3.4101	4.5475	6.1007	8.4501	5.5482	7.3143	3.1419	165.6151	72.2776	TRANS	rep1	64.32206
792	793	1.8366	2.3743	2I	1.8438	ACTIVE	10.2219	10.2919	11.047	7.4306	8.0059	12.7927	15.1864	1.8296	5.8743	4.4056	10.2747	3.7842	4.5099	5.9713	7.713	5.0137	6.2565	2.7805	178.5604	79.6216	TRANS	rep1	64.83968500000003
793	794	1.7737	2.4031	2I	1.8052	ACTIVE	10.2623	10.3247	11.7031	8.1463	7.8156	12.7827	16.2428	1.7404	6.3684	4.1348	10.4341	3.9818	4.5114	6.3798	8.3717	5.1887	6.1303	2.8766	-179.2841	82.6169	TRANS	rep1	66.45398999999998
794	795	1.9484	2.5159	2I	1.9012	ACTIVE	10.068	10.2456	11.8469	7.4462	7.6231	12.5505	15.6486	1.9523	5.5144	3.7463	10.3182	4.1701	4.3381	6.5074	8.2095	4.8139	5.8018	3.0302	-177.1176	92.2028	TRANS	rep1	76.59998100000001
795	796	1.622	2.3506	2I	1.6729	ACTIVE	10.2603	9.9162	10.6254	7.6544	8.1022	12.8588	15.945	1.9587	6.027	3.8794	9.9839	4.0478	4.1129	6.2368	8.4371	4.8111	6.3947	2.89	179.3085	82.5021	TRANS	rep1	61.39052899999999
796	797	1.8202	2.4778	2I	1.8144	ACTIVE	10.6075	10.0891	11.4202	7.6149	7.6927	12.6347	16.6372	1.9267	5.8083	3.5838	9.8921	4.2718	4.6734	6.0248	8.2568	5.0822	6.2429	2.9776	173.3218	77.6018	TRANS	rep1	64.69079299999996
797	798	1.915	2.5592	2I	1.8196	ACTIVE	10.9868	10.3434	11.0618	7.5068	7.7392	12.2638	16.5518	2.0867	6.6421	2.8714	9.3291	4.4697	3.7884	6.1281	8.0558	4.8646	5.9188	2.9593	-174.4554	83.994	TRANS	rep1	54.45516600000002
798	799	1.771	2.2553	2I	1.7769	ACTIVE	10.4172	10.1062	11.2609	7.3135	7.8317	12.4428	16.425	1.8275	5.5333	4.295	9.9022	4.1948	4.1757	6.3815	8.359	4.802	5.7547	2.9491	-166.7343	95.5215	TRANS	rep1	67.03456500000001
799	800	1.7348	2.655	2I	1.8379	ACTIVE	10.442	10.3927	11.2853	7.5982	7.5904	12.5251	17.0184	2.0081	6.6417	3.7496	10.1226	3.9636	4.2245	6.2205	8.2841	5.0169	5.7014	3.3205	-179.0295	73.5865	TRANS	rep1	64.17613699999998
800	801	1.8749	2.3357	2I	1.7667	ACTIVE	10.5159	10.1421	11.6322	7.2789	8.4672	12.6613	16.1108	2.0994	6.1376	3.1135	9.9752	3.9266	4.4188	6.0874	8.4676	5.13	5.7124	3.0746	168.2897	88.2274	TRANS	rep1	65.62067099999999
801	802	1.855	2.2227	2I	1.7346	ACTIVE	10.5159	10.1413	11.1156	7.728	8.3346	12.7668	16.4337	2.087	6.0112	3.7315	10.3606	4.2397	4.5457	5.9121	8.6524	5.2709	5.8392	3.2197	176.7453	97.9271	TRANS	rep1	58.77440100000001
802	803	1.7481	2.24	2I	1.921	ACTIVE	10.7043	10.7808	11.5472	7.0561	7.7478	12.901	16.4215	1.8755	5.9549	4.1984	9.8402	4.0244	4.1823	6.0955	8.1496	5.2151	6.1317	2.8677	175.4855	90.0298	TRANS	rep1	62.424179000000066
803	804	1.6848	2.4435	2I	1.8215	ACTIVE	10.8103	10.5384	11.3937	7.3528	7.1534	12.5318	17.1134	1.8069	5.7915	3.8601	10.5652	4.0155	4.3609	5.8149	8.157	5.2724	5.9537	2.9768	177.1112	81.0171	TRANS	rep1	62.570926000000014
804	805	1.5868	2.174	2I	1.8069	ACTIVE	10.2132	10.8182	11.2267	7.405	8.1653	12.6324	16.9144	2.1757	5.215	4.3579	9.879	4.2444	4.2004	6.8301	8.6364	5.1947	5.8803	3.0675	-174.3792	86.022	TRANS	rep1	61.921610999999984
805	806	1.7895	2.2181	2I	1.7921	ACTIVE	10.1882	10.0767	11.4647	7.2323	7.7997	11.8009	16.8772	1.9825	6.7443	3.5635	9.8667	4.3702	4.3787	6.466	8.2985	4.7895	6.7353	3.0098	149.2417	82.8508	TRANS	rep1	73.10066699999999
806	807	1.9272	2.6961	2I	1.8155	ACTIVE	10.4981	10.3526	11.6879	7.8198	7.8859	12.6034	16.5084	1.759	5.36	4.3096	10.5649	3.7628	4.3757	6.8004	8.4248	5.0625	6.3169	3.0112	162.6652	93.9529	TRANS	rep1	64.39684
807	808	1.8223	2.2287	2I	1.7399	ACTIVE	10.0603	10.4199	11.3439	6.4553	8.0467	12.5178	16.099	2.0082	6.0514	4.0042	9.5484	4.3407	4.3077	6.7256	8.3854	5.0922	6.1865	3.1364	165.3854	92.4664	TRANS	rep1	74.85189199999996
808	809	1.6935	2.0113	2I	1.9356	ACTIVE	10.5977	10.3811	11.6948	6.4089	7.3527	12.6342	15.946	1.919	5.8031	3.3156	9.1644	3.9483	4.1061	6.8396	8.3618	5.0819	5.8105	3.1529	172.9759	94.1848	TRANS	rep1	74.50549299999997
809	810	1.6171	3.4245	2I	1.8707	ACTIVE	10.8324	10.3498	11.9128	7.1247	8.0803	12.691	16.2707	2.3849	6.7647	3.25	9.6299	4.4662	4.2831	6.4301	8.4233	5.4362	5.7963	3.031	167.4757	95.4545	TRANS	rep1	65.02132999999998
810	811	1.7799	2.261	2I	1.7097	ACTIVE	10.3944	10.6715	11.4303	7.4211	7.8294	12.7244	16.0048	2.1896	7.2229	2.9793	9.1942	4.5709	4.6826	6.5485	8.4016	4.7521	5.9035	3.0963	174.6019	76.0417	TRANS	rep1	63.93119100000001
811	812	1.6926	2.1046	2I	1.7356	ACTIVE	10.0802	9.8487	11.9829	7.5418	8.3056	12.5271	16.5773	2.0318	6.1257	3.2008	9.1484	4.0689	4.377	6.3621	8.1538	5.1025	5.9994	3.4997	165.9619	92.9065	TRANS	rep1	76.52043100000003
812	813	2.0571	2.6606	2I	1.7975	ACTIVE	10.2681	10.637	11.7217	7.2804	7.9675	12.8979	17.069	2.2827	5.0127	4.0165	9.8679	3.8053	4.4719	5.7493	8.344	4.99	5.7602	3.437	176.758	85.1228	TRANS	rep1	68.83958599999994
813	814	1.8763	2.6927	2I	1.7365	ACTIVE	10.2439	10.0184	11.5555	7.387	7.8779	12.6327	16.7572	1.8969	5.9471	3.6314	9.1971	3.8958	4.3433	6.8037	8.8072	5.3231	5.844	3.2084	172.3262	76.3933	TRANS	rep1	72.18244199999998
814	815	2.131	2.627	2I	1.7658	ACTIVE	10.0819	10.1913	11.2275	7.242	7.6824	12.1738	16.6774	2.2568	6.9427	2.9434	8.5238	4.3514	4.2961	6.4682	8.1699	4.9239	5.6937	2.8234	170.3858	82.3749	TRANS	rep1	72.151434
815	816	1.7756	2.3734	2I	1.8094	ACTIVE	10.6931	10.2228	12.0006	7.7043	8.545	12.7512	16.7384	1.9468	5.496	4.1233	10.2966	4.2881	4.4338	6.1204	8.5211	4.9536	5.7943	3.1257	173.3386	78.1616	TRANS	rep1	62.71022099999999
816	817	1.6938	2.4443	2I	1.8251	ACTIVE	9.825	9.9886	11.4684	7.3518	7.9676	12.9782	17.6984	1.992	6.1639	3.2656	9.488	4.5003	4.7049	6.7505	8.1051	4.8777	5.4291	3.4975	174.5505	101.8972	TRANS	rep1	77.41499400000001
817	818	1.9782	2.9138	2I	1.8176	ACTIVE	10.2791	10.201	11.8065	7.2017	7.4208	11.9838	16.7849	2.8369	7.0132	2.5074	9.5857	5.1691	4.2373	5.9827	8.3927	5.4581	5.7882	2.95	-170.7068	97.5821	TRANS	rep1	76.12686199999996
818	819	1.6904	2.3015	2I	1.7215	ACTIVE	9.9406	10.3064	11.5422	6.4688	7.6807	12.5416	16.4441	2.1028	6.4536	2.8737	8.8411	4.3498	4.1465	6.655	8.1981	5.1201	5.9708	2.9211	-178.7619	65.2829	TRANS	rep1	81.07574600000001
819	820	1.7685	2.3491	2I	1.9344	ACTIVE	9.9132	10.4401	11.492	7.1541	7.575	12.7469	16.4193	2.8451	7.1155	2.2987	9.3912	4.2734	4.6374	6.4221	8.4577	5.2401	5.8934	3.22	177.5431	83.8378	TRANS	rep1	76.21566999999999
820	821	1.9775	2.2607	2I	2.2932	ACTIVE	9.752	10.1236	11.7582	7.3018	8.0116	13.1537	16.5942	1.7981	5.6059	3.6563	9.6238	3.9504	3.968	6.7082	8.3173	5.253	5.9892	3.4363	156.0752	80.9	TRANS	rep1	80.16608199999999
821	822	1.6822	2.399	2I	1.6047	ACTIVE	9.9228	9.9193	11.0355	7.008	7.7401	13.0019	16.3853	1.8098	5.658	3.8901	8.6906	3.5711	4.3284	6.1874	8.1035	5.1123	5.7745	3.2964	167.4249	94.3764	TRANS	rep1	75.94845299999997
822	823	1.9807	2.5917	2I	1.8081	ACTIVE	9.3002	10.4535	12.0009	8.0395	8.221	12.6372	15.7903	2.1298	6.161	3.8367	9.8356	4.1859	4.714	6.1615	8.4328	5.6348	5.8339	2.7758	176.6556	69.2497	TRANS	rep1	80.62738299999998
823	824	2.02	2.4843	2I	1.7388	ACTIVE	9.5865	9.972	11.8276	7.0545	7.6306	13.2052	16.5709	2.0296	6.0799	3.6405	10.5147	3.9766	4.3949	6.1368	8.4246	5.1677	5.5914	3.2113	177.9957	84.3422	TRANS	rep1	87.89342900000003
824	825	1.6545	2.5888	2I	1.6553	ACTIVE	10.1254	10.1444	11.4992	7.7	7.5754	12.1216	15.9537	1.9364	6.2247	3.9807	8.9979	3.9371	4.6031	6.2153	8.6389	5.1309	6.3384	3.0692	176.1087	87.6135	TRANS	rep1	72.02027399999997
825	826	1.959	2.2458	2I	1.8175	ACTIVE	10.8964	10.1386	11.3744	7.4398	8.0813	12.625	16.0794	1.8355	4.9977	3.9024	9.5635	3.6995	4.216	6.6947	8.9217	4.913	6.0432	2.948	-169.333	83.2573	TRANS	rep1	58.80567799999994
826	827	1.8068	2.6466	2I	1.8293	ACTIVE	9.7558	10.2147	11.2866	7.2646	7.8741	12.6464	15.8979	1.9274	5.5326	4.2292	9.3246	3.6852	4.4803	6.0292	8.4009	5.096	6.3683	3.2994	-177.7433	84.4716	TRANS	rep1	76.073644
827	828	1.8512	2.4588	2I	1.9678	ACTIVE	9.6933	10.092	11.4421	7.4509	7.5596	12.5925	15.3097	1.69	5.3074	4.7731	8.8819	3.5215	4.116	5.9898	8.6352	5.1806	5.8512	2.8707	-172.3201	87.8254	TRANS	rep1	79.79137199999997
828	829	2.5553	2.3989	2I	1.7901	ACTIVE	9.8893	10.5629	11.5504	7.3328	7.3262	12.6885	15.9225	1.8336	5.6049	4.109	8.944	4.0051	5.1438	6.3232	8.337	4.8608	5.6959	2.962	-163.1661	85.0513	TRANS	rep1	76.326187
829	830	2.1465	2.4174	2I	1.851	ACTIVE	9.785	10.0827	11.4136	6.4986	7.6811	12.4832	16.3382	1.8609	5.4636	4.0574	8.5476	3.8644	4.2698	5.9501	8.3193	5.0923	6.263	3.2475	-173.3105	66.2135	TRANS	rep1	83.66367799999998
830	831	1.7997	2.4999	2I	1.8369	ACTIVE	10.579	10.1963	11.4811	6.5695	7.3976	12.7283	16.3359	1.882	5.3211	4.8386	8.7385	3.5493	4.7104	6.4983	8.8167	5.39	6.5706	2.7496	156.2548	78.6341	TRANS	rep1	72.98733299999998
831	832	2.0988	2.5294	2I	1.7785	ACTIVE	11.0741	10.0531	11.5324	6.5626	7.9871	12.633	16.0069	1.8692	5.2654	4.2144	8.6673	3.7774	4.3207	6.005	8.6977	5.0698	5.8435	3.082	175.7362	96.6309	TRANS	rep1	64.36798499999998
832	833	1.9302	2.2019	2I	1.9061	ACTIVE	9.9833	10.5777	11.0716	6.3755	8.0861	12.8135	15.83	2.0179	5.3769	4.5363	8.7025	3.3223	4.944	5.8475	8.2462	4.7734	6.6722	4.0687	177.7042	63.4875	TRANS	rep1	72.57858100000001
833	834	2.364	2.7305	2I	1.8714	ACTIVE	10.0632	9.7986	11.1949	6.1653	7.7189	12.3701	16.8587	2.1746	5.9078	3.5391	8.0888	4.5015	4.5594	6.1168	8.5778	5.0585	5.5845	3.1075	-177.8569	90.372	TRANS	rep1	81.73087699999999
834	835	2.1332	2.3061	2I	2.0051	ACTIVE	10.4987	10.3456	11.249	6.3671	8.3863	12.3304	16.6282	1.7493	5.5294	4.1052	8.4251	3.7784	4.2132	5.4605	8.1821	4.9792	5.7378	3.1883	-175.6401	77.9811	TRANS	rep1	67.01211900000001
835	836	1.7395	2.5501	2I	2.0248	ACTIVE	9.8767	10.1392	11.2075	6.5699	8.1544	12.7049	15.9329	1.9095	6.1496	4.0719	8.7644	3.8132	4.4895	6.0373	8.0775	4.8689	5.9599	3.1555	-178.1286	79.9143	TRANS	rep1	77.11110399999998
836	837	1.8902	2.0597	2I	1.7157	ACTIVE	9.7205	10.456	11.6881	6.7253	8.1533	12.3011	16.026	1.8542	5.8487	3.3098	9.418	3.9965	4.3037	6.8412	8.451	5.1441	6.2693	3.1843	-175.808	68.5086	TRANS	rep1	80.352934
837	838	1.782	2.6016	2I	1.7801	ACTIVE	9.9926	9.9691	11.2766	6.822	7.8167	12.4814	16.0198	2.0512	6.3883	3.6683	8.6306	3.9032	4.5734	6.6626	8.3107	4.9528	7.0328	3.1835	178.8128	70.2998	TRANS	rep1	77.53385199999997
838	839	1.6672	2.6279	2I	1.9511	ACTIVE	9.9818	10.3016	11.3195	7.0082	7.9388	12.5146	16.9746	2.0111	6.2478	3.3559	8.7058	4.2918	4.3955	6.3133	7.8833	5.0563	5.9405	3.1604	-171.2088	91.2273	TRANS	rep1	73.73271899999997
839	840	1.8232	2.3756	2I	2.0769	ACTIVE	10.4345	10.4499	10.8564	6.7708	7.8819	12.5521	16.1318	2.0252	6.3071	3.8986	9.1204	4.0793	4.1161	6.3858	8.3245	4.9491	5.6601	2.7661	-178.5502	89.419	TRANS	rep1	63.64875700000002
840	841	1.8703	2.2669	2I	1.7987	ACTIVE	10.6418	10.1971	10.8482	6.8082	8.2723	12.4607	16.393	1.8983	5.0351	4.074	9.7149	3.8117	4.2148	5.768	8.2403	5.0458	5.8299	3.7004	179.6832	79.6239	TRANS	rep1	60.23479599999996
841	842	1.7518	2.7439	2I	2.1318	ACTIVE	10.3036	10.1411	10.9249	6.3769	8.1916	12.4824	15.6446	1.9542	5.8107	4.1858	9.4128	3.823	4.687	6.3861	8.4109	4.8936	5.9021	3.2461	-172.4785	85.2561	TRANS	rep1	69.38754899999998
842	843	1.8637	2.2514	2I	2.1445	ACTIVE	10.7468	10.5656	11.411	6.8777	8.72	12.7927	16.0742	1.9464	5.5909	3.6579	8.4001	4.1357	4.4035	6.639	8.2891	5.0286	6.4435	2.8712	154.6512	95.8471	TRANS	rep1	58.262549999999976
843	844	1.6081	2.5524	2I	2.0997	ACTIVE	10.6579	10.6034	10.9668	6.3324	8.299	12.5431	16.3389	2.2945	7.5835	2.6605	8.6031	4.6686	4.2212	6.5223	8.4819	4.8608	6.1746	3.536	-176.6293	59.095	TRANS	rep1	60.85459499999999
844	845	1.7561	2.198	2I	1.7637	ACTIVE	10.0667	10.2565	11.3207	6.4626	7.416	12.6463	16.0008	1.7567	5.506	3.9277	8.9159	3.7101	4.0789	6.3603	8.6183	5.1605	5.6086	3.3321	-176.9294	84.3278	TRANS	rep1	79.03941399999997
845	846	1.9325	2.7075	2I	1.8184	ACTIVE	9.5166	10.9062	10.6633	6.4274	7.9218	12.3868	15.9152	2.5214	6.5954	3.5405	9.1943	4.2035	4.2007	6.5052	8.6157	5.1252	5.5916	3.1912	179.9353	91.2213	TRANS	rep1	73.61991699999999
846	847	1.7479	2.8997	2I	1.5816	ACTIVE	9.6594	9.6999	11.289	6.6612	7.6844	13.3595	16.965	2.0073	6.2198	3.5118	8.466	4.0313	4.6311	6.6585	8.3282	5.0539	5.9031	3.3391	-160.5882	89.5154	TRANS	rep1	86.21305799999999
847	848	1.693	2.6971	2I	2.1506	ACTIVE	9.7292	10.0609	10.6531	7.0201	7.9871	12.048	16.3694	1.9357	5.6265	4.063	9.1144	4.0904	4.1198	6.1873	8.1576	4.983	5.9763	3.2482	-167.8609	76.2838	TRANS	rep1	72.81363299999998
848	849	1.8811	2.3565	2I	1.7948	ACTIVE	10.4592	9.948	11.3284	6.5715	8.1137	12.2624	16.0164	2.0704	6.2743	3.8221	8.8921	4.4505	3.9966	6.4234	7.683	5.0582	6.0218	3.2614	173.1855	92.3193	TRANS	rep1	71.46631399999998
849	850	1.6066	2.5928	2I	1.8867	ACTIVE	10.5148	10.3486	11.4009	7.0708	8.0888	12.3136	16.4275	2.1809	6.842	3.4543	8.3327	4.5734	4.7118	6.2687	8.4443	4.8192	6.5866	3.2593	172.5942	64.8705	TRANS	rep1	65.24631100000002
850	851	1.6816	2.4812	2I	1.8423	ACTIVE	10.2228	10.2276	11.2316	6.9741	7.7868	12.3297	17.078	2.0887	6.2741	3.266	9.2968	4.0377	4.1291	6.583	8.4165	5.4074	5.9292	3.1389	-171.2318	80.8995	TRANS	rep1	71.027152
851	852	1.6717	3.1138	2I	1.8919	ACTIVE	10.3656	10.2477	10.9664	7.3356	8.1282	11.9998	17.2876	2.091	6.5811	4.0176	9.1883	4.4379	4.1666	6.7177	7.8292	5.1003	5.6863	2.9649	176.4804	81.913	TRANS	rep1	62.33062599999997
852	853	1.7983	2.4894	2I	1.8035	ACTIVE	10.0631	10.2616	11.0753	7.0645	8.3385	12.4636	16.3559	2.14	5.9417	3.6837	9.6958	4.1042	4.2252	5.5942	8.2097	5.2198	5.6115	3.1463	178.8114	83.6753	TRANS	rep1	68.19744799999998
853	854	1.7581	2.6768	2I	1.7402	ACTIVE	10.2161	10.5414	11.2428	7.116	7.7282	12.5431	16.0898	2.1774	6.7706	4.0262	8.3383	4.2878	4.4322	6.4091	7.6915	5.1048	6.386	3.0676	171.4487	69.1822	TRANS	rep1	68.24379299999998
854	855	1.8479	2.5612	2I	1.8186	ACTIVE	9.7585	9.9609	11.3538	7.6452	8.1127	12.6909	16.2142	2.0002	6.4954	3.5877	9.2151	4.1612	4.2124	6.215	8.5712	5.4233	7.045	3.3709	-176.8218	53.2881	TRANS	rep1	74.92994699999997
855	856	1.6345	2.5484	2I	1.7592	ACTIVE	9.9526	10.5917	10.9626	7.1086	8.1116	12.8525	16.7806	2.1018	6.7517	3.6019	9.0724	4.2819	4.6776	6.3384	8.1071	4.8404	6.3233	2.8	160.7215	71.0081	TRANS	rep1	67.15561
856	857	1.9278	2.7056	2I	1.7632	ACTIVE	10.1892	10.2648	11.2716	7.3833	8.054	12.4537	16.6324	2.3812	7.1358	2.5101	8.5332	4.8225	4.5709	6.7636	8.0683	4.8679	6.8352	2.7901	162.8322	61.3325	TRANS	rep1	67.612008
857	858	1.739	2.7362	2I	1.828	ACTIVE	9.967	10.3985	11.2256	6.9996	8.1794	12.6952	16.3548	2.3699	7.1601	2.751	8.8439	4.1934	4.4195	6.834	8.6727	4.8178	5.6962	2.6675	177.9503	86.5812	TRANS	rep1	71.15089599999999
858	859	1.7299	2.4961	2I	1.9392	ACTIVE	9.6529	10.4084	10.9087	7.7369	7.6475	12.234	16.6872	2.2491	7.9295	2.4613	8.0251	4.9301	4.8306	6.8733	8.4609	4.936	6.4056	3.1455	168.5804	70.8443	TRANS	rep1	70.83774399999996
859	860	1.5898	2.6501	2I	1.8989	ACTIVE	10.542	10.0445	11.2774	6.8411	7.948	12.3911	15.6162	2.2239	7.6923	2.5827	7.9642	4.5577	4.3949	6.8022	8.361	5.234	6.5383	3.2308	-178.1871	64.4047	TRANS	rep1	68.23265199999997
860	861	1.6733	2.82	2I	1.7384	ACTIVE	11.0033	10.14	10.8623	6.3243	7.7809	12.5219	16.0191	1.8103	6.5405	3.8378	9.4311	4.0575	4.2382	6.4938	7.7984	4.9602	7.0316	2.7075	173.1757	54.9083	TRANS	rep1	61.20525999999998
861	862	1.658	2.4222	2I	1.7149	ACTIVE	10.2322	10.4304	10.7094	6.7579	7.8895	11.9885	16.1724	2.2919	7.4775	2.3641	8.0332	4.3946	4.5394	5.7629	8.093	5.0823	6.4737	3.5509	-178.0621	71.0908	TRANS	rep1	65.41922200000002
862	863	1.8546	2.5843	2I	1.928	ACTIVE	10.1659	10.0484	11.1528	6.8506	7.8779	12.3373	16.7132	1.7676	6.8594	3.847	10.1369	3.9655	4.5955	6.362	8.4264	5.211	6.5989	2.9293	-179.39	64.7735	TRANS	rep1	72.80083299999998
863	864	1.8068	2.9128	2I	1.7459	ACTIVE	10.2594	10.1379	11.2885	6.2871	8.4492	12.36	16.3532	1.9001	7.1468	3.8326	9.4896	4.2846	4.3336	6.1548	7.7798	4.8738	5.9635	2.8892	-166.1912	81.6682	TRANS	rep1	72.58499899999998
864	865	1.7316	2.815	2I	1.9843	ACTIVE	10.3387	9.8311	11.1511	6.6726	8.0128	12.2196	16.2902	1.8711	6.2432	3.0944	8.8162	4.1033	4.4015	6.2353	8.4342	4.8207	6.1686	2.9376	172.9188	83.773	TRANS	rep1	72.36845
865	866	2.067	2.255	2I	2.3285	ACTIVE	10.0593	10.1106	11.4584	6.3753	7.873	12.2349	17.2381	2.1863	6.35	3.218	8.9784	4.2863	4.929	6.7016	8.7395	4.8574	6.5788	3.048	169.6646	69.5122	TRANS	rep1	79.678597
866	867	1.723	2.5516	2I	1.8327	ACTIVE	10.4273	10.0522	11.125	6.3932	7.9232	12.2189	16.3951	1.9698	6.5402	3.0484	8.0261	4.3782	4.1569	5.8848	8.4247	5.0793	6.694	3.3624	156.0351	94.059	TRANS	rep1	71.40091899999996
867	868	1.9319	2.5821	2I	2.84	ACTIVE	9.6279	10.0116	10.9594	7.237	7.5979	12.1112	15.8676	1.8579	6.0224	3.4708	9.1012	3.9755	4.1616	6.5355	8.2089	5.0245	5.6802	3.1355	175.4457	76.8088	TRANS	rep1	78.10226699999996
868	869	1.7822	2.4425	2I	4.4181	ACTIVE	10.0643	10.2895	11.0665	7.5449	8.35	11.9601	15.6322	1.9243	5.8598	3.6518	8.6163	3.8489	4.2329	5.852	7.9354	4.9752	5.9549	3.4818	179.3642	96.3887	TRANS	rep1	64.79120799999998
869	870	1.9273	2.9876	2I	3.6095	ACTIVE	10.4749	10.0616	11.23	7.5284	8.4689	12.5246	15.8197	2.0099	6.1889	3.484	8.1192	4.074	4.5191	6.224	8.4982	5.1394	6.9002	3.4203	-175.1024	71.534	TRANS	rep1	61.575954999999965
870	871	2.0739	2.1704	2I	3.8956	ACTIVE	10.0904	10.5377	10.9312	7.0663	8.4355	12.2177	16.1846	2.3817	6.814	3.5913	9.8846	3.931	4.6272	5.9698	8.4708	5.1518	6.2699	2.812	-175.7145	74.3048	TRANS	rep1	63.869159999999994
871	872	1.75	2.4658	2I	3.6355	ACTIVE	9.9535	10.3572	10.5738	7.3952	8.6762	12.3767	15.7675	1.8672	6.3173	3.5603	8.3141	3.621	4.5197	6.2295	8.8575	5.3025	6.3428	2.7721	-179.6571	86.209	TRANS	rep1	60.629020999999995
872	873	1.7041	2.248	2I	1.7899	ACTIVE	9.4561	10.3045	11.4006	6.8566	8.6467	12.7285	16.3488	1.8673	5.8267	3.8202	9.6193	4.0061	4.1533	6.1415	8.4972	5.0753	6.0805	3.1576	173.488	80.6583	TRANS	rep1	79.298167
873	874	1.7308	2.5682	2I	2.1381	ACTIVE	9.9862	10.2285	10.7664	6.9449	8.1633	12.3623	16.2102	1.7965	6.116	3.889	8.9372	4.1618	4.2422	6.1003	8.3033	4.9607	5.8225	3.1539	167.714	81.199	TRANS	rep1	68.415674
874	875	1.7038	2.609	2I	2.0152	ACTIVE	9.5726	10.3693	11.7266	6.3381	7.6362	12.8833	16.5729	2.2138	6.4913	3.3298	8.261	4.3828	4.6848	6.5462	8.2622	5.0068	6.4141	3.2804	-166.7143	53.6798	TRANS	rep1	88.64488600000001
875	876	1.9729	2.5854	2I	1.9589	ACTIVE	9.7346	10.0862	11.3363	6.5133	7.9756	12.2312	16.672	2.6168	7.2735	2.4423	8.864	5.035	4.0909	6.5443	7.9718	5.4686	6.0339	2.9718	-171.474	90.3503	TRANS	rep1	82.02988299999998
876	877	1.8307	2.6542	2I	2.0444	ACTIVE	9.3828	10.2941	11.399	7.0651	8.1497	12.5582	16.0569	1.8003	5.9511	4.0259	8.5377	4.2436	3.9453	6.5247	8.0455	5.4619	5.7422	2.9689	176.4028	83.6004	TRANS	rep1	81.69717800000001
877	878	1.6829	2.5414	2I	2.0572	ACTIVE	9.7694	10.336	11.0045	7.093	7.9296	13.0704	15.8725	1.9332	5.9476	3.4333	8.5294	4.2056	4.8785	7.1888	8.4066	5.0343	6.5134	3.3104	170.3914	59.167	TRANS	rep1	73.17796099999998
878	879	2.0032	2.4369	2I	1.8523	ACTIVE	9.4992	10.3285	10.9172	6.7498	7.7332	12.3112	15.6981	2.3607	6.5829	2.5645	8.1771	4.6421	4.3871	5.9608	8.0032	5.3249	6.5259	3.5364	177.5174	59.2459	TRANS	rep1	79.533026
879	880	1.7883	2.5744	2I	1.7423	ACTIVE	10.1957	10.522	11.3502	7.4618	8.0113	12.8453	15.4535	2.0682	6.6005	2.9293	8.411	4.1696	4.6677	6.4511	8.2259	5.372	6.1959	2.8076	177.5633	82.5456	TRANS	rep1	66.00116899999998
880	881	1.6995	2.96	2I	1.8092	ACTIVE	9.3351	10.6159	11.3238	6.6782	8.1328	12.4679	15.9958	1.9079	6.4859	3.6912	8.1248	4.0354	4.11	6.4854	8.0817	5.0825	5.9369	2.8305	-173.9183	62.1207	TRANS	rep1	81.78172699999999
881	882	1.7613	2.6365	2I	1.7176	ACTIVE	10.7281	10.3509	11.1645	6.7853	8.1264	12.7583	15.5573	2.1259	6.055	3.6156	9.9595	4.4921	4.2043	5.8697	8.2763	5.1366	5.5566	2.9689	-172.2304	88.065	TRANS	rep1	61.605350000000016
882	883	1.817	2.8016	2I	1.7814	ACTIVE	9.7165	10.6809	10.6502	6.5059	8.0953	12.3162	14.9447	1.9667	5.713	3.4001	7.9522	3.6686	4.3253	6.4365	8.9992	5.2871	5.9941	3.2006	176.1169	86.2854	TRANS	rep1	70.93101499999997
883	884	1.746	3.4077	2I	1.7776	ACTIVE	10.0616	10.1138	10.8379	6.5194	8.131	12.5387	16.5124	1.8086	6.2592	4.1229	8.0676	4.0844	3.8852	5.9155	8.189	5.2082	5.7278	3.2005	179.4178	110.2351	TRANS	rep1	71.71079700000001
884	885	2.1703	3.1919	2I	2.2099	ACTIVE	10.0327	10.1986	11.1206	6.2397	7.5486	13.1719	16.2731	1.9115	5.7601	4.0381	8.0924	3.8702	4.4357	6.0145	8.1661	5.1958	6.35	3.1462	177.9024	86.4706	TRANS	rep1	78.86487699999995
885	886	1.7348	2.34	2I	1.863	ACTIVE	10.0092	10.1973	11.4849	6.6307	8.2718	13.018	15.9058	2.2081	6.0797	3.6695	8.4861	4.4809	4.53	6.1194	7.9408	4.7922	6.0271	3.2208	-170.374	67.1777	TRANS	rep1	76.286437
886	887	1.701	2.7263	2I	1.7402	ACTIVE	10.3942	10.2911	10.8509	7.3676	7.9974	12.2089	15.9904	1.951	5.8399	4.3202	8.8439	3.7848	4.0079	6.1122	7.9839	5.1935	6.1067	2.7531	-179.6062	81.6025	TRANS	rep1	61.01555099999996
887	888	1.9167	2.8168	2I	1.9143	ACTIVE	10.1659	10.2646	10.9389	5.9938	8.0173	12.2789	17.2809	2.0112	6.4998	3.1727	8.1296	4.289	4.3694	6.2224	7.9704	5.2319	6.4043	3.3799	160.9994	96.2399	TRANS	rep1	73.892068
888	889	1.7939	3.8191	2I	2.0422	ACTIVE	10.312	10.1074	11.415	6.6738	8.211	11.9487	16.2572	2.0104	6.2189	3.5574	8.6507	3.8106	4.4992	6.2869	8.311	5.3917	7.0224	3.1359	157.4656	72.3928	TRANS	rep1	72.010266
889	890	1.8583	2.6603	2I	1.7997	ACTIVE	9.6565	10.116	10.9188	7.761	7.8373	11.8475	17.1271	1.8523	5.8776	3.3683	9.0908	4.1176	4.4488	6.1938	8.0368	5.0567	5.7861	3.3136	173.8956	79.5907	TRANS	rep1	71.962827
890	891	1.9422	2.3732	2I	1.6803	ACTIVE	10.4372	10.2643	11.245	7.2005	8.373	11.9024	15.4092	1.9328	5.5938	4.5521	8.7427	3.9955	4.3359	6.1653	7.3058	4.8819	6.3738	3.0798	174.5132	81.2574	TRANS	rep1	63.28496799999999
891	892	1.6933	3.8476	2I	1.8714	ACTIVE	10.6429	9.9857	11.5145	6.8133	8.3656	12.0637	16.4193	1.7716	6.0825	4.3411	8.3484	3.8052	4.271	6.2541	8.14	5.2124	6.1851	3.0221	165.7921	71.8711	TRANS	rep1	67.38052600000003
892	893	1.9455	2.7936	2I	1.7418	ACTIVE	10.2807	10.229	11.2367	6.9505	7.7517	12.4883	15.5483	1.8293	5.7256	3.9153	9.1427	4.2999	4.1437	6.0162	8.1248	4.9407	5.5919	3.01	-178.5646	86.9244	TRANS	rep1	70.559822
893	894	1.7219	2.7014	2I	1.7569	ACTIVE	10.457	10.3697	11.3294	7.3983	7.8768	12.3101	16.2379	2.261	6.7794	2.8638	7.7883	4.5045	4.7773	6.0727	8.4805	5.2742	5.9392	3.1289	-177.0429	74.1782	TRANS	rep1	64.30505799999997
894	895	1.7573	2.1963	2I	1.8185	ACTIVE	10.6413	10.3358	11.1456	6.933	7.7921	12.3187	16.0361	1.9259	6.4115	3.3461	8.0956	3.6999	4.0998	6.242	8.9664	5.2299	5.3428	3.3615	-177.8847	78.3144	TRANS	rep1	63.61233899999999
895	896	1.6622	3.0636	2I	1.8561	ACTIVE	9.7069	10.3181	11.5931	6.8452	8.1426	12.677	16.0347	1.8711	5.8182	3.6229	9.1084	4.0998	4.163	6.2849	8.386	5.1031	6.1984	3.4282	179.809	75.47	TRANS	rep1	80.03261600000002
896	897	1.8969	2.3422	2I	1.9013	ACTIVE	10.3567	10.2076	10.8526	7.0654	8.1517	12.4282	14.766	2.0461	6.998	3.0172	8.2273	4.249	4.7703	5.7744	8.4598	5.1328	6.3324	3.0818	166.4826	81.5809	TRANS	rep1	63.312891000000036
897	898	1.7373	2.6176	2I	1.7184	ACTIVE	10.4998	10.3301	11.4527	7.0892	7.5178	11.8769	15.5781	2.7238	6.9996	2.6271	7.8588	4.6868	4.3365	6.8168	8.2309	5.0912	5.343	3.1519	167.2737	97.7069	TRANS	rep1	68.93996099999998
898	899	1.8691	2.3298	2I	1.9993	ACTIVE	9.6638	10.3688	10.8491	6.9128	8.0086	12.5985	15.833	2.0744	6.6483	3.3887	8.6148	4.2631	4.4762	5.9404	8.1526	5.1154	6.2693	3.0873	179.2157	68.3923	TRANS	rep1	73.76262299999999
899	900	1.7268	3.1638	2I	2.0329	ACTIVE	10.0813	10.212	11.0257	7.9019	7.7777	12.68	16.1554	2.2904	6.5118	2.921	8.5073	4.4114	4.6808	6.4428	8.8066	5.0337	6.139	2.985	-165.964	73.2992	TRANS	rep1	65.49592599999997
900	901	1.7619	2.2835	2I	1.8525	ACTIVE	10.0802	10.3238	10.701	7.3624	7.9056	12.5524	16.1239	2.1349	5.9766	2.8416	8.1713	4.3115	4.6793	6.7008	8.7679	5.0655	6.5578	2.8674	173.2678	86.8787	TRANS	rep1	64.44386799999998
901	902	1.9113	3.2233	2I	1.965	ACTIVE	10.3177	9.8285	10.8811	7.2162	8.219	12.3411	15.8627	2.416	6.7017	2.8669	8.3861	4.3253	4.8617	6.5488	8.3157	5.1297	6.5024	3.1324	179.4393	79.2039	TRANS	rep1	65.71967599999999
902	903	1.777	2.5901	2I	1.7381	ACTIVE	9.5177	10.1317	11.658	7.2372	8.3459	12.644	16.5472	2.12	5.6511	3.465	8.7798	3.6287	5.0359	6.2969	8.3893	5.0513	6.7407	2.9642	-176.1468	58.6297	TRANS	rep1	81.235713
903	904	1.8088	2.8362	2I	1.8827	ACTIVE	10.3074	10.1349	11.403	7.471	7.8003	12.3827	16.2446	2.0687	6.5534	3.5169	8.8167	4.2727	4.5216	6.4202	8.304	5.1575	6.4763	3.1767	-166.0627	75.6242	TRANS	rep1	68.86332399999998
904	905	1.7804	2.2275	2I	2.0205	ACTIVE	9.9666	10.0664	11.0111	7.268	8.1679	12.6425	15.7008	1.9853	6.0253	3.6411	8.3992	4.3431	4.167	6.5788	8.3046	4.9502	5.8963	3.1556	171.9883	100.4406	TRANS	rep1	70.09691700000002
905	906	1.6225	2.2953	2I	1.7814	ACTIVE	9.6047	10.1173	11.0804	6.8457	8.1347	12.5871	15.3799	1.8331	5.9825	4.3385	10.0037	4.0723	4.3083	6.3991	8.4844	5.2393	6.4751	3.4653	-171.1957	63.2385	TRANS	rep1	78.40483899999995
906	907	1.7882	2.6832	2I	1.9204	ACTIVE	9.9998	10.3527	10.948	6.918	8.1843	12.4834	16.2642	2.3075	6.5427	2.6029	8.3485	4.2357	3.9682	7.1614	8.4394	5.2607	6.0722	2.7065	175.9377	73.8415	TRANS	rep1	68.987786
907	908	1.7331	2.16	2I	2.053	ACTIVE	9.6274	10.0172	10.8818	7.1022	8.4729	12.8226	15.7999	1.8694	6.3399	4.1515	8.3331	4.1476	4.1303	6.5539	8.6733	5.1103	5.9225	3.0709	-164.9723	73.5069	TRANS	rep1	73.64430999999996
908	909	1.7895	2.6729	2I	1.786	ACTIVE	10.0254	10.0194	11.1451	7.0192	7.9274	12.8352	16.3103	2.0556	6.6103	3.3557	8.5097	4.2101	4.2671	6.2534	8.2244	5.3689	5.6007	3.2047	-174.973	89.0178	TRANS	rep1	73.65513900000002
909	910	1.8413	2.8874	2I	1.8649	ACTIVE	9.815	10.391	11.1429	7.1756	8.4542	12.8739	16.3263	2.0596	6.477	3.3807	8.613	3.9971	4.452	6.1078	8.5574	4.9981	5.8735	3.1644	176.5835	78.5073	TRANS	rep1	70.10123300000001
910	911	1.7753	2.2897	2I	1.7754	ACTIVE	9.0926	10.3036	10.9388	6.3969	7.8296	12.7264	16.2732	2.114	5.9582	3.2229	8.4101	3.9016	4.2217	6.8124	8.2278	5.1832	5.9802	3.6969	-179.9905	77.3342	TRANS	rep1	87.51389800000004
911	912	1.6858	3.0422	2I	1.7831	ACTIVE	9.6707	10.4725	10.6326	6.0716	8.1615	12.6882	15.8372	2.1113	6.6463	4.1539	8.6843	4.376	4.425	6.0896	8.4982	4.994	6.0977	2.895	170.2461	79.4989	TRANS	rep1	75.418793
912	913	1.845	2.2891	2I	1.8076	ACTIVE	10.1632	10.0521	10.8414	6.8789	8.3006	12.6064	15.058	1.928	6.4246	3.5259	8.3052	4.0483	4.0983	6.3372	8.5724	5.204	5.6077	2.6785	-175.8372	79.2981	TRANS	rep1	67.589396
913	914	1.7883	3.2767	2I	1.8402	ACTIVE	10.0649	9.9125	11.4341	6.6923	7.529	12.8326	16.3083	1.9314	7.2287	4.4681	8.1248	4.2645	4.1752	6.093	8.5949	4.9536	5.6412	3.0634	176.1637	83.7565	TRANS	rep1	80.67817800000003
914	915	1.8318	2.6371	2I	2.0656	ACTIVE	9.3217	10.1633	11.4751	6.2133	7.9282	12.4382	16.6671	2.0695	5.5089	4.1718	8.0117	3.9313	4.2006	6.2135	8.3343	5.297	6.0187	3.252	164.8424	85.3192	TRANS	rep1	90.808424
915	916	1.7499	2.5799	2I	1.8635	ACTIVE	9.476	10.3359	11.2631	6.559	8.396	12.5977	15.5044	2.0617	6.1381	3.5263	8.2195	3.8632	4.2691	6.1579	8.5961	5.3536	5.5575	3.0246	177.942	87.0943	TRANS	rep1	80.70860299999995
916	917	1.8354	2.327	2I	1.6855	ACTIVE	9.587	10.2212	11.5341	6.853	7.8811	12.3198	15.2737	2.0176	6.4421	3.7073	8.6086	4.2453	4.1911	6.4086	8.3718	4.9595	5.9115	3.049	-167.0979	85.9079	TRANS	rep1	83.279395
917	918	1.8461	2.5802	2I	2.0154	ACTIVE	9.5389	9.841	11.1216	6.4663	7.9413	12.0616	16.0531	1.9498	6.2153	3.802	9.2531	4.1685	4.7041	5.9881	8.3719	5.0387	5.8796	3.1376	-169.7812	55.0498	TRANS	rep1	85.24242699999999
918	919	1.8111	2.5946	2I	1.837	ACTIVE	9.6267	10.4389	10.9552	6.5588	7.6905	12.8233	15.8679	1.9113	6.2308	3.8713	8.6743	4.0119	4.4338	6.7151	8.2817	5.0109	6.1446	3.2235	168.9562	80.4187	TRANS	rep1	78.62814700000001
919	920	1.8048	2.7553	2I	1.865	ACTIVE	9.6605	10.0728	11.3097	6.1304	8.0111	12.656	16.2829	2.0534	6.514	3.2437	8.2859	4.0818	4.0242	6.5557	8.0301	5.3378	7.1798	3.0415	170.1841	74.3795	TRANS	rep1	85.19354599999997
920	921	1.7488	3.053	2I	2.0786	ACTIVE	9.4794	10.2008	11.1024	6.748	7.7157	12.7134	16.2695	2.0218	6.4909	3.2952	7.6172	4.1655	4.4622	6.6013	8.4025	5.058	6.4837	3.114	-176.072	64.9822	TRANS	rep1	82.58171199999998
921	922	1.813	3.1731	2I	1.8204	ACTIVE	9.7208	10.0637	11.5076	6.628	7.9696	13.2569	16.3343	1.8682	5.5884	4.2458	8.397	4.2692	3.977	5.9946	8.0284	5.1204	6.1108	2.9413	177.7344	74.2496	TRANS	rep1	83.26742599999997
922	923	1.8167	2.2586	2I	1.8296	ACTIVE	9.2441	10.2474	11.6008	6.8528	7.8048	12.6108	16.8884	1.9505	5.3491	4.0942	8.6707	3.8834	4.3142	6.2619	8.4811	5.107	6.7759	3.1296	178.1354	47.8409	TRANS	rep1	89.03498499999995
923	924	1.7696	2.2579	2I	1.9279	ACTIVE	9.9265	9.9938	11.1175	6.5068	7.5709	12.5565	15.7483	1.9973	5.0001	4.0811	8.7901	4.0376	4.495	6.4763	8.5195	5.1038	6.028	2.7244	-166.331	57.58	TRANS	rep1	80.12519999999998
924	925	1.9288	2.4103	2I	1.6806	ACTIVE	10.2845	10.1583	11.2806	6.8282	7.7975	12.814	15.5212	2.0359	6.1575	3.5355	8.6457	4.2131	4.4607	6.2692	8.13	4.7583	6.0779	3.0352	-179.6412	71.8592	TRANS	rep1	71.97751099999999
925	926	1.9027	2.2134	2I	2.0375	ACTIVE	9.133	10.2872	11.8654	6.7839	7.372	12.0987	16.0427	2.0812	5.6739	3.4592	8.0596	3.779	4.2829	6.4549	7.5969	5.0964	6.9066	3.0483	178.051	79.2754	TRANS	rep1	95.44005199999998
926	927	1.7649	2.1935	2I	2.0321	ACTIVE	9.6141	10.2441	11.7199	6.5546	7.6882	12.5081	16.5277	2.4329	5.4822	4.5812	8.8298	4.092	4.0738	6.2833	8.3155	5.0373	5.6617	3.244	176.9541	78.7043	TRANS	rep1	87.299308
927	928	1.9	2.2381	2I	3.4992	ACTIVE	9.6765	10.1999	11.3832	6.3561	8.1678	12.5057	15.1776	1.823	5.2041	4.3699	8.5492	3.9248	4.2992	6.5398	8.6267	5.0793	6.0047	3.5878	165.8238	81.9104	TRANS	rep1	82.41935099999995
928	929	1.7066	2.7679	2I	3.7596	ACTIVE	9.6974	10.3006	11.6392	6.5922	7.7291	11.8684	15.2279	2.0625	6.5577	3.7736	8.6287	4.0078	4.4733	6.2369	8.0727	5.0484	6.1277	3.0748	-173.0252	50.9036	TRANS	rep1	84.48045199999999
929	930	2.1914	2.1949	2I	3.5812	ACTIVE	10.2357	10.1537	11.5575	6.7701	7.8288	12.0358	15.695	1.9373	5.6435	4.0953	9.1257	4.2006	4.5452	6.1014	8.165	5.0736	6.1869	3.0746	-168.5608	60.5646	TRANS	rep1	75.44311200000001
930	931	1.914	2.4981	2I	3.0543	ACTIVE	9.8923	10.48	11.2413	6.5584	7.7571	12.9303	15.218	2.0613	5.42	4.244	8.1857	4.1334	4.4384	6.1109	7.8946	4.9621	6.1892	2.9764	178.3096	79.5154	TRANS	rep1	76.74360399999998
931	932	1.7667	2.8185	2I	3.688	ACTIVE	9.9479	10.1248	11.4701	6.5838	8.1881	12.5635	15.9374	2.1645	6.7882	3.0051	8.3948	4.4057	4.1858	6.1796	8.5168	5.1439	6.4064	3.2323	172.1701	70.1811	TRANS	rep1	78.32193999999996
932	933	1.845	2.6611	2I	3.9349	ACTIVE	9.3002	10.1401	11.6608	6.6859	8.0707	12.9822	15.8975	2.0176	5.5384	4.1002	9.3512	4.0399	4.8643	6.076	8.7936	4.9171	6.7526	3.1223	-178.2492	65.6408	TRANS	rep1	89.256498
933	934	1.6737	2.2909	2I	3.5355	ACTIVE	10.3096	10.0111	11.3431	6.3595	7.5513	12.7058	15.9055	2.0613	5.7096	4.9451	9.2751	3.5409	4.1736	6.2676	8.2133	5.1989	6.0978	3.0917	-177.0084	71.1846	TRANS	rep1	77.55370499999998
934	935	1.6735	2.3413	2I	1.6926	ACTIVE	8.8705	10.6721	11.6357	7.2736	7.6169	12.5886	16.3721	1.8756	5.7296	4.5427	9.1132	3.9479	4.0532	5.9542	8.3886	5.0662	5.5128	3.1931	-162.0511	76.4509	TRANS	rep1	89.82913999999997
935	936	1.7516	2.411	2I	1.9798	ACTIVE	9.4457	10.1919	11.5581	6.5602	7.7459	12.3127	15.4472	2.0211	5.0874	4.4819	9.0645	3.8909	4.1804	6.6933	8.3283	5.1513	6.2177	2.9942	179.2217	91.0867	TRANS	rep1	88.31649999999999
936	937	1.6931	2.6244	2I	1.9703	ACTIVE	9.4447	10.5121	11.761	6.7187	8.0583	12.5721	15.9993	2.2886	6.6571	3.4507	7.5529	4.2908	4.6406	6.013	8.232	4.8716	5.7966	3.121	-174.0958	79.1063	TRANS	rep1	85.106977
937	938	1.8516	2.8227	2I	1.658	ACTIVE	9.7802	10.143	11.0881	6.7864	7.9882	12.9373	15.6343	2.3508	5.6943	4.6284	8.9862	4.6135	4.5544	6.1009	8.048	5.0307	5.8837	2.8261	173.7654	80.0761	TRANS	rep1	76.88619299999999
938	939	1.7882	2.3949	2I	1.9065	ACTIVE	9.6568	10.3881	11.728	6.8405	8.1275	12.7477	16.372	1.9954	5.5723	3.4952	8.374	4.1794	4.1753	6.6773	7.982	5.0634	6.0714	3.0806	165.3352	93.0645	TRANS	rep1	81.55962400000001
939	940	1.8353	2.3332	2I	1.8121	ACTIVE	9.1594	9.8745	12.1297	6.8492	7.902	12.4785	16.2655	2.3077	5.8298	3.5919	8.5831	4.5074	4.7962	5.9982	8.2421	5.122	6.4808	3.0968	178.0865	83.2088	TRANS	rep1	97.43235099999998
940	941	1.8917	2.2269	2I	1.7475	ACTIVE	9.4388	10.1533	11.7647	6.9478	8.562	12.4247	15.9695	2.1272	5.7996	4.2445	9.1493	4.5555	4.4623	5.7597	7.695	4.7901	6.8166	2.868	-168.6081	62.7294	TRANS	rep1	83.88265099999998
941	942	1.8537	2.4974	2I	1.8041	ACTIVE	9.3459	10.0529	12.0349	6.6281	8.0222	12.4942	15.3287	2.2248	5.5798	3.9354	8.4437	4.3533	4.2469	6.3798	8.5161	4.8894	5.6685	3.0983	-169.3148	65.6603	TRANS	rep1	93.288028
942	943	1.865	3.1525	2I	1.7122	ACTIVE	9.2422	10.162	11.6767	6.8957	8.1468	12.1866	16.5373	2.2131	6.2182	3.8679	8.8416	4.1107	4.4236	5.6888	8.494	5.4305	5.5716	3.0294	174.9919	90.871	TRANS	rep1	88.34823099999997
943	944	1.6134	2.3044	2I	1.8336	ACTIVE	9.6029	10.1933	11.5593	6.681	8.0216	12.1486	16.8238	2.0085	5.2128	4.6454	8.8102	4.4229	4.181	6.4963	7.7653	4.993	5.8561	3.3615	-174.9305	94.8891	TRANS	rep1	83.84575799999999
944	945	1.6811	2.1489	2I	1.8107	ACTIVE	10.0067	9.8862	11.1523	6.821	7.7072	12.4188	15.7683	2.2674	6.3114	3.6767	8.9985	4.3229	4.5717	5.9465	7.9295	5.2552	6.0166	3.2773	179.1371	87.386	TRANS	rep1	77.40762399999997
945	946	1.8289	3.2058	2I	3.3589	ACTIVE	9.9548	10.1946	11.7269	6.5904	7.8007	12.7251	15.6404	2.0172	5.8748	4.0349	8.4447	4.1871	3.8586	6.1167	7.8507	5.0149	6.1963	3.1986	-174.9593	97.897	TRANS	rep1	82.01046100000002
946	947	1.6925	3.1138	2I	3.6857	ACTIVE	9.2649	10.2329	11.5523	6.6842	8.3637	12.9724	16.7229	1.8876	4.7409	4.563	8.4476	3.6829	4.0522	6.4579	8.6168	5.5893	5.8656	3.4061	169.5614	83.7968	TRANS	rep1	86.55158999999998
947	948	1.7539	2.4648	2I	2.1137	ACTIVE	9.5135	10.493	11.7354	6.494	8.2052	12.6812	15.7175	1.9903	5.6301	4.1771	8.256	4.2977	4.3001	5.9846	8.052	4.8667	6.1912	3.3002	-178.9566	81.7723	TRANS	rep1	84.67980499999999
948	949	1.7226	2.5317	2I	1.7014	ACTIVE	9.5426	10.5346	10.9297	6.5118	7.9133	12.51	15.7254	2.022	5.4742	4.0464	8.2486	4.5486	3.8708	6.1463	7.8293	5.1091	5.5437	3.2277	-171.7109	67.7512	TRANS	rep1	78.014195
949	950	1.9007	2.6162	2I	1.7444	ACTIVE	9.5769	10.2259	11.6404	6.3604	7.8713	12.4318	16.0129	1.9633	5.4113	4.2473	8.7911	4.0511	4.2447	5.7804	8.0198	5.2225	6.328	3.3353	-164.2051	68.4484	TRANS	rep1	87.52210499999995
950	951	1.809	2.7319	2I	1.8989	ACTIVE	9.5006	10.4631	11.6534	6.2485	8.4547	12.3629	16.3296	2.0298	5.9211	3.4425	8.6129	3.9135	4.1479	6.6939	8.3069	5.195	5.3978	3.2632	-173.9443	92.037	TRANS	rep1	84.59593999999998
951	952	1.9288	2.6109	2I	1.7927	ACTIVE	9.6809	9.9165	11.842	6.5462	8.0399	12.8644	16.1805	2.0491	5.8486	3.4455	8.1352	3.9254	4.4471	5.8494	8.426	5.2016	6.4291	3.1491	-167.8902	64.5535	TRANS	rep1	88.16124100000002
952	953	2.1104	2.348	2I	2.0687	ACTIVE	9.0104	10.0903	11.607	6.4399	8.2445	12.5236	16.5279	1.771	5.8604	3.8593	8.3803	4.0846	4.4718	6.0516	8.4808	5.3315	6.5436	3.1167	178.3617	80.4525	TRANS	rep1	93.97515399999997
953	954	1.8635	2.3733	2I	1.7533	ACTIVE	9.7597	10.6001	11.3963	6.3213	8.1461	12.6356	16.0608	1.964	5.7089	3.9703	8.3672	4.2784	4.2927	5.5928	8.1256	4.9515	6.1898	3.1182	-173.1181	70.5858	TRANS	rep1	78.621802
954	955	1.7666	2.5376	2I	1.8427	ACTIVE	9.305	9.7177	11.322	6.3258	8.2294	12.4928	15.2846	1.7292	5.712	4.4121	8.9722	3.7887	4.4224	6.1852	7.8447	4.9233	6.8049	3.1842	-175.994	77.6652	TRANS	rep1	90.76687199999998
955	956	1.782	2.4939	2I	1.7679	ACTIVE	9.4055	10.3075	11.447	6.395	7.6408	12.592	15.8411	2.012	5.5186	3.9122	8.5467	3.8477	4.3958	6.2031	8.2099	5.2288	5.8319	3.0993	-169.6086	69.9056	TRANS	rep1	88.59627899999998
956	957	1.7835	2.3465	2I	1.7557	ACTIVE	9.5202	9.8799	11.9028	6.7317	7.9104	12.5139	15.8991	2.1776	5.889	3.5757	8.6974	4.0406	4.3902	5.8721	8.6215	4.9517	6.1517	3.1193	-176.7578	75.8697	TRANS	rep1	90.816552
957	958	1.6951	2.4389	2I	1.9367	ACTIVE	9.6078	10.1687	11.7257	6.6575	8.0398	12.6766	16.0737	2.0727	6.4137	2.9386	7.7766	4.5453	4.3728	6.3604	8.5469	5.2543	5.9574	3.4275	-170.7745	63.5022	TRANS	rep1	85.531923
958	959	1.8772	2.7149	2I	1.7849	ACTIVE	9.6773	10.3478	11.2558	6.734	8.2394	12.9733	16.1707	2.466	5.3496	3.6962	8.7569	4.5001	4.7525	6.0237	8.4055	5.3248	6.4876	3.1432	177.3259	89.5293	TRANS	rep1	77.358115
959	960	1.8163	2.3324	2I	1.8825	ACTIVE	9.8959	10.0342	11.669	6.9024	8.3712	12.6215	16.4663	1.9746	6.5528	3.7591	8.119	4.3046	4.3765	6.128	7.7229	5.1394	5.7508	3.0707	-179.5328	73.6149	TRANS	rep1	78.60531699999999
960	961	1.6188	2.7745	2I	1.9092	ACTIVE	9.7287	10.2735	11.8435	6.331	7.6057	12.977	16.0592	2.1768	5.8323	3.8738	8.581	4.5985	4.3003	6.0442	8.2136	5.0697	6.6155	3.082	179.4551	57.7613	TRANS	rep1	88.39139999999998
961	962	1.7883	2.4468	2I	1.8223	ACTIVE	10.0632	10.4459	11.3794	6.6421	8.0376	13.0641	16.9986	1.9235	5.2281	4.6625	8.5201	3.4235	4.2042	6.4924	8.6452	5.3168	5.9186	3.0031	-172.5137	65.5949	TRANS	rep1	73.802256
962	963	1.9413	2.2738	2I	1.9825	ACTIVE	10.3231	10.0735	11.0868	7.1704	8.2517	12.6592	16.4024	2.0442	5.5334	4.3551	8.5795	3.9082	3.8064	6.0578	8.608	5.2036	6.1177	3.3446	-170.4651	84.6779	TRANS	rep1	65.76754300000002
963	964	1.9306	3.2187	2I	1.7401	ACTIVE	9.994	10.4755	11.2944	6.7843	7.7306	12.4296	16.7008	2.3124	7.2638	3.2751	8.3313	4.9261	4.2309	6.0527	8.284	4.8373	5.4859	3.1931	-177.196	74.2329	TRANS	rep1	74.50474600000001
964	965	1.7006	2.6758	2I	2.0667	ACTIVE	9.8983	9.8723	11.285	6.5975	7.7299	12.4235	16.4287	1.9168	6.8574	3.7238	8.4249	4.3169	4.3898	5.9301	7.7751	4.7183	6.0317	3.2549	-171.8924	75.9295	TRANS	rep1	81.58067699999998
965	966	1.8462	2.2232	2I	1.8478	ACTIVE	10.3842	10.1045	11.3053	6.6393	7.6385	12.659	15.7803	1.8204	6.1632	3.9968	8.4151	3.9565	4.2985	6.1819	8.065	4.7485	6.1257	3.0903	177.4369	76.6918	TRANS	rep1	73.19764099999998
966	967	1.8507	2.3762	2I	1.9418	ACTIVE	9.7549	10.5547	11.7646	6.6766	8.1733	12.795	16.1244	1.9101	5.3801	4.5339	8.6781	4.1822	3.9086	5.9021	7.9856	5.0027	5.8798	3.1549	179.5589	92.1746	TRANS	rep1	80.00474699999998
967	968	1.8874	2.2529	2I	2.0685	ACTIVE	9.9007	10.173	11.7142	6.5893	7.9151	12.9082	16.6615	1.9495	5.045	4.3518	8.8448	4.0748	4.1153	6.3386	8.7185	5.2013	6.2719	3.212	178.6678	59.9683	TRANS	rep1	82.24980299999999
968	969	1.8998	2.4879	2I	1.8203	ACTIVE	9.6292	10.1389	11.217	6.7355	8.1503	12.9653	15.5553	1.9289	6.0248	3.7574	9.3036	4.1715	4.3251	5.9399	8.1525	4.7981	5.7683	3.263	-166.9566	78.2913	TRANS	rep1	79.74616999999995
969	970	1.7926	2.4233	2I	1.6509	ACTIVE	9.8041	10.0602	11.4375	6.9328	8.0444	12.5527	15.933	1.9114	5.6975	4.7057	8.3794	4.494	4.0578	6.3277	7.7506	5.0841	5.7738	3.2407	-167.9875	74.5111	TRANS	rep1	79.13667399999997
970	971	1.73	2.5754	2I	1.9891	ACTIVE	9.8418	10.2737	11.4791	7.0003	8.2428	13.1011	15.9579	2.0902	6.1127	3.4753	9.2189	4.4656	4.8139	6.3199	7.853	5.3229	6.6611	3.4298	-175.6917	68.9191	TRANS	rep1	75.882521
971	972	1.777	2.2433	2I	1.8739	ACTIVE	9.9676	9.9771	11.5734	6.9583	7.7418	12.3422	15.7247	1.9816	5.8397	3.5845	8.6745	4.3165	4.3781	6.1394	7.9991	5.1273	6.7567	3.1966	168.7046	68.4035	TRANS	rep1	80.06705200000002
972	973	1.7056	2.3609	2I	1.8695	ACTIVE	9.396	10.1825	11.2247	7.1344	7.7419	12.7879	15.1667	1.9604	5.1369	4.6344	8.8881	3.6302	4.0199	5.9795	8.7319	5.0947	6.7479	2.8438	179.4175	104.8627	TRANS	rep1	82.45996099999996
973	974	1.786	2.5203	2I	1.6917	ACTIVE	9.0792	10.283	10.7483	7.3685	8.1358	12.6743	15.7859	1.7587	6.1872	3.8948	8.6688	4.0877	4.3617	5.5843	8.0809	5.0247	6.1212	3.0066	-174.5379	75.1963	TRANS	rep1	78.38990099999998
974	975	1.8107	2.6835	2I	1.7879	ACTIVE	10.0125	10.1484	11.0538	7.0628	8.2806	12.4322	16.3289	1.9658	5.7386	3.4375	9.4531	4.4158	3.9381	6.05	8.9497	5.3665	6.2585	2.9984	-177.2598	64.9238	TRANS	rep1	69.90730700000003
975	976	2.0675	2.7053	2I	1.8806	ACTIVE	9.9887	10.103	11.2387	7.2125	7.886	12.7613	16.1178	1.9558	6.2577	3.6743	8.7933	4.3433	4.5092	6.0023	7.8792	4.974	6.2817	2.9631	178.3167	61.5655	TRANS	rep1	73.394836
976	977	1.7816	2.3995	2I	1.9192	ACTIVE	9.6601	9.9071	10.7344	7.0825	8.0513	13.12	15.4888	1.9047	6.0103	4.1168	8.773	4.0873	4.1404	6.1007	8.4348	5.0507	5.7849	3.2741	-170.6647	90.0833	TRANS	rep1	74.99385300000003
977	978	1.896	2.3343	2I	1.9381	ACTIVE	9.9551	10.2269	11.2856	7.1283	7.9839	12.5499	15.5992	2.1919	5.4692	4.2376	8.9528	4.3928	4.1808	5.9288	8.1738	5.2193	6.0665	3.3623	-179.7107	78.7456	TRANS	rep1	73.38393099999996
978	979	1.8353	2.2056	2I	1.9653	ACTIVE	8.7812	10.3478	10.9588	6.7351	7.8531	12.6946	15.7173	2.006	5.9804	3.2792	8.687	4.0126	4.2045	6.4244	8.4402	5.0317	6.7952	3.2157	-164.56	69.7742	TRANS	rep1	89.592702
979	980	1.8026	2.1312	2I	1.6487	ACTIVE	9.5391	9.7171	11.6032	7.6933	7.9537	12.634	15.8638	1.8418	5.3542	4.1461	9.9957	3.8336	4.9224	6.0396	8.0126	4.8401	6.4098	2.9245	-176.3686	94.4068	TRANS	rep1	82.75166699999997
980	981	1.6917	2.933	2I	1.6856	ACTIVE	9.4355	10.3715	11.7514	7.4973	7.4965	12.1341	15.8829	2.047	5.8608	3.7696	8.7316	4.1998	4.2382	6.1127	8.5928	5.4486	6.5648	3.1519	178.5865	68.323	TRANS	rep1	84.23549299999999
981	982	1.7885	2.448	2I	1.817	ACTIVE	10.1456	9.9983	11.3868	7.0544	7.3535	12.2241	16.2984	2.145	6.2119	2.9875	9.8254	4.5359	4.5494	5.7284	7.9964	4.7453	5.4081	2.9815	-176.8813	82.6175	TRANS	rep1	77.05661599999999
982	983	1.8487	2.4356	2I	1.7658	ACTIVE	9.3413	10.4464	10.9309	7.3091	7.5225	12.6515	16.6887	1.853	6.0372	3.7766	8.8782	4.1609	4.4081	6.1194	7.9328	4.9674	6.693	3.3029	179.4203	64.7516	TRANS	rep1	78.60300999999998
983	984	1.825	2.5236	2I	1.7531	ACTIVE	9.7084	10.0396	11.6826	7.1698	8.2435	12.4914	15.5355	1.8864	5.6334	3.5206	8.747	4.0562	4.8518	6.0673	8.2919	4.9341	6.3164	3.0167	175.3403	73.4007	TRANS	rep1	80.37031600000003
984	985	1.7437	2.2559	2I	2.06	ACTIVE	9.6872	10.3872	11.3299	7.0281	7.7121	12.4099	15.6698	2.3451	6.9237	2.8259	8.7149	4.3814	4.6534	6.6385	8.3572	4.7439	6.4517	2.9783	164.9535	79.4412	TRANS	rep1	78.48387499999998
985	986	1.7381	2.7638	2I	2.1795	ACTIVE	9.6159	10.104	11.1099	7.4272	7.7421	11.9852	16.2237	2.1931	6.5398	3.1439	8.4021	4.525	4.2133	6.1931	8.9537	5.3034	6.2921	3.2798	177.6638	60.331	TRANS	rep1	76.987606
986	987	1.7734	2.9009	2I	1.9075	ACTIVE	9.4786	10.2603	11.3681	6.9822	7.4976	12.0708	15.9792	2.4504	6.8271	2.8127	7.817	4.7895	4.4287	6.2534	8.6754	5.0063	5.8004	2.8573	174.6586	88.2975	TRANS	rep1	84.21873099999999
987	988	1.7867	2.2907	2I	1.8809	ACTIVE	9.2746	10.2495	11.3232	6.9903	7.7173	12.4063	15.3295	2.2478	5.9293	4.2208	8.4249	4.0213	4.263	6.6362	7.8997	4.9092	6.7169	3.1632	169.6191	75.5762	TRANS	rep1	85.63768200000001
988	989	1.6539	2.8794	2I	1.7335	ACTIVE	10.507	10.3394	11.6191	6.7922	7.9475	12.4851	14.9057	1.8624	5.3704	3.7874	8.4748	4.0179	4.1901	6.1462	8.1988	5.3732	6.693	3.5061	-176.707	60.301	TRANS	rep1	69.915109
989	990	1.7203	2.5855	2I	1.7979	ACTIVE	10.1588	10.2429	11.3764	7.5523	7.6758	12.4721	15.6852	2.3028	6.2113	3.3036	8.1036	3.5989	4.5247	6.4568	8.535	5.1236	7.1628	3.0231	165.2086	64.9138	TRANS	rep1	70.07840999999999
990	991	1.842	2.7505	2I	1.7312	ACTIVE	9.8535	10.4699	11.4986	7.0716	7.6694	12.5942	15.6952	1.8224	5.4962	4.3064	8.6106	4.1009	4.5241	6.5974	8.4796	5.3252	7.3372	3.2283	179.8825	80.5053	TRANS	rep1	76.93882299999999
991	992	1.7651	2.3406	2I	1.7827	ACTIVE	9.6142	9.9858	11.7098	7.108	7.9642	12.403	16.2274	2.1497	5.9662	3.2392	8.2802	4.3094	4.3966	6.3428	8.4946	5.2638	5.8824	3.3897	174.1195	82.0967	TRANS	rep1	84.23589199999998
992	993	2.0437	2.2566	2I	1.7015	ACTIVE	9.6837	9.7302	11.0008	6.3948	8.2787	12.2403	16.1367	2.4327	6.6379	2.8536	8.6109	4.6705	4.0764	6.2254	8.0603	4.9551	5.8529	2.9719	-169.4547	93.1444	TRANS	rep1	81.587423
993	994	2.3812	3.1107	2I	1.7035	ACTIVE	10.187	10.1237	10.8697	6.9447	8.1595	12.9053	16.3306	1.7765	5.8802	3.5776	7.4681	3.9859	4.0222	6.029	8.2981	5.4546	5.8305	3.1075	-172.7473	95.9352	TRANS	rep1	67.27886900000001
994	995	1.6775	2.239	2I	1.881	ACTIVE	9.6494	10.1254	11.2199	6.8362	8.0745	12.2932	15.6376	2.0041	5.4005	4.1551	8.1772	4.0654	4.639	6.1142	8.7091	5.1898	6.1957	3.1182	175.4027	77.4163	TRANS	rep1	79.34322500000002
995	996	1.7433	2.4802	2I	1.9144	ACTIVE	10.2342	10.0216	11.1543	6.4895	8.558	12.3813	16.3839	1.8289	6.1484	3.8728	8.6552	4.2853	3.82	5.5285	7.7697	5.1109	5.7005	3.3179	-170.0151	91.2979	TRANS	rep1	70.76517499999994
996	997	1.7869	2.8434	2I	1.8233	ACTIVE	9.3537	10.2752	10.8438	7.1506	7.922	12.2911	16.3573	2.0465	6.2962	2.8449	8.3243	3.8561	4.2421	6.1626	8.7731	5.2821	6.259	2.8555	-168.9672	73.2584	TRANS	rep1	77.851471
997	998	1.7532	2.6103	2I	1.7716	ACTIVE	9.5301	10.0004	11.1549	6.8503	7.6199	12.5932	15.4263	1.9445	5.9745	3.6144	7.9203	4.1532	4.1243	6.276	8.345	4.944	5.8341	2.7914	-177.883	92.5259	TRANS	rep1	83.70897399999996
998	999	1.7685	2.2791	2I	1.8678	ACTIVE	10.1871	9.9053	11.1018	6.5514	7.8718	12.28	16.089	2.0993	5.3771	3.9561	8.4724	4.6012	4.089	5.875	8.3511	4.9502	5.8649	3.0819	178.3817	66.1836	TRANS	rep1	75.04351500000001
999	1000	1.8217	2.4782	2I	1.7933	ACTIVE	9.504	10.0844	10.7554	6.7594	7.7602	12.8331	15.858	2.4048	6.9483	3.1147	8.1096	4.487	4.3224	5.4834	8.5255	5.8156	5.7941	3.1797	-170.8346	69.2685	TRANS	rep1	79.64819399999999
1000	1001	1.8345	2.3129	2I	1.8774	ACTIVE	9.618	9.9922	10.9784	6.9981	8.0246	12.5204	15.1037	1.836	5.6544	3.7073	7.9482	4.052	4.8426	5.9968	7.8805	4.7973	6.9557	3.133	-168.5934	72.1975	TRANS	rep1	77.84851599999999
1001	1002	1.9675	2.609	2I	1.7783	ACTIVE	9.4166	10.3365	11.4536	7.2292	7.8765	12.4953	15.8119	1.8299	5.5451	3.659	8.9646	4.2741	4.5971	5.9781	8.3498	5.0617	7.3792	2.9493	-161.1001	79.3044	TRANS	rep1	81.77275399999999
1002	1003	1.7964	3.0337	2I	1.8035	ACTIVE	10.1077	9.7704	11.1442	6.7621	8.2165	12.4313	16.2961	2.1493	5.9944	2.9025	8.0706	3.6125	4.3488	6.1372	8.6897	5.2809	6.078	3.0529	-179.4914	91.2464	TRANS	rep1	74.472501
1003	1004	1.772	3.0737	2I	1.7858	ACTIVE	9.7076	10.2797	10.734	6.9548	7.8319	12.836	16.4459	1.9758	5.8144	3.4538	9.7183	4.1373	4.2507	6.0247	8.3186	5.4314	5.9387	3.0732	-169.0842	80.4355	TRANS	rep1	73.41790400000002
1004	1005	1.6257	2.5201	2I	1.813	ACTIVE	10.3938	9.8149	11.5016	6.9236	7.8263	12.4516	15.8708	1.8351	5.4285	4.0532	9.0473	3.5344	4.4451	6.0292	7.8765	5.2145	6.4566	3.2093	165.4304	79.1011	TRANS	rep1	74.27706599999996
1005	1006	1.9714	2.4312	2I	2.0119	ACTIVE	9.6939	10.019	11.3023	6.7464	7.7821	13.0222	15.2014	1.888	5.5126	3.6801	9.5598	3.9198	3.939	5.8435	8.6659	5.4609	6.2208	3.2568	-169.7866	101.703	TRANS	rep1	82.35638600000001
1006	1007	1.8171	2.2427	2I	1.7668	ACTIVE	10.0481	10.0652	11.1825	6.882	7.8581	12.722	15.6691	1.9662	5.6998	4.2513	10.1094	3.8444	5.1308	5.9087	8.2161	4.8881	6.1709	3.2591	-169.2536	70.6267	TRANS	rep1	74.548146
1007	1008	2.0382	3.0843	2I	1.9497	ACTIVE	9.9216	10.191	11.549	6.952	7.2851	12.741	16.0477	2.4018	6.3676	3.7247	9.0411	4.4935	4.2935	6.0946	7.576	5.3799	6.9851	2.7563	176.4014	72.1222	TRANS	rep1	81.30241999999996
1008	1009	1.8212	2.8246	2I	1.7722	ACTIVE	9.8301	10.2691	11.5162	6.924	7.469	12.558	15.6656	2.2922	6.4001	2.7178	8.0603	4.2253	4.7073	5.9376	8.3668	5.4583	6.6068	3.2083	-166.3598	63.4127	TRANS	rep1	80.94583699999998
1009	1010	1.754	2.8645	2I	1.7884	ACTIVE	9.876	10.0752	11.2833	7.0725	7.9816	12.4384	15.4224	2.2647	6.4041	3.061	8.4687	4.648	4.3572	6.5956	8.6322	5.4847	5.8252	2.996	-173.9193	63.2423	TRANS	rep1	76.02500700000002
1010	1011	1.9242	2.5668	2I	1.8395	ACTIVE	9.9325	10.2361	11.5875	6.6349	7.6846	12.482	16.2146	2.0089	5.128	4.0855	8.6157	4.1272	4.4245	6.0207	8.4556	5.1835	6.0035	3.2556	179.0441	77.4275	TRANS	rep1	81.07088799999997
1011	1012	1.6833	2.552	2I	1.8081	ACTIVE	10.0358	10.0132	11.2941	6.5745	7.8819	12.8663	16.0598	1.8644	5.5763	3.6746	8.9741	3.3848	4.4581	6.5462	8.301	5.2158	5.9854	2.7589	-167.9231	61.4915	TRANS	rep1	77.95771499999998
1012	1013	1.864	3.0765	2I	1.7373	ACTIVE	9.0699	10.3617	11.1603	6.4988	7.3305	12.7242	15.2491	2.1884	6.1468	3.3461	8.0563	4.6152	4.646	6.3694	7.7514	4.8859	6.2865	2.8876	174.9196	94.3415	TRANS	rep1	91.37789599999999
1013	1014	1.7918	2.595	2I	1.7883	ACTIVE	8.6962	10.4138	10.9839	7.0681	8.1953	12.3849	16.0179	1.7645	4.9829	4.6572	8.9477	3.6818	3.7557	5.981	8.603	5.5421	5.8227	2.8393	179.0624	87.3526	TRANS	rep1	86.65414900000002
1014	1015	1.87	2.8993	2I	1.7644	ACTIVE	9.2582	10.1876	11.4618	6.5816	7.8626	12.4617	15.7459	1.991	6.0907	3.6037	9.0776	4.3248	4.3223	6.205	7.9757	5.1196	6.2311	3.571	166.7706	89.9231	TRANS	rep1	89.43317599999995
1015	1016	1.6334	2.4313	2I	1.8417	ACTIVE	9.5041	10.051	11.1351	6.6211	8.0485	12.736	16.4368	1.9844	6.3001	3.9253	8.0118	4.3477	4.5301	6.153	8.1408	5.0002	6.3001	2.801	-178.2534	79.917	TRANS	rep1	82.729456
1016	1017	1.77	2.6963	2I	1.9088	ACTIVE	9.6566	9.9885	11.826	6.8541	8.1791	12.5496	15.5962	2.0684	6.2285	3.2013	8.0322	4.0895	4.4492	6.4299	7.8085	4.7925	5.9468	3.0436	171.2238	91.1398	TRANS	rep1	85.14493800000002
1017	1018	1.8374	2.4871	2I	1.8174	ACTIVE	9.6368	10.1537	11.3073	6.7706	7.8166	12.4414	16.0394	1.9216	6.2868	3.9388	8.9819	3.917	4.3145	6.1039	8.4969	5.1408	6.2473	3.2491	173.9905	65.274	TRANS	rep1	81.86644099999998
1018	1019	1.8668	2.282	2I	1.8398	ACTIVE	9.4236	10.1825	11.5567	7.3053	8.2932	12.6427	15.6834	2.0278	5.7781	4.1871	8.0506	4.063	4.4133	6.0951	8.2164	5.3528	6.0107	3.4657	-178.6286	79.5161	TRANS	rep1	81.12833899999998
1019	1020	1.8847	2.7839	2I	1.8304	ACTIVE	9.0241	10.1605	11.016	6.934	8.1928	12.3396	16.6422	2.0402	5.9854	3.7627	7.6231	3.843	4.7389	6.1705	8.1933	5.3519	6.2356	2.8764	-174.7414	41.6977	TRANS	rep1	85.00569099999996
1020	1021	1.7299	2.3104	2I	1.7457	ACTIVE	9.4925	9.9688	11.7552	6.9461	7.41	12.7109	16.3165	2.0386	6.0899	3.5781	9.0319	4.345	4.789	5.963	8.4551	5.1686	6.4645	2.7559	179.6275	89.7638	TRANS	rep1	90.45128899999997
1021	1022	1.6959	2.999	2I	1.7805	ACTIVE	9.6401	10.0709	11.3915	7.058	7.7213	12.5721	15.9843	2.0869	6.2701	3.5921	8.121	4.0451	4.3471	5.7898	8.4241	4.983	5.7792	3.1186	-167.6197	73.842	TRANS	rep1	81.897918
1022	1023	1.7316	2.6636	2I	2.0452	ACTIVE	9.5311	10.1741	11.373	6.8341	7.6011	12.5132	15.1792	2.155	5.3573	3.4418	9.012	4.2145	4.626	6.2291	8.0427	4.9352	6.2509	3.4133	-166.3757	63.5395	TRANS	rep1	84.55836100000002
1023	1024	1.8349	2.5063	2I	1.6163	ACTIVE	9.5704	10.1135	11.4108	7.2931	7.2678	12.4682	16.7423	2.2566	6.242	2.7995	8.725	4.2953	4.2024	6.3124	8.4427	5.3724	6.0755	3.3997	-168.7143	72.5337	TRANS	rep1	83.63633800000002
1024	1025	1.6907	2.6232	2I	1.6622	ACTIVE	10.0124	10.0325	11.4029	6.8318	7.4511	12.6558	16.1483	1.8843	5.4449	3.8425	8.6858	4.1559	4.3974	6.3502	7.8514	5.2209	6.5483	3.1708	160.3796	73.7586	TRANS	rep1	79.76211899999998
1025	1026	1.9104	2.6224	2I	1.8146	ACTIVE	9.6441	10.0753	11.6591	7.0047	7.3307	12.5795	16.1422	2.1138	6.0479	3.6043	8.4975	4.4083	3.7902	6.3042	7.8709	5.1186	6.5972	2.877	176.1013	79.0898	TRANS	rep1	86.62029399999997
1026	1027	1.987	2.6246	2I	1.7122	ACTIVE	9.8496	10.4064	11.4327	6.6113	7.6753	12.4365	15.7119	1.911	5.7145	3.554	7.4031	3.8783	4.8252	6.0724	8.5216	5.2572	6.5124	3.1369	-179.401	78.7938	TRANS	rep1	79.75691900000001
1027	1028	2.1122	2.6875	2I	1.8206	ACTIVE	10.1153	9.9734	10.909	7.2585	7.9495	12.1533	15.9038	1.8574	5.5521	4.2272	8.2603	4.1794	4.5494	5.6821	7.9399	5.1069	6.5023	2.7762	-174.2711	83.7125	TRANS	rep1	68.92979300000002
1028	1029	1.9493	2.0348	2I	1.7535	ACTIVE	9.7822	10.4166	11.8104	7.2794	7.6615	12.4159	15.8815	1.7858	6.7457	3.4017	8.7909	3.8777	4.2959	6.2918	8.1953	5.3228	6.629	3.474	171.1554	61.9487	TRANS	rep1	79.94226799999998
1029	1030	1.7262	2.6992	2I	1.7685	ACTIVE	8.825	10.1452	11.1182	6.5081	7.8775	12.2865	15.6032	2.1385	6.2577	3.748	7.7045	4.1521	4.4936	5.7066	8.3022	5.3058	6.2855	2.943	-172.3703	76.8699	TRANS	rep1	93.26388599999999
1030	1031	1.7157	2.3467	2I	1.8466	ACTIVE	9.9644	10.6071	11.4238	7.1451	8.0401	12.2515	16.585	1.9204	5.9708	3.361	7.9625	4.2427	4.3233	6.3105	8.2446	5.1672	6.1319	3.1259	-179.2542	80.7703	TRANS	rep1	71.21206999999998
1031	1032	1.9915	2.2366	2I	1.6403	ACTIVE	9.6222	10.269	11.683	6.4	8.0292	12.4163	15.4286	1.7661	5.735	3.5961	8.8651	3.5661	4.4331	6.1154	8.7232	4.8473	5.6521	3.1415	-175.3452	72.7232	TRANS	rep1	85.85358000000002
1032	1033	1.7914	2.7628	2I	2.1897	ACTIVE	9.1545	10.2646	11.5654	7.2448	7.7219	12.2158	15.7001	1.9373	6.4384	3.4374	9.0903	4.3219	4.545	6.1542	8.21	5.2463	6.7365	2.9359	177.0346	70.4697	TRANS	rep1	87.82965300000001
1033	1034	1.8196	2.348	2I	1.8302	ACTIVE	9.3074	9.8717	11.7899	6.9662	8.1892	12.3614	16.1266	2.0382	5.1555	3.944	8.7053	4.1458	4.2985	6.1578	8.2081	5.1883	5.8502	3.476	-161.0134	55.4325	TRANS	rep1	89.98384499999997
1034	1035	1.82	2.3301	2I	1.8855	ACTIVE	9.2707	10.0113	11.3663	7.3601	7.9348	12.2897	16.4618	1.9715	6.3479	3.6651	7.2643	4.504	4.4327	6.3306	8.3785	4.9505	6.0659	2.9526	-176.9225	65.224	TRANS	rep1	84.42919800000001
1035	1036	1.6839	3.1747	2I	1.7325	ACTIVE	9.5229	9.7807	11.2175	7.3642	7.9548	12.6427	16.5482	2.1776	7.0211	2.783	7.5434	4.333	4.6656	6.2754	8.1899	4.6812	6.182	3.2872	-169.9932	80.8714	TRANS	rep1	81.06124399999999
1036	1037	1.807	2.7963	2I	1.7206	ACTIVE	9.4934	10.214	11.2621	7.2036	7.746	12.9708	15.3614	2.228	6.5354	3.8655	8.4922	4.2968	4.3501	5.9853	8.5172	4.9681	5.8468	3.0395	-175.8333	92.4592	TRANS	rep1	80.696417
1037	1038	1.8892	2.5831	2I	1.794	ACTIVE	9.2343	10.2066	10.8774	7.2228	8.1626	12.4988	16.4269	1.8387	6.0167	4.234	8.5612	4.4648	3.8338	6.1571	7.9322	5.2772	5.8267	2.999	-169.6409	81.0394	TRANS	rep1	78.69100499999999
1038	1039	1.6571	2.3333	2I	1.6959	ACTIVE	9.2599	10.2568	11.2904	6.8099	8.0763	12.0121	15.4135	1.8686	5.5808	4.1008	8.1088	4.1432	4.2281	5.9979	8.0794	5.017	5.8505	3.0963	-165.261	76.9182	TRANS	rep1	84.761517
1039	1040	1.8506	2.7932	2I	1.842	ACTIVE	9.7777	9.9641	11.2558	6.4554	7.6072	12.7494	16.1685	1.9218	6.2295	3.7815	8.7763	4.1858	4.0735	5.8781	8.0643	5.2064	6.3756	3.0945	-179.3969	55.5708	TRANS	rep1	83.89397299999999
1040	1041	1.7568	2.211	2I	1.6932	ACTIVE	9.5626	10.0433	11.029	6.5012	8.1601	12.0233	16.5589	1.8696	5.5547	4.0548	9.5051	3.6927	3.9125	6.0297	8.5389	5.2614	5.9054	2.8789	-178.5145	84.2537	TRANS	rep1	81.15262000000001
1041	1042	1.8648	2.7071	2I	1.929	ACTIVE	9.7202	10.3722	11.1959	6.4602	7.6725	12.2819	15.0828	1.8886	5.9188	3.6901	9.3327	4.0518	4.0946	5.7704	8.2319	5.1794	6.8925	2.9841	-167.6147	87.1703	TRANS	rep1	80.69708499999996
1042	1043	1.7065	2.1783	2I	2.0519	ACTIVE	9.1223	10.3028	11.6305	7.7021	8.4217	12.7666	15.8183	1.8484	5.4879	3.1908	9.1839	3.9795	4.2481	5.9732	8.6287	5.1416	5.6636	3.2951	-177.5681	68.4555	TRANS	rep1	82.05318400000002
1043	1044	1.8292	2.7784	2I	1.8736	ACTIVE	9.4602	10.5116	11.5685	7.6731	7.7134	12.935	15.7113	2.0979	6.4859	3.1929	9.2592	4.1125	4.4174	6.3578	8.2269	5.3094	5.9841	3.006	-175.3423	85.9701	TRANS	rep1	78.90201699999997
1044	1045	1.6944	2.2186	2I	1.8347	ACTIVE	10.1749	10.1529	11.0699	7.9904	7.784	11.9151	15.7932	1.9898	6.1534	3.4779	9.0654	4.2525	4.1683	6.4088	8.2179	4.9622	5.854	3.0313	-174.5064	84.286	TRANS	rep1	64.40607600000004
1045	1046	1.6357	2.3049	2I	1.657	ACTIVE	9.4255	10.2974	11.5658	7.02	7.6372	12.5045	16.5235	1.8836	5.9228	3.6117	9.899	4.0956	4.281	6.312	8.1326	4.8635	5.7888	3.1736	165.1734	79.7871	TRANS	rep1	85.53570099999999
1046	1047	1.9071	2.2946	2I	1.9173	ACTIVE	9.6133	9.8991	11.3454	6.7615	7.4248	12.8026	16.1823	1.9487	6.0538	3.3733	10.5876	4.0718	3.8142	6.5518	8.3873	5.216	7.2381	3.2618	149.1179	76.1301	TRANS	rep1	86.59539699999996
1047	1048	1.9246	2.2165	2I	1.7711	ACTIVE	9.8345	10.2295	10.8982	6.453	7.7105	12.4918	15.6911	1.8664	6.7971	3.7418	8.8484	3.8127	4.4559	5.9499	8.2344	4.871	5.8612	3.1823	-162.4831	66.9754	TRANS	rep1	77.27020699999997
1048	1049	1.6861	2.7506	2I	1.7431	ACTIVE	9.5722	10.0642	10.8262	6.5167	7.9684	12.4585	16.3104	1.82	5.8451	3.9788	9.636	4.2489	4.4061	5.779	7.927	4.9609	6.4158	3.4323	178.0484	68.3729	TRANS	rep1	79.91003999999998
1049	1050	1.7657	2.754	2I	1.8188	ACTIVE	10.4116	10.0926	11.4432	6.63	7.992	12.798	16.3706	2.4956	6.3216	2.6637	9.4444	5.0055	4.3598	6.0886	8.1674	4.7579	5.7895	2.9584	-167.8198	74.3688	TRANS	rep1	72.36271199999999
1050	1051	1.7319	2.2021	2I	1.8955	ACTIVE	10.0072	10.2212	11.2459	6.8944	8.2046	12.5527	16.741	2.1244	6.7087	3.7062	8.436	4.3753	3.8999	6.4258	8.5223	5.1962	5.5547	3.0237	177.3118	98.042	TRANS	rep1	72.64008900000005
1051	1052	1.7487	2.3903	2I	1.8895	ACTIVE	9.6284	10.1615	11.2539	6.6393	8.1203	12.2111	15.7377	2.4205	6.4491	2.8457	9.2734	4.422	4.0457	5.7966	8.6759	5.2289	5.6347	3.3369	177.1244	94.2456	TRANS	rep1	80.68624499999999
1052	1053	1.7858	2.5426	2I	1.8685	ACTIVE	9.0316	10.6533	11.6467	7.3109	7.9048	12.9959	15.8875	1.9119	5.058	3.7353	9.4447	4.0226	3.8741	5.9311	8.3174	5.1868	5.2715	3.3208	-172.1993	80.5036	TRANS	rep1	86.00935899999999
1053	1054	1.7869	2.5235	2I	1.8449	ACTIVE	9.151	9.8574	11.255	7.3959	8.0435	12.2695	16.191	1.9022	6.2256	3.3778	8.5063	4.2813	4.0492	5.6457	8.3028	4.7829	5.5408	3.3875	-174.6461	80.466	TRANS	rep1	85.52157400000004
1054	1055	1.988	2.9642	2I	1.8539	ACTIVE	9.1905	10.3915	10.8183	7.2059	8.0706	12.1839	16.2546	2.7104	6.8047	3.0344	9.5675	4.7442	4.1762	5.8301	8.3169	5.0033	5.8051	2.9358	175.5925	93.7186	TRANS	rep1	77.962748
1055	1056	1.9989	2.4521	2I	1.7773	ACTIVE	9.246	9.9836	10.8818	7.1376	8.1488	12.6152	16.0734	1.9232	5.6958	3.9519	9.652	4.2948	4.051	5.9592	8.5628	4.8148	5.5763	3.0872	-172.6685	91.3777	TRANS	rep1	80.872018
1056	1057	1.7446	2.4801	2I	1.7654	ACTIVE	9.4597	10.5827	11.3412	7.1127	7.9831	12.2565	16.1098	1.9573	5.7276	4.1124	8.1687	4.3701	4.3837	6.5079	8.3089	4.88	5.761	2.9654	170.6861	103.0658	TRANS	rep1	78.43064099999998
1057	1058	1.8392	2.5852	2I	1.7525	ACTIVE	9.3415	10.077	11.2373	7.1199	7.8195	12.5024	15.5411	1.8255	6.1408	3.8741	8.7171	4.207	3.8422	6.0687	8.2937	5.344	6.1839	3.0508	177.2609	81.7705	TRANS	rep1	83.85165999999998
1058	1059	1.7314	2.1923	2I	1.8125	ACTIVE	9.6858	9.8756	11.183	7.3732	8.1263	12.8167	16.3213	2.034	6.193	3.8411	9.2931	4.0343	4.5399	6.0424	8.3851	4.7304	5.8198	2.961	-171.5569	83.1801	TRANS	rep1	76.72105399999998
1059	1060	1.7975	2.0635	2I	1.7213	ACTIVE	9.5277	10.0866	11.3492	7.5429	7.8134	12.3191	16.7479	2.2564	6.3107	3.0572	8.9244	4.3706	4.1037	6.1269	8.2329	4.895	5.6165	3.3876	-168.0308	56.614	TRANS	rep1	79.46953300000001
1060	1061	1.7815	2.2074	2I	1.6341	ACTIVE	9.6394	10.3078	10.7939	7.3463	7.8026	12.1201	16.5558	2.1548	6.3175	2.9217	9.1567	4.5404	4.584	6.1912	7.8553	5.0031	6.189	3.3661	-174.8231	94.2787	TRANS	rep1	72.41226300000002
1061	1062	1.7168	2.3819	2I	2.0049	ACTIVE	9.8788	10.178	11.6079	7.0993	7.208	12.2751	16.6951	2.0286	6.2543	3.0298	10.1639	3.9333	4.2457	5.8834	8.5475	5.0459	5.6758	3.2746	-171.8813	71.6392	TRANS	rep1	82.02718899999996
1062	1063	1.9021	2.4713	2I	1.819	ACTIVE	10.2638	9.9825	11.0268	7.0972	7.664	12.294	16.1742	2.0339	5.4431	3.5816	9.0351	4.2136	4.6383	6.1946	8.3487	5.1437	5.7553	2.8667	-171.8758	93.0506	TRANS	rep1	70.30048000000002
1063	1064	1.6862	2.4079	2I	1.7418	ACTIVE	9.6421	9.9689	11.3442	6.6723	7.613	12.3239	15.7506	1.9101	5.8516	3.521	8.8826	3.8126	4.8249	6.5882	8.2192	5.2111	6.502	2.9856	164.5207	74.9928	TRANS	rep1	85.218345
1064	1065	1.8357	2.5817	2I	1.9427	ACTIVE	9.6558	10.2037	11.3563	7.209	7.8961	12.2979	16.1717	1.894	6.2938	3.2875	9.6089	4.1197	4.1548	6.7419	8.5058	5.0056	6.019	3.2554	176.8456	84.1992	TRANS	rep1	78.47198299999997
1065	1066	1.7506	2.7226	2I	1.9115	ACTIVE	10.2361	9.9503	10.5779	7.6721	8.0589	12.0052	16.052	1.9072	5.9889	4.1273	9.2481	3.6819	4.2378	5.9732	8.2061	5.0772	5.9573	3.0425	175.985	82.4293	TRANS	rep1	61.16132999999999
1066	1067	1.8699	2.2143	2I	1.731	ACTIVE	9.515	10.383	10.7776	7.1196	7.7819	12.3989	16.607	1.8094	5.7799	4.3782	9.3105	3.6778	4.0575	6.0279	8.6138	5.1798	5.4735	2.9116	-179.0921	87.5067	TRANS	rep1	75.02663599999997
1067	1068	1.7748	2.4257	2I	1.7808	ACTIVE	10.1901	9.9454	11.6705	7.7432	7.6199	12.0131	16.4565	2.1219	5.9635	3.4111	8.8885	4.3077	4.3872	5.8765	8.4952	5.265	5.5787	2.9246	-174.1663	78.3721	TRANS	rep1	73.65826199999998
1068	1069	1.9567	2.7367	2I	2.3243	ACTIVE	10.0459	10.4286	11.5616	7.7532	8.003	12.352	16.9599	2.1092	6.0515	3.0772	9.7598	4.1092	3.8775	6.5417	8.8996	5.359	6.004	2.9023	-174.5637	65.3902	TRANS	rep1	69.00202299999995
1069	1070	1.8801	2.1281	2I	1.8309	ACTIVE	10.0498	10.1552	11.0788	7.5238	8.0108	12.1991	17.0782	1.9397	5.8094	3.4667	9.0047	4.1273	4.4109	5.7589	7.9279	5.2448	6.2841	3.2788	-176.9317	73.4272	TRANS	rep1	68.03983800000003
1070	1071	1.7991	2.1872	2I	1.8318	ACTIVE	8.9706	9.8859	11.5103	7.4694	7.8658	12.0221	16.8154	2.0324	5.9895	3.4866	8.9299	4.021	4.5772	6.0866	8.6581	4.9577	5.7323	3.3428	-167.6945	83.0039	TRANS	rep1	90.69643300000004
1071	1072	1.74	2.3411	2I	1.696	ACTIVE	9.4548	10.1738	10.7008	7.6679	7.6049	11.9721	15.9967	2.1323	5.9979	3.024	9.7345	3.9407	4.5585	6.3147	8.3143	4.9421	6.0586	3.0946	167.9341	80.2344	TRANS	rep1	74.24846200000002
1072	1073	1.7305	2.5432	2I	1.887	ACTIVE	9.2323	10.6426	11.4345	7.5576	7.7057	12.0924	15.8557	2.3538	6.4579	3.0553	8.8381	4.8306	4.1247	6.4831	8.1287	5.6324	6.4561	3.0159	168.5024	63.5812	TRANS	rep1	80.74180799999999
1073	1074	1.9517	2.4815	2I	1.7198	ACTIVE	10.0262	10.4366	10.9659	7.5523	7.4684	12.2074	16.2946	2.4952	6.0666	2.4291	9.2545	4.7718	4.3755	6.2792	8.4945	4.9451	6.1629	3.2153	171.7981	96.051	TRANS	rep1	67.85880699999996
1074	1075	2.0794	2.6165	2I	1.6879	ACTIVE	9.6239	10.5533	11.9959	6.8984	7.5271	12.0945	15.7651	1.9955	6.5267	2.8471	8.896	4.5365	4.0073	6.2064	8.1889	5.1518	6.8701	2.9366	164.4352	72.0698	TRANS	rep1	85.984276
1075	1076	1.818	2.6877	2I	1.8717	ACTIVE	9.8873	10.2488	11.6492	7.5527	8.086	12.2918	15.2995	2.2441	6.7611	2.6879	9.7518	4.4694	4.2888	5.9587	8.2279	5.1709	6.3414	3.4445	175.0109	61.5093	TRANS	rep1	74.292633
1076	1077	1.8321	3.9188	2I	1.779	ACTIVE	9.842	10.3179	11.3508	7.2312	7.6801	12.3053	16.3787	1.956	6.6146	3.4833	8.5859	4.0513	5.0668	6.3914	7.8485	4.7685	7.8489	3.0701	169.2996	53.738	TRANS	rep1	75.85202399999997
1077	1078	1.8121	2.4102	2I	1.8316	ACTIVE	9.3755	10.4651	11.2126	7.0013	7.508	12.5649	15.0917	1.8847	5.2314	3.321	9.0341	3.9388	4.083	6.3446	8.6161	5.0816	6.668	3.1575	-175.2785	63.9369	TRANS	rep1	82.554283
1078	1079	1.9029	2.8396	2I	1.9335	ACTIVE	9.76	10.1381	11.3868	6.6115	7.4014	12.0729	15.621	2.1036	6.9074	2.9303	8.5379	4.3538	4.4054	6.486	9.0087	5.5033	6.0001	3.0494	178.1255	75.9094	TRANS	rep1	84.10463800000002
1079	1080	1.7487	2.2945	2I	1.8663	ACTIVE	9.7206	10.2472	11.5561	6.9948	7.3963	12.3757	15.6346	1.8624	5.2208	2.7455	9.6421	4.1741	4.1546	6.3828	8.4288	5.5246	5.9192	3.3813	-174.4977	74.1906	TRANS	rep1	82.98832700000003
1080	1081	1.9813	2.3714	2I	1.6816	ACTIVE	9.6737	10.0282	11.4469	7.014	7.8296	12.0415	15.6848	2.1104	6.7766	2.73	9.3614	4.3147	4.2961	6.6317	8.6915	5.0914	6.0198	3.3244	-167.6468	68.8803	TRANS	rep1	81.955892
1081	1082	1.7328	2.2657	2I	2.164	ACTIVE	9.5248	9.8481	11.4283	6.8055	7.7887	12.5941	14.7848	1.9412	6.1557	3.3223	8.8324	4.2829	4.219	5.9498	8.2469	4.7012	6.0553	3.0626	-161.5029	71.4726	TRANS	rep1	86.83865299999997
1082	1083	1.714	2.3902	2I	1.8331	ACTIVE	9.6858	10.2351	11.152	7.9227	7.6247	12.0513	15.0757	1.874	5.4364	3.9242	8.9525	3.8954	4.1831	5.9486	8.4324	5.1081	6.3145	3.4465	172.3143	73.52	TRANS	rep1	72.84476599999994
1083	1084	1.6976	2.5667	2I	1.7575	ACTIVE	9.6538	10.1929	11.4276	8.0265	8.0525	12.4995	15.917	2.4903	6.293	3.2064	8.9665	4.8412	4.1682	6.436	8.4288	5.193	6.1394	3.1189	170.9258	78.3659	TRANS	rep1	73.24967399999994
1084	1085	1.7026	2.5586	2I	1.8698	ACTIVE	9.686	10.3001	11.0888	7.927	7.6953	12.5332	15.3206	1.9396	5.4879	4.1835	9.669	4.1547	4.3677	6.2215	8.357	5.0971	6.0366	3.1598	169.3924	72.5453	TRANS	rep1	71.37511999999998
1085	1086	1.8196	2.2391	2I	1.7101	ACTIVE	9.5789	10.0508	11.6915	7.1819	7.731	13.0066	14.8516	2.2377	6.5102	3.5131	9.0509	4.6299	4.3377	6.2141	8.2813	5.0622	6.0486	3.3937	179.5537	87.4658	TRANS	rep1	84.83351399999998
1086	1087	1.6959	2.6336	2I	1.8915	ACTIVE	9.3601	9.9433	11.6786	7.2255	8.0136	12.4056	16.0624	1.9458	5.9285	4.05	9.6637	4.1278	4.9336	6.5609	8.6737	5.1164	5.9383	3.0239	-173.285	68.853	TRANS	rep1	86.94170499999998
1087	1088	1.8229	2.2874	2I	1.6502	ACTIVE	9.3563	10.5468	11.4029	7.2557	8.2233	12.6991	15.2535	1.9786	6.1268	3.4902	9.21	4.1442	4.0149	6.0792	8.3945	5.1315	5.4199	2.7862	-175.409	76.2812	TRANS	rep1	78.60074400000002
1088	1089	1.7955	2.3359	2I	1.814	ACTIVE	9.601	9.9106	11.4002	6.8498	8.0733	12.8907	15.52	1.8342	5.8633	3.4842	9.5888	4.0637	3.7783	6.1296	8.4358	5.2465	5.598	2.7838	-168.8169	100.5358	TRANS	rep1	83.24125799999999
1089	1090	1.6951	2.5407	2I	2.0017	ACTIVE	9.6321	10.3536	11.8141	6.8453	7.9321	12.7209	15.7146	1.9975	5.897	3.6036	9.3079	4.5798	3.9717	6.3589	8.2818	5.156	5.6416	3.2917	-174.0044	61.6638	TRANS	rep1	83.952958
1090	1091	1.7563	2.1869	2I	1.8073	ACTIVE	9.4699	10.2088	11.32	7.3075	7.9955	12.5881	15.9801	2.0078	5.543	3.7906	9.0914	4.1079	4.28	5.9287	8.5097	5.17	6.4341	3.0499	178.2697	69.3297	TRANS	rep1	79.64357699999994
1091	1092	1.8115	2.3633	2I	1.6924	ACTIVE	9.251	10.2643	11.2169	6.9668	8.0248	12.3033	16.1521	2.0378	6.0736	3.6399	8.783	4.2572	4.5341	6.5994	8.4453	5.0233	7.1231	3.1776	162.2346	67.441	TRANS	rep1	83.44043099999999
1092	1093	1.7793	2.2572	2I	1.961	ACTIVE	9.61	10.2356	11.4886	6.9375	7.7753	13.0006	15.7969	1.8376	5.3175	3.7651	9.7813	3.8569	4.6102	5.601	8.4714	5.2236	6.7493	3.5062	-169.3807	46.0401	TRANS	rep1	82.441508
1093	1094	1.829	2.3091	2I	1.918	ACTIVE	9.5127	10.0133	11.1969	7.6991	7.8576	12.3295	15.9279	1.8468	5.7762	3.1938	8.4798	3.7354	4.4717	6.0857	8.6088	4.9903	6.1992	3.3521	-178.6797	77.242	TRANS	rep1	77.63916799999998
1094	1095	1.6648	2.4666	2I	1.8203	ACTIVE	10.1591	10.0804	12.0426	7.6726	8.3806	12.2178	15.2529	2.1656	6.003	3.5379	9.5138	4.367	3.8993	6.2265	8.3565	5.2988	5.3738	2.8959	-160.0545	79.8732	TRANS	rep1	72.94206100000002
1095	1096	1.9279	2.7936	2I	1.8903	ACTIVE	9.6312	10.3812	11.5062	8.1508	7.9397	12.3142	15.5708	2.1814	6.1187	3.7543	9.0427	4.5879	4.3468	5.6502	7.8412	5.0587	6.3796	3.1897	175.9064	76.6648	TRANS	rep1	72.66023199999998
1096	1097	1.6659	2.437	2I	1.7152	ACTIVE	9.4047	10.3443	11.5942	7.6971	8.1688	12.1907	15.3842	1.9625	7.0052	3.1139	8.2231	4.2386	4.8232	6.5948	8.1169	5.3023	6.7364	3.2915	-168.5534	44.5525	TRANS	rep1	78.68296699999999
1097	1098	1.6958	2.4523	2I	1.9797	ACTIVE	9.354	9.9562	11.2344	7.0613	7.8121	12.2038	14.7942	1.8942	5.8026	3.6601	8.8668	4.0104	3.7384	6.4972	8.021	5.2022	5.9014	3.4366	-164.0132	64.5885	TRANS	rep1	84.97434199999998
1098	1099	1.8387	3.209	2I	1.8373	ACTIVE	9.6363	10.1693	11.6409	7.253	7.8666	12.8366	15.1422	1.9337	5.6334	3.5189	9.1472	4.2488	4.193	6.2726	8.5523	5.0136	6.199	2.9307	164.813	83.2942	TRANS	rep1	81.48411199999998
1099	1100	1.9693	2.3633	2I	2.1072	ACTIVE	9.4584	10.1694	11.6035	6.8186	8.1215	12.6484	15.2011	1.9344	5.2298	4.015	8.6785	3.603	4.0919	6.3917	8.5926	5.2289	6.0042	3.4693	179.1187	72.7666	TRANS	rep1	85.12456300000002
1100	1101	1.964	2.1662	2I	1.941	ACTIVE	10.2913	10.2502	11.0791	6.7353	7.3775	12.4087	15.5547	2.4551	6.5708	2.3742	9.1017	4.4459	4.4542	6.3422	8.4089	5.0018	5.9823	3.2116	-168.7926	56.2399	TRANS	rep1	72.122972
1101	1102	1.6978	2.3803	2I	1.6963	ACTIVE	9.5198	10.5668	11.6358	7.0708	8.1194	12.692	15.784	1.7979	5.6272	3.4912	8.706	4.0013	4.0939	6.291	8.2687	4.9783	6.5714	3.0697	175.8994	71.2942	TRANS	rep1	79.92168399999997
1102	1103	1.8304	2.0625	2I	1.8176	ACTIVE	9.8238	10.3785	11.4665	6.9974	7.8799	12.9615	16.2068	1.9439	5.1517	3.3562	8.7342	3.8286	4.7482	5.8522	8.9594	4.9387	6.245	3.2055	-172.7273	64.6424	TRANS	rep1	77.14156500000001
1103	1104	1.9144	2.2808	2I	1.9292	ACTIVE	9.4869	10.5778	11.1405	6.7853	7.7994	12.3033	16.6098	2.2245	5.9704	3.3092	8.5684	4.7131	3.8183	5.9422	8.1923	5.036	5.6466	3.1503	177.0366	84.467	TRANS	rep1	79.27518799999996
1104	1105	1.7807	2.8013	2I	1.6555	ACTIVE	9.7973	10.5133	10.9154	7.3267	7.6161	12.4565	16.0693	2.1233	6.8045	3.0167	8.9773	4.6673	4.1035	6.1542	8.106	5.0844	5.8	2.9922	173.2454	86.4472	TRANS	rep1	70.772123
1105	1106	1.74	2.6134	2I	1.6938	ACTIVE	9.5408	10.5677	10.8356	7.4829	7.7732	12.6449	15.29	2.2948	6.0993	3.3497	9.4	4.2885	4.0638	6.3622	8.1654	5.0836	5.9687	3.0465	175.9752	73.6826	TRANS	rep1	71.52466600000002
1106	1107	1.8147	2.3773	2I	1.8543	ACTIVE	9.4628	10.3343	11.6042	7.1633	7.811	12.5684	16.4041	2.0232	6.3521	3.4369	8.54	4.5721	4.1649	6.3545	8.4023	5.2942	5.4477	2.7911	-172.8559	76.7214	TRANS	rep1	83.25321600000001
1107	1108	1.8656	2.4194	2I	1.9095	ACTIVE	9.2567	10.52	11.881	7.3871	8.0799	12.3646	15.2676	1.9138	6.3862	3.6379	8.9733	4.1892	3.9256	6.1594	8.1643	5.0864	6.3674	2.9362	-179.0301	71.8656	TRANS	rep1	84.51577899999998
1108	1109	1.814	2.5245	2I	2.0588	ACTIVE	9.0263	10.3449	11.6636	7.7714	7.3066	12.5297	15.8804	2.1967	6.3104	2.2917	8.8726	4.6291	4.5022	6.3871	8.1233	4.9864	6.8437	2.9795	172.8817	51.7382	TRANS	rep1	88.80204899999998
1109	1110	1.6774	2.4628	2I	1.8645	ACTIVE	10.0233	10.2413	10.7829	7.6458	7.6406	12.4515	16.6648	2.0653	6.1992	3.3859	8.7688	4.1727	4.436	6.1205	7.9414	5.0216	6.9721	3.1379	175.0147	45.4192	TRANS	rep1	66.23190599999992
1110	1111	1.7018	3.1398	2I	1.6788	ACTIVE	9.4265	10.1008	11.0632	7.3161	7.5014	12.3947	16.4245	2.0701	5.37	3.7842	8.6869	4.1596	4.1718	6.1521	8.2739	5.2107	6.3046	2.9677	-166.4819	71.7582	TRANS	rep1	81.27820099999997
1111	1112	1.9307	2.6522	2I	1.7648	ACTIVE	9.2585	10.4444	11.5215	6.4291	8.0045	12.2708	16.2359	2.0608	5.7926	3.5007	8.3398	4.0854	4.1032	6.5843	7.792	5.1602	6.9351	3.0301	170.1805	69.7896	TRANS	rep1	88.23897999999997
1112	1113	1.8205	2.8304	2I	1.817	ACTIVE	9.4366	10.2866	11.4686	6.6542	7.6243	12.1751	16.0812	1.8236	7.0932	4.0977	7.9172	4.0199	4.6074	6.2233	7.9263	5.2053	7.1235	2.7816	170.5847	58.5904	TRANS	rep1	86.95152599999997
1113	1114	1.865	3.0261	2I	1.9086	ACTIVE	9.5863	10.2642	11.7041	6.1769	7.5786	12.6847	15.4301	1.9767	5.9361	3.3047	8.6203	4.4437	4.2454	6.4185	8.4639	5.3307	6.3873	2.9713	168.9034	67.018	TRANS	rep1	90.36253799999997
1114	1115	1.7554	2.3886	2I	1.8849	ACTIVE	9.7413	10.2785	11.365	6.6254	7.4742	11.9935	16.3198	1.9051	6.627	3.2912	8.8329	4.4948	4.0958	5.8782	8.3532	5.4524	6.1648	2.802	173.4857	67.6358	TRANS	rep1	82.638169
1115	1116	1.7259	2.4413	2I	1.8119	ACTIVE	9.666	9.8495	11.7799	7.3059	7.7273	12.7638	14.9862	1.7826	5.7943	3.8575	8.9372	4.2913	4.0558	6.2319	8.2393	5.0826	6.5216	3.0983	174.5538	66.0885	TRANS	rep1	85.15152499999999
1116	1117	1.7069	2.3217	2I	1.8511	ACTIVE	10.0767	10.5356	11.0618	6.7652	8.2222	12.4989	15.4456	1.7687	5.3138	4.1567	9.3769	4.0099	4.3377	6.2732	8.745	5.1283	6.4618	3.3872	171.4938	56.0722	TRANS	rep1	68.288997
1117	1118	1.7707	2.7391	2I	1.7718	ACTIVE	9.5439	10.2818	11.4355	6.9061	7.7241	12.4801	15.833	2.5593	7.2904	2.5451	8.4477	4.9441	4.2133	6.1979	8.2384	5.2977	6.3578	3.0931	-177.522	64.2007	TRANS	rep1	83.02525799999995
1118	1119	1.6784	2.9193	2I	1.6266	ACTIVE	9.3132	10.498	11.3916	7.1076	7.8966	12.5256	15.1641	1.916	5.8042	3.7381	7.7683	4.0444	4.3242	6.2023	7.909	5.0983	6.8773	3.2271	172.1741	51.4212	TRANS	rep1	82.13295599999998
1119	1120	1.7136	2.5287	2I	1.9644	ACTIVE	9.6984	10.1124	11.7592	6.9281	8.0064	12.4026	16.7414	1.8947	6.3436	3.0632	8.6134	4.278	4.101	5.8256	8.6205	5.3615	5.799	3.3191	178.025	85.0427	TRANS	rep1	83.422912
1120	1121	1.6806	2.4215	2I	1.9435	ACTIVE	9.9607	9.7653	11.2764	7.684	8.2821	12.4667	15.3281	1.9927	6.1038	4.022	8.5574	4.2248	4.3592	5.9394	7.834	4.7614	5.7674	3.1628	-178.5645	64.0299	TRANS	rep1	71.66807499999999
1121	1122	1.7346	2.7302	2I	1.7517	ACTIVE	9.4135	10.2093	10.8625	7.1725	7.5082	12.432	15.7899	2.1028	6.0893	3.1478	9.0515	4.4095	4.5175	6.1968	8.3136	5.2074	6.5747	3.2881	171.4829	70.3215	TRANS	rep1	79.68269999999998
1122	1123	1.813	2.8431	2I	1.6512	ACTIVE	9.7913	10.4929	11.2286	7.32	7.3798	12.8232	15.5137	2.4907	6.4311	2.725	8.6059	4.6768	4.6191	6.3294	8.3489	5.3869	5.9541	3.0804	178.6056	73.3787	TRANS	rep1	75.14323300000001
1123	1124	1.7515	2.4368	2I	1.7574	ACTIVE	9.782	10.2839	11.347	7.0632	7.6014	12.9295	15.4151	1.9168	5.6491	3.7016	8.7601	4.3324	4.3107	6.1372	8.4555	5.1531	5.9052	2.962	-177.112	65.8713	TRANS	rep1	78.41486
1124	1125	1.7634	2.3468	2I	1.7698	ACTIVE	9.8518	10.3009	11.0822	7.383	7.6623	12.6814	15.0063	2.0127	5.8067	3.5252	9.2547	4.1721	4.2047	5.8893	8.387	5.1358	5.9649	3.1802	177.9054	88.9232	TRANS	rep1	72.52674399999995
1125	1126	1.7465	2.29	2I	1.7086	ACTIVE	9.994	10.5676	11.4565	6.797	7.732	12.5261	15.543	1.8696	5.201	3.9802	9.6415	4.0746	4.4374	5.9488	8.2954	5.0329	6.3269	3.4571	175.305	72.8373	TRANS	rep1	75.192103
1126	1127	1.7958	2.769	2I	1.8917	ACTIVE	9.5216	10.6481	11.7446	6.8053	7.4765	12.2575	15.453	2.1863	6.1641	3.0841	9.5901	4.493	4.0482	6.1242	8.4409	5.6042	6.4085	2.9772	167.9423	73.0012	TRANS	rep1	85.30126999999999
1127	1128	1.8945	2.5264	2I	1.7393	ACTIVE	9.615	10.0979	11.1703	7.1148	8.4157	12.692	15.7504	1.8787	6.1066	3.5986	9.67	4.3023	3.8479	6.344	8.391	5.3964	6.5045	2.7861	175.996	62.2235	TRANS	rep1	76.05549499999995
1128	1129	1.7028	2.3142	2I	1.8283	ACTIVE	9.8685	10.223	11.6796	6.9754	7.8067	12.4742	15.1554	1.9661	6.6641	3.4491	9.0126	4.4735	4.483	5.8817	8.0216	4.9329	6.0776	3.5423	-178.7054	45.9693	TRANS	rep1	80.14393899999999
1129	1130	1.7736	2.2587	2I	1.7258	ACTIVE	9.7201	10.3686	11.0757	7.3378	7.7802	12.2868	15.8246	2.0472	5.593	3.848	9.062	4.3949	4.5997	6.2688	8.398	5.0414	6.6945	2.7068	167.9842	82.7717	TRANS	rep1	73.522312
1130	1131	1.776	2.4434	2I	1.8195	ACTIVE	9.5936	10.3786	11.9841	6.848	7.9454	12.5579	16.0378	1.8238	5.9429	3.9939	9.652	3.9553	3.6623	6.3786	8.1961	4.9136	5.9366	2.9049	-179.5137	68.3612	TRANS	rep1	85.78022299999995
1131	1132	1.7667	2.3967	2I	1.6754	ACTIVE	9.7542	10.6798	11.9692	7.0341	7.6378	12.9154	15.6995	2.3666	6.2724	3.0533	9.6092	4.5657	4.4835	6.0881	7.9773	5.0508	6.4528	3.047	169.5406	56.0739	TRANS	rep1	81.46140199999999
1132	1133	2.0098	2.251	2I	1.8067	ACTIVE	9.4593	10.0548	11.3782	7.0052	7.2832	12.55	15.5208	2.2089	5.972	3.4137	9.3093	4.3577	4.0871	6.0086	7.8939	5.118	6.997	3.2205	169.3682	62.5194	TRANS	rep1	87.12895899999998
1133	1134	1.6698	2.7023	2I	1.764	ACTIVE	9.3886	9.998	11.0367	6.8605	8.2969	12.6652	15.0405	2.0598	6.7906	3.4712	9.8045	4.2767	4.2094	6.3198	8.4085	5.1735	6.0184	2.9331	-178.8757	75.448	TRANS	rep1	81.09390099999996
1134	1135	1.7801	2.6896	2I	1.7154	ACTIVE	9.2805	10.2683	11.4992	6.8777	8.1861	12.626	15.8644	2.0323	6.6938	3.2236	10.1116	4.4216	4.4998	5.7466	8.056	5.0274	6.2565	2.8224	173.9225	60.8404	TRANS	rep1	85.27714500000002
1135	1136	1.8142	2.3582	2I	1.7345	ACTIVE	9.9784	9.8021	11.4878	6.5682	8.084	12.7515	15.4505	2.05	6.4308	3.3314	9.7113	4.3667	4.6391	6.2591	8.3171	5.0664	6.9957	3.2301	164.9772	74.5319	TRANS	rep1	81.14403999999999
1136	1137	1.7683	2.3782	2I	1.8241	ACTIVE	9.5847	10.3539	11.4917	6.562	7.9862	12.758	15.7305	1.9375	6.0816	3.9897	9.4283	4.2508	4.1993	6.0142	8.2391	5.1033	6.9347	2.8858	168.0687	54.3515	TRANS	rep1	83.205644
1137	1138	1.7851	2.6121	2I	1.8393	ACTIVE	9.5258	10.4947	11.0939	6.3214	7.8827	12.3815	16.1287	1.9098	6.3702	3.6949	9.8191	3.6159	4.9639	6.3221	8.5975	5.584	6.6799	2.824	160.0939	66.9041	TRANS	rep1	81.419579
1138	1139	1.6807	2.1178	2I	2.0259	ACTIVE	9.6873	10.064	11.6345	5.8621	8.4257	12.4259	14.8734	1.8302	5.1627	4.4863	9.8994	4.214	4.5694	6.4106	8.2107	5.3245	7.1909	2.9465	-178.0255	67.4648	TRANS	rep1	87.36424999999994
1139	1140	1.6898	2.5571	2I	1.7264	ACTIVE	9.9217	10.1748	11.2916	6.5429	8.0227	12.3699	15.7059	1.9603	5.5972	4.6711	10.1849	3.8492	4.3592	5.8611	8.5517	5.1282	6.6221	3.1089	171.2523	66.6938	TRANS	rep1	77.81474700000001
1140	1141	1.7363	2.0574	2I	1.7794	ACTIVE	9.8091	10.3503	11.685	6.1081	7.9484	12.9228	15.7189	2.0048	5.6718	3.4785	9.6646	4.2136	4.4365	6.1243	8.0963	5.0145	6.3289	3.11	173.4778	55.1119	TRANS	rep1	84.82191099999997
1141	1142	1.8261	2.5072	2I	1.7874	ACTIVE	9.9845	10.0842	12.0503	6.3618	8.074	12.656	15.5934	1.8388	5.6821	3.4558	9.5514	4.3936	4.4157	6.002	8.3772	4.9897	6.2111	3.0901	168.3762	73.7183	TRANS	rep1	85.38743800000003
1142	1143	1.6575	2.2846	2I	1.849	ACTIVE	9.745	10.3895	11.5586	6.0606	7.632	12.1334	15.691	1.8728	6.53	3.2673	9.6954	3.8022	4.0685	5.7769	8.4288	5.4427	5.7823	3.303	-177.2127	64.5472	TRANS	rep1	86.24847399999999
1143	1144	1.8049	2.3031	2I	1.6645	ACTIVE	9.7812	10.4017	11.6269	6.2851	7.8799	12.7366	16.0191	1.988	5.2451	3.3466	10.0305	4.3629	4.5753	6.1498	8.0234	4.8934	6.6284	2.9279	174.257	58.6041	TRANS	rep1	83.54247899999996
1144	1145	1.8344	2.5355	2I	1.83	ACTIVE	9.5915	9.9176	11.5089	6.0454	7.6077	12.5021	16.3238	2.1612	6.6601	3.1218	9.8711	4.4599	4.5004	6.5967	8.1219	5.4381	6.9175	2.8987	173.8075	54.3462	TRANS	rep1	91.8295
1145	1146	1.6573	2.2504	2I	1.964	ACTIVE	9.608	10.1187	11.2753	6.3547	7.6111	13.1194	15.3114	1.9801	5.4224	4.2147	9.9509	3.9281	4.524	6.1623	8.192	4.9763	6.7654	2.8794	-179.1262	66.0686	TRANS	rep1	85.958403
1146	1147	1.8017	2.4724	2I	1.73	ACTIVE	9.4767	10.2614	11.5889	6.314	8.1951	12.6553	15.343	2.0147	5.8414	3.2709	9.93	4.1265	4.0833	6.7004	8.2071	5.3164	6.5004	3.0878	169.2945	62.6376	TRANS	rep1	86.83132800000001
1147	1148	1.8289	2.3549	2I	1.7272	ACTIVE	9.7662	10.3502	11.6347	6.5122	7.6217	12.6828	15.8853	1.8708	5.5478	3.4723	9.2088	4.1346	4.1592	6.2008	8.3042	5.2492	5.756	3.1588	-172.38	66.3534	TRANS	rep1	84.13494900000003
1148	1149	1.8386	2.2003	2I	1.8175	ACTIVE	10.31	10.3706	11.216	6.3239	7.5595	12.4112	15.837	1.7758	5.8287	4.1319	9.1056	4.1265	4.4297	5.8972	8.846	5.1821	5.8625	3.1707	168.8612	92.7417	TRANS	rep1	73.83284999999998
1149	1150	1.8123	2.2004	2I	1.8664	ACTIVE	9.881	10.1784	11.4939	6.34	8.3616	13.5325	15.7022	1.8967	5.3522	3.8586	8.9829	3.9273	4.5711	5.9054	7.8421	5.0733	6.594	3.1577	172.8519	73.4428	TRANS	rep1	79.73083899999997
1150	1151	1.935	2.5188	2I	1.6689	ACTIVE	9.5117	10.3103	11.421	6.9333	8.3448	12.687	15.0044	1.9326	6.0822	3.6892	9.1443	3.8483	4.741	5.9139	8.2131	5.2435	6.3056	3.2372	170.6197	42.6622	TRANS	rep1	79.728681
1151	1152	1.8855	2.4813	2I	2.0144	ACTIVE	9.4002	10.3815	11.5874	6.4893	7.8816	12.2377	15.6019	1.8337	5.7767	4.1094	9.9461	4.2417	3.8794	5.9957	7.8564	4.9818	6.419	3.1811	-175.2067	56.7384	TRANS	rep1	87.53496999999999
1152	1153	1.7797	2.485	2I	1.6601	ACTIVE	9.3283	10.2207	11.6229	6.3306	7.9336	12.0772	15.5522	1.7101	5.4041	4.5278	9.7984	3.9237	3.9427	6.0928	8.0371	5.1669	6.845	3.0584	178.1089	65.2696	TRANS	rep1	90.852732
1153	1154	1.7815	2.6923	2I	1.9415	ACTIVE	9.5187	10.1748	11.7569	6.9383	8.6112	12.8517	15.5624	1.9088	5.9536	3.5613	9.675	4.1633	4.5953	6.1193	8.1488	5.2476	6.4444	2.7901	172.861	64.2221	TRANS	rep1	82.298022
1154	1155	1.8305	2.4828	2I	1.9211	ACTIVE	9.5913	9.885	11.4624	6.8063	8.2576	12.277	15.2724	1.9418	5.4306	4.6608	9.523	4.1612	4.4618	5.8349	7.8034	5.0282	6.1257	3.3778	-177.7927	80.1669	TRANS	rep1	83.45581700000002
1155	1156	1.6925	2.243	2I	2.0606	ACTIVE	9.3327	9.7516	11.9405	6.4035	7.9706	12.8267	15.1714	2.0172	4.9754	3.9493	9.6513	4.2236	4.5771	5.6435	8.2096	4.918	6.6793	2.9491	170.6164	77.1622	TRANS	rep1	96.60325
1156	1157	1.7566	2.3092	2I	1.762	ACTIVE	9.0725	10.3546	12.2192	6.5675	8.18	12.3645	15.7777	1.9005	5.706	4.4414	8.865	4.1712	4.3252	5.7172	7.9692	4.8357	6.1637	3.0933	175.21	106.9546	TRANS	rep1	96.17248500000002
1157	1158	1.7539	2.6523	2I	1.977	ACTIVE	10.0109	10.408	11.1805	6.3077	8.0803	12.3424	15.71	1.9953	5.4314	3.8945	10.2304	3.9931	4.7302	6.1608	8.4745	5.2841	6.3099	3.1808	-177.8201	69.7536	TRANS	rep1	74.92427800000002
1158	1159	1.7328	2.5123	2I	1.8634	ACTIVE	9.2585	10.499	11.0092	6.6109	7.775	12.6495	15.4477	1.9963	5.2399	3.8723	9.7552	4.2629	4.1886	6.0219	8.6014	5.202	5.9632	3.4762	-165.9559	73.6714	TRANS	rep1	83.20488900000001
1159	1160	1.785	2.4373	2I	1.9178	ACTIVE	9.7756	9.8291	10.9592	6.3978	8.1053	12.9221	15.5283	1.8211	5.3411	4.3392	9.5955	4.1612	4.1584	5.9054	8.1861	5.5474	6.0727	2.7371	-165.7262	68.0547	TRANS	rep1	80.01489999999998
1160	1161	1.795	2.6896	2I	1.813	ACTIVE	9.2869	10.1149	11.6839	6.5173	7.2556	12.3745	16.0808	1.9462	6.4037	3.5092	9.0061	3.9884	4.4771	6.2725	8.351	5.4247	6.9687	2.7234	162.8105	61.9	TRANS	rep1	95.17125599999997
1161	1162	1.7551	2.1539	2I	1.7936	ACTIVE	9.9792	9.8665	12.033	6.6961	8.0794	12.5801	15.9298	1.9229	5.3826	3.7527	10.3281	3.9379	4.3057	6.4674	8.3112	5.1979	6.8406	3.0406	169.4888	71.4535	TRANS	rep1	84.82422399999999
1162	1163	1.8642	2.2877	2I	2.0724	ACTIVE	9.7462	10.708	11.7866	6.6332	7.9337	12.3692	15.9477	1.8874	5.5349	3.8791	9.1453	3.8626	4.5859	5.8035	8.6468	4.9348	6.0629	3.2106	-173.5768	69.7629	TRANS	rep1	80.68756199999999
1163	1164	1.844	2.3547	2I	2.0308	ACTIVE	9.5495	10.6322	11.3509	6.6257	8.1636	12.3218	16.1676	2.2167	5.425	4.3878	9.4807	4.2188	4.3977	6.0146	8.2113	5.1579	6.9686	2.9123	-169.5492	67.3701	TRANS	rep1	78.98163399999999
1164	1165	1.7918	2.0499	2I	1.872	ACTIVE	9.501	10.2809	11.6197	6.64	7.9852	12.0509	15.4419	1.9433	5.8596	4.2032	9.9125	3.9329	5.0873	5.9233	8.054	4.9206	7.4186	2.8384	179.529	88.1888	TRANS	rep1	85.648035
1165	1166	1.9725	2.5426	2I	1.8399	ACTIVE	9.5689	10.3141	11.2877	6.2149	7.8041	12.3122	15.5751	2.1221	5.7694	4.2083	9.5442	4.6918	4.3876	6.1383	7.9488	5.0176	7.692	2.9531	-155.5558	54.0077	TRANS	rep1	85.022708
1166	1167	1.9326	2.4071	2I	1.7631	ACTIVE	9.4393	10.2452	11.2657	6.8528	7.9051	12.1846	15.4481	1.9409	5.2125	3.8997	9.8034	3.9926	3.996	6.336	7.7599	5.1996	6.9549	3.2975	-179.1262	59.6456	TRANS	rep1	82.65868600000002
1167	1168	1.6978	2.6596	2I	1.7067	ACTIVE	9.2333	10.2569	11.9987	6.8707	7.4531	12.2657	15.5618	2.1293	5.3994	3.8892	9.9362	4.144	4.769	5.8585	8.6414	5.3554	6.9806	3.2319	-169.6674	73.4214	TRANS	rep1	94.46605400000001
1168	1169	1.7393	2.1644	2I	1.9316	ACTIVE	9.4342	10.2288	11.7668	6.628	7.7885	12.5088	15.854	1.9258	4.9705	4.0372	10.3165	3.7243	4.6617	6.1094	8.3256	5.0869	7.7029	2.9151	-171.0383	92.2323	TRANS	rep1	89.45165599999999
1169	1170	1.8425	2.3408	2I	1.9266	ACTIVE	9.5884	10.1929	11.6562	6.6992	7.7772	11.8445	15.1954	1.8881	5.2735	3.7727	9.3061	4.0568	4.4945	6.2159	8.3182	5.2081	7.6219	3.2626	179.5698	73.2097	TRANS	rep1	86.10154399999999
1170	1171	1.7096	2.5963	2I	1.8108	ACTIVE	9.7638	10.0383	11.4992	7.4002	7.0845	11.9307	15.6717	2.0535	6.2633	3.6162	9.6559	4.0748	5.1579	6.5172	8.345	4.8766	6.6407	3.2556	-173.7981	68.6729	TRANS	rep1	82.50387800000004
1171	1172	1.854	2.2457	2I	1.6849	ACTIVE	9.7113	9.9143	11.1345	7.1099	7.8359	12.0809	15.5522	1.8552	5.1822	3.4929	10.0156	4.2559	4.1746	6.1452	8.4499	5.052	6.3074	2.6972	-165.6052	45.2176	TRANS	rep1	78.79630400000002
1172	1173	1.942	2.2135	2I	1.8121	ACTIVE	9.8814	10.0291	11.3986	6.6699	7.6259	11.8413	16.3628	1.9943	5.6556	3.5312	9.0918	4.0518	4.2725	6.1277	8.6246	4.797	7.0603	2.7881	165.0683	89.7463	TRANS	rep1	81.74993600000002
1173	1174	1.8538	2.4399	2I	1.7274	ACTIVE	9.8088	10.5889	11.207	6.407	7.4062	12.3408	15.7765	1.8955	5.5287	3.5581	10.0188	3.9913	4.3739	5.7534	8.8989	5.6836	7.0922	2.7931	-171.2597	72.8431	TRANS	rep1	79.594764
1174	1175	2.0457	2.2372	2I	1.82	ACTIVE	9.3253	10.2146	11.0853	6.9383	8.0461	12.759	15.652	1.7473	5.3166	4.0173	9.8601	3.9683	4.1405	6.586	8.4352	5.1701	6.7283	3.2088	174.4354	67.71	TRANS	rep1	81.61705399999997
1175	1176	1.7946	2.6853	2I	1.8444	ACTIVE	10.0538	10.3286	11.6471	6.6142	7.2156	12.313	15.9027	1.9882	5.296	3.6551	10.1059	3.8305	4.3518	5.992	8.7205	5.1097	6.6912	3.3032	-173.4976	54.5667	TRANS	rep1	81.737639
1176	1177	1.8815	2.4512	2I	1.7651	ACTIVE	10.1539	9.8842	11.4151	6.6303	7.9928	12.8659	15.5596	1.8214	5.2565	3.5422	9.8237	4.1999	4.4173	6.176	8.6723	4.9577	6.4613	3.0766	-169.0166	55.6816	TRANS	rep1	77.40726799999999
1177	1178	1.7661	2.7508	2I	1.9903	ACTIVE	9.9645	10.1972	11.6692	6.8041	7.7358	12.6116	14.8991	1.7773	6.02	3.6552	9.6272	4.009	4.3006	6.0295	8.6091	5.1866	6.4807	3.0237	176.6783	85.0177	TRANS	rep1	80.31322499999999
1178	1179	1.7994	2.0525	2I	1.9017	ACTIVE	9.9243	10.2771	11.734	6.9081	8.0683	12.6432	14.5365	1.8544	5.9067	3.5067	9.8424	4.1893	4.1558	6.335	8.2093	5.0104	6.3368	3.0022	169.6849	66.3316	TRANS	rep1	78.48187099999998
1179	1180	1.6666	2.3456	2I	1.8438	ACTIVE	9.372	10.1429	11.3871	6.0345	7.8019	12.5161	15.3731	1.9221	5.7364	4.0596	10.1201	4.121	4.377	5.7986	8.2388	4.9647	5.9173	2.9022	-160.9896	63.3686	TRANS	rep1	91.22566500000002
1180	1181	1.665	2.5341	2I	1.8061	ACTIVE	9.5452	10.1005	11.4201	7.0071	7.8826	12.6712	15.7419	1.8664	5.0137	4.5433	10.1371	3.7439	4.6544	5.7261	8.7118	5.0884	6.4126	2.69	176.5032	51.9349	TRANS	rep1	82.78202099999999
1181	1182	1.7532	2.3151	2I	1.9529	ACTIVE	9.7517	9.9225	11.3261	6.426	8.1653	12.644	15.5738	1.8777	4.8065	3.9451	9.5894	3.9875	3.9529	5.9363	8.5319	5.0141	6.6104	3.1603	173.8277	80.2545	TRANS	rep1	82.49910399999999
1182	1183	1.747	2.208	2I	1.8045	ACTIVE	9.6213	10.1697	11.5893	6.8476	7.8247	12.3563	15.3287	1.8511	5.8	3.6689	9.1752	4.2773	4.1303	5.5795	7.9167	5.0848	6.628	2.8777	-176.7078	83.4575	TRANS	rep1	84.00828400000003
1183	1184	1.7704	2.2148	2I	2.0043	ACTIVE	9.971	10.2706	11.5644	6.7588	7.9033	12.8777	15.8541	2.1193	6.0237	3.8299	9.6198	4.4697	4.1517	6.3081	7.7109	4.8758	6.7579	3.0495	-179.4718	74.7783	TRANS	rep1	78.11733999999998
1184	1185	1.7827	2.0429	2I	1.6415	ACTIVE	9.8482	10.1261	11.8028	7.1022	7.9955	12.9219	15.3013	2.0913	6.4741	3.7548	10.6889	4.2673	4.8278	6.5216	8.7266	4.9958	6.9898	2.894	170.8135	72.2411	TRANS	rep1	80.51068600000002
1185	1186	2.207	2.3242	2I	1.8773	ACTIVE	9.5949	10.2851	11.4997	6.9061	8.2622	12.7488	15.4597	2.2533	6.2391	4.0417	9.2125	4.5116	4.0653	6.3706	8.1743	5.1132	6.378	3.2472	179.0148	58.5351	TRANS	rep1	80.04016200000001
1186	1187	1.7612	2.2859	2I	1.7598	ACTIVE	9.9252	10.3053	11.5155	6.6828	7.351	12.4151	15.4844	1.9835	6.1256	3.8187	9.372	4.1567	4.4555	6.17	8.5341	4.9607	6.4981	3.0018	173.0641	70.6696	TRANS	rep1	81.43166699999998
1187	1188	2.3029	2.2626	2I	1.6561	ACTIVE	9.6229	10.1312	11.2162	6.7371	8.0063	12.4743	15.514	2.0372	5.6402	3.9374	9.5487	4.0597	4.5924	5.6344	8.5135	5.2355	6.9645	2.7157	-167.9758	85.7976	TRANS	rep1	80.63003300000003
1188	1189	1.8167	2.6106	2I	1.8781	ACTIVE	9.5676	10.1932	11.556	6.9891	7.5315	12.6889	16.2075	2.2659	6.5691	2.9292	9.4752	4.622	4.2462	6.2371	8.3488	5.2574	7.3977	2.8956	177.218	97.8458	TRANS	rep1	84.93696599999993
1189	1190	1.7538	3.2429	2I	1.7626	ACTIVE	9.4376	10.6737	11.2202	6.6098	8.0908	12.6253	15.7701	2.2356	6.6698	3.4361	9.1937	4.4701	4.18	6.4787	8.025	5.1314	6.2907	3.0606	172.1261	60.6126	TRANS	rep1	79.56994800000001
1190	1191	1.777	2.2761	2I	1.9414	ACTIVE	9.8195	10.066	11.2444	6.6343	7.7615	12.3616	16.1219	1.8616	6.0074	3.3442	10.2006	4.1617	4.7112	5.9189	8.415	4.8714	6.9531	2.853	176.7117	78.7999	TRANS	rep1	80.47437299999999
1191	1192	1.7337	2.1909	2I	1.787	ACTIVE	9.2735	9.7475	10.9908	7.2665	8.1448	12.7421	15.3507	1.9841	6.1311	3.3209	9.9554	4.3155	4.5217	6.0797	8.5977	4.8919	6.3838	3.4912	173.3337	90.7694	TRANS	rep1	82.47349700000001
1192	1193	2.0507	2.4351	2I	1.7837	ACTIVE	9.9596	10.1712	11.8886	6.9258	7.5156	12.3846	15.2556	2.3799	7.1671	2.5445	9.9796	4.7474	4.3702	6.5039	8.3241	4.9051	6.3083	3.187	176.8733	84.3115	TRANS	rep1	82.96108599999997
1193	1194	1.7535	2.2979	2I	1.8634	ACTIVE	9.5405	10.2978	10.9421	7.2338	7.8444	12.1251	16.0426	2.1056	6.1844	3.2225	9.7645	3.7864	4.2682	6.342	7.9745	4.9644	7.6	3.0713	-178.2078	107.4691	TRANS	rep1	75.75849600000001
1194	1195	1.8753	2.4488	2I	1.8153	ACTIVE	9.3918	10.0885	11.4632	6.4402	7.4356	12.0304	16.0719	1.9634	6.6091	3.1781	10.6906	4.3338	4.2108	6.0863	7.9063	5.3014	7.3169	3.2805	175.7799	71.4702	TRANS	rep1	91.395812
1195	1196	1.8587	2.2363	2I	1.9792	ACTIVE	10.1488	10.5326	11.9253	7.0138	7.799	11.9847	15.5634	1.7473	5.8735	3.5581	10.5862	4.0429	4.4093	6.2934	8.4374	5.0892	6.4813	3.0412	175.5073	58.193	TRANS	rep1	75.77589099999997
1196	1197	1.7971	2.475	2I	1.8027	ACTIVE	9.8409	10.4406	11.3543	6.651	7.5591	12.5148	16.1641	1.8745	5.7362	4.0938	10.3411	3.7832	3.9964	6.2924	8.3369	4.995	6.8309	3.369	166.2607	69.8497	TRANS	rep1	79.26329199999998
1197	1198	1.7299	2.5098	2I	1.9131	ACTIVE	9.4134	10.1133	11.655	7.254	8.006	12.9372	15.8678	2.5978	5.9314	2.7192	9.7808	4.6037	4.4859	6.577	8.4424	4.9116	6.2963	3.0304	-173.4059	67.5178	TRANS	rep1	84.52174200000002
1198	1199	1.8708	2.371	2I	1.7901	ACTIVE	9.7162	10.4338	12.1764	6.9249	8.4318	12.4362	15.4356	1.9147	5.0645	4.0154	10.4177	3.9141	4.3725	6.7391	8.1812	5.288	7.0395	3.2972	166.3709	34.9711	TRANS	rep1	82.31731799999997
1199	1200	1.847	2.4014	2I	1.7645	ACTIVE	10.1865	10.0382	11.5611	7.2963	8.1658	12.3555	15.9417	2.469	6.9572	2.9695	9.5321	4.8479	4.6705	6.5507	8.2945	5.0161	6.7982	3.018	164.2395	59.271	TRANS	rep1	71.98124999999999
1200	1201	1.7631	2.7598	2I	1.7677	ACTIVE	9.8785	10.3789	11.3725	7.1732	7.2473	12.4174	16.5582	1.8377	6.5009	3.713	9.7077	4.1234	4.1362	6.295	8.0681	4.8912	5.4056	2.6452	-175.519	78.1021	TRANS	rep1	77.68397199999998
1201	1202	1.7284	2.7007	2I	1.6462	ACTIVE	10.174	10.1832	11.309	7.4753	8.4302	12.5971	16.0875	1.9104	5.3845	4.1116	10.6702	3.7857	3.9562	6.3544	8.1321	5.2794	6.2128	3.1745	178.8075	92.8459	TRANS	rep1	66.24864600000004
1202	1203	1.7011	2.8743	2I	1.7263	ACTIVE	9.856	10.404	11.6488	7.7856	7.6984	12.3173	15.7039	2.0369	6.0156	3.0366	9.9149	4.0174	4.0141	6.3441	8.3519	5.5925	6.0582	3.1135	179.8703	71.3484	TRANS	rep1	74.10936799999996
1203	1204	1.7711	3.3032	2I	1.7589	ACTIVE	9.5863	10.0858	11.5139	7.209	7.5228	12.1059	15.4441	2.2435	5.7781	3.3368	10.1635	4.4496	4.206	5.7276	8.7872	5.6728	6.0572	2.7755	-179.86	69.5107	TRANS	rep1	83.75762800000001
1204	1205	1.7423	2.6535	2I	1.7128	ACTIVE	10.0383	10.169	11.8602	6.6202	8.03	12.4475	15.9601	2.0797	6.7048	3.2024	9.5067	4.0046	4.4697	6.2256	8.6893	5.0567	6.5346	2.8236	177.8966	56.872	TRANS	rep1	80.82970900000004
1205	1206	1.6714	3.0143	2I	1.7312	ACTIVE	9.9383	10.2339	11.7129	6.6999	7.7297	12.1297	15.7412	2.0472	5.7396	4.4774	10.0885	4.2213	3.8562	6.4347	7.8695	5.0528	6.3775	3.0165	-168.6611	40.8237	TRANS	rep1	81.50012999999996
1206	1207	1.8403	2.615	2I	1.8228	ACTIVE	9.0558	10.2164	11.3504	6.6656	7.8298	11.8781	15.8533	2.1162	5.4546	3.9731	9.4614	3.7658	4.4756	6.4239	8.49	5.5205	7.0591	2.7879	173.2091	71.6481	TRANS	rep1	90.75983400000001
1207	1208	1.9477	2.6427	2I	1.7498	ACTIVE	9.7554	10.1537	12.0738	6.5992	7.8128	11.7562	15.7056	1.9127	6.084	3.5278	9.557	4.1096	4.4342	6.0953	8.3582	5.403	6.9849	3.1355	-176.1744	64.3064	TRANS	rep1	88.24094199999999
1208	1209	1.8298	3.0561	2I	1.7309	ACTIVE	9.7293	10.4041	11.5959	6.6357	8.0757	12.438	15.1715	1.8829	6.2322	3.822	9.6332	4.0981	4.5454	5.9614	8.1052	5.0179	5.8152	2.9136	-174.0353	80.5981	TRANS	rep1	80.75283000000002
1209	1210	1.866	2.3888	2I	1.6985	ACTIVE	9.9566	10.2454	11.552	6.5134	7.7083	12.3972	15.1603	2.4795	6.5093	3.2711	10.3332	4.0105	4.1487	6.4579	8.6624	5.2639	7.2688	3.1064	175.6816	79.0191	TRANS	rep1	80.97302000000002
1210	1211	1.7463	3.2914	2I	1.8167	ACTIVE	9.4648	9.9818	11.5292	6.873	7.5208	12.2772	15.7601	1.8713	6.2458	3.17	9.3813	3.8565	4.4355	6.0785	8.8104	5.7975	7.3903	3.2784	176.0782	82.7962	TRANS	rep1	88.57669599999997
1211	1212	1.7736	2.6263	2I	1.6961	ACTIVE	10.0251	10.0961	11.4777	6.6348	7.6774	12.458	15.7354	2.0604	5.4352	4.3634	10.4457	3.9255	4.0613	6.0796	8.5599	5.4276	6.1415	2.907	-174.6996	73.2123	TRANS	rep1	79.83940799999999
1212	1213	1.7965	2.4676	2I	1.9255	ACTIVE	9.4076	10.1562	11.5594	6.5929	8.0414	12.9354	14.7404	1.8147	5.4324	4.1778	10.2574	3.7409	3.9811	6.0583	8.6352	5.1939	5.8711	3.2135	-170.178	60.7672	TRANS	rep1	87.40098599999999
1213	1214	1.9842	3.1076	2I	1.9008	ACTIVE	9.7007	9.7786	11.6902	7.4228	7.9007	12.464	15.7826	1.676	5.9267	4.0894	10.4825	3.4908	4.1264	6.0572	7.9696	5.3066	6.2531	3.0721	-174.7246	81.5313	TRANS	rep1	82.729939
1214	1215	1.9451	3.6222	2I	2.1234	ACTIVE	9.779	10.3171	11.53	7.4549	7.617	12.7524	15.0304	1.8096	5.798	3.8891	10.1056	3.9679	4.7657	6.1574	8.062	5.0441	7.0978	3.0482	179.7235	77.0815	TRANS	rep1	77.31531999999996
1215	1216	1.8881	2.7856	2I	1.7716	ACTIVE	9.5966	10.3802	11.6604	7.1116	8.191	12.9089	15.2923	2.1527	6.2194	3.9234	10.5596	4.1558	4.4968	6.5883	8.4366	5.3872	7.1153	3.2946	-175.0843	77.7209	TRANS	rep1	79.82784999999996
1216	1217	1.904	2.1573	2I	1.768	ACTIVE	9.7213	10.4686	11.9506	7.1711	7.7927	12.9407	15.6727	1.8586	5.7233	3.7443	10.4904	4.1325	4.0489	5.571	8.718	5.2369	6.8849	3.0211	-170.7722	55.7307	TRANS	rep1	81.70162899999997
1217	1218	1.8614	2.48	2I	1.7534	ACTIVE	9.5456	10.1335	11.5649	7.2215	7.2344	12.7211	15.6978	1.9066	5.9703	3.6915	9.4729	4.1685	4.5836	6.0324	8.1157	4.902	6.2804	2.6536	179.7206	68.0586	TRANS	rep1	85.87251299999997
1218	1219	1.9846	3.4101	2I	2.003	ACTIVE	10.0172	10.2422	11.6366	6.6773	7.6558	12.7769	15.5867	2.0546	5.4267	4.1883	9.9643	3.9766	4.3919	6.2324	8.7077	5.2032	6.3085	3.2499	-176.2909	72.9943	TRANS	rep1	80.13185399999995
1219	1220	2.3805	2.2393	2I	1.6705	ACTIVE	9.5978	10.0067	11.9623	6.8018	7.8416	13.2725	15.1198	1.734	5.9144	4.4167	10.6343	3.7243	4.1868	6.1662	8.614	5.0051	6.846	2.8978	-167.0595	57.7973	TRANS	rep1	89.18871699999997
1220	1221	2.6416	2.5268	2I	1.8165	ACTIVE	9.6607	10.4648	11.4266	6.867	7.6482	12.6339	16.3057	2.3124	6.1694	3.3012	10.9086	4.6135	4.09	5.7523	8.3237	5.212	6.2041	2.8641	-172.323	70.9472	TRANS	rep1	80.50760500000001
1221	1222	2.1594	2.4508	2I	1.7986	ACTIVE	9.5407	10.4346	11.6417	7.3895	8.0375	12.6823	16.585	1.8764	6.2262	3.6117	10.7863	3.9012	4.3361	6.667	8.2876	5.2283	5.9485	2.8709	178.7237	73.5321	TRANS	rep1	79.09454400000001
1222	1223	1.8436	2.1884	2I	1.9375	ACTIVE	9.8462	10.2582	11.0888	7.7146	7.6152	12.425	15.571	2.0066	6.3529	3.7364	9.7139	3.6051	4.3174	6.231	8.8574	5.1938	5.8371	3.323	-175.2609	68.8549	TRANS	rep1	71.14320200000003
1223	1224	1.7959	2.3351	2I	1.7423	ACTIVE	9.8734	10.3217	11.7638	7.3544	7.6845	12.753	15.8639	2.2165	6.4834	3.4605	10.6592	4.3546	4.3549	6.5197	8.6951	5.095	7.2257	3.3414	-174.3666	70.2822	TRANS	rep1	78.330804
1224	1225	1.9994	2.5399	2I	1.6571	ACTIVE	9.6686	10.5684	11.5075	7.9378	7.305	12.3145	15.5043	2.1444	6.696	3.3914	10.0128	4.4823	4.5405	6.1309	8.2416	5.3841	5.9838	3.1084	179.4852	79.4052	TRANS	rep1	75.36522300000001
1225	1226	2.082	2.2767	2I	1.8662	ACTIVE	9.2565	10.1098	11.3063	7.2937	7.9591	13.2008	16.4637	2.0977	6.1341	3.7501	9.7496	4.3661	5.1604	5.9169	8.0007	4.7296	7.0126	2.9267	174.4482	73.2274	TRANS	rep1	83.62973599999998
1226	1227	1.8035	2.7827	2I	1.9458	ACTIVE	9.4103	10.3733	11.5641	7.8799	7.6583	12.5447	15.6782	1.9519	5.5998	3.7586	10.0862	3.8762	4.5214	5.9743	7.9842	5.4055	6.7182	3.2898	-176.2388	62.7342	TRANS	rep1	79.61648199999999
1227	1228	1.9211	2.4427	2I	1.797	ACTIVE	9.4078	10.2541	11.4964	8.2004	7.3841	12.6314	16.0431	1.963	6.1381	3.6324	10.8584	4.2736	4.363	6.0741	8.2318	5.0911	6.962	2.7803	-179.3958	59.3673	TRANS	rep1	79.34987800000005
1228	1229	2.096	2.5367	2I	1.8616	ACTIVE	9.5717	9.8379	11.5556	7.3775	7.4643	12.7202	15.7559	2.0208	5.6869	3.9605	9.5609	4.0229	4.0154	5.8718	8.7153	5.1787	6.585	2.9679	179.7544	75.6488	TRANS	rep1	85.477641
1229	1230	1.9545	3.243	2I	2.291	ACTIVE	9.6522	10.0319	11.7015	7.0491	8.0689	12.53	16.1419	2.0403	5.8555	3.8198	9.9637	3.908	4.6403	6.3397	8.6914	5.0144	6.7409	2.7773	168.9002	95.4409	TRANS	rep1	83.08637099999996
1230	1231	1.7682	2.536	2I	1.8005	ACTIVE	9.7966	10.0478	11.9682	7.2142	7.7216	12.4428	15.3564	1.9981	6.3408	3.514	10.32	4.0709	4.6273	5.7976	8.3168	5.3721	6.3782	2.8123	-174.7873	82.8278	TRANS	rep1	84.08063200000001
1231	1232	2.009	2.2327	2I	1.7475	ACTIVE	9.8317	10.3445	11.1134	7.1426	7.4179	12.4963	15.2349	1.872	5.5969	3.9807	10.2523	4.0945	4.2511	6.2117	7.8802	5.2652	6.7605	2.6668	175.8226	87.7215	TRANS	rep1	75.56388299999995
1232	1233	1.7415	2.3634	2I	1.6828	ACTIVE	9.7164	10.3926	11.7305	7.6424	7.68	12.3394	15.6335	1.9084	5.7182	3.8426	9.7056	4.3471	4.1883	6.2157	9.0336	5.3128	6.5204	2.9356	-174.4646	72.9131	TRANS	rep1	77.95602299999999
1233	1234	2.1132	3.8811	2I	1.9645	ACTIVE	9.2594	10.2296	11.5205	6.6925	7.875	12.5865	15.403	2.0444	5.5228	5.0225	9.5587	3.999	4.442	5.9581	8.182	5.3577	7.4119	3.1784	-161.4235	99.3945	TRANS	rep1	88.86496100000002
1234	1235	2.3564	2.6502	2I	1.754	ACTIVE	9.4315	10.3954	11.6817	7.0375	8.0449	12.23	15.7308	2.151	5.9348	3.378	9.9445	4.3174	4.7188	5.8018	8.0633	5.4684	7.854	2.9847	-171.1334	90.5118	TRANS	rep1	83.51941600000004
1235	1236	1.7124	2.7653	2I	1.7763	ACTIVE	9.9106	9.9141	11.3096	6.8561	7.63	12.4742	15.6317	2.0382	5.0152	5.1714	10.1619	4.1978	4.583	5.8925	8.4931	5.0133	5.6648	3.1283	-175.3888	80.0352	TRANS	rep1	80.19590399999998
1236	1237	2.034	2.7181	2I	1.7177	ACTIVE	9.4053	10.1528	11.7852	6.6284	7.4208	12.2955	15.3886	1.8311	5.1301	4.6271	10.1196	3.9016	4.0687	6.0756	8.7689	4.9824	5.7042	3.4056	-177.8979	90.4045	TRANS	rep1	92.53229299999998
1237	1238	2.1175	2.4585	2I	1.7269	ACTIVE	9.7135	10.3761	11.7446	6.6665	8.1008	13.0885	16.1146	1.9974	5.2141	4.3188	9.705	3.5895	4.4155	6.7676	8.5929	5.1078	7.0666	3.0029	160.6719	70.2688	TRANS	rep1	82.22316299999994
1238	1239	2.1681	2.3339	2I	2.2129	ACTIVE	9.5511	10.0768	11.0584	6.7334	8.0095	12.4684	15.507	1.9814	4.8657	4.1974	9.7179	4.3764	4.3103	5.6945	8.0258	5.1719	6.1255	3.0958	179.9355	82.3285	TRANS	rep1	80.649757
1239	1240	1.9035	2.6359	2I	1.8106	ACTIVE	9.7516	10.6668	11.8187	6.6931	8.1416	12.53	15.7691	1.7388	5.5662	4.6189	9.8019	3.8743	4.5482	5.9479	8.4028	4.9855	6.3381	3.0372	-172.393	79.0379	TRANS	rep1	79.75220899999997
1240	1241	1.9332	2.1409	2I	1.7961	ACTIVE	9.3938	9.9146	12.2638	6.5172	7.9445	12.7393	16.4036	2.0831	5.524	3.5275	10.0025	3.9728	4.3434	6.1734	9.126	5.352	6.1226	3.3508	-176.625	78.7273	TRANS	rep1	96.84243799999999
1241	1242	2.0294	3.3797	2I	1.7492	ACTIVE	9.4432	10.1659	11.3311	7.1151	6.9998	12.5011	16.9016	2.2358	5.9771	3.9681	9.3238	4.5192	4.3783	6.0342	7.9449	5.3153	6.4577	2.962	175.7168	82.5139	TRANS	rep1	86.87039899999996
1242	1243	2.9742	2.4634	2I	1.7806	ACTIVE	9.734	10.0993	11.6087	6.6133	6.9453	12.6836	15.6359	2.1234	5.7959	4.0552	9.4427	4.2431	4.6287	5.8319	8.2337	5.3602	6.9937	2.8432	-164.4749	84.1478	TRANS	rep1	89.166449
1243	1244	1.9437	3.6257	2I	1.7124	ACTIVE	9.6807	9.6649	11.5622	6.6015	7.316	12.0679	15.6847	2.2928	5.3293	4.0181	9.5732	3.8782	4.7413	5.6696	8.6183	5.6587	6.7456	2.8379	-178.5803	89.6994	TRANS	rep1	90.96160300000003
1244	1245	1.7992	3.0009	2I	2.0495	ACTIVE	9.1301	9.9017	11.2594	6.7285	7.5868	11.9364	16.0656	2.2165	5.2529	4.8655	9.8422	4.5073	4.2442	5.5987	7.9193	4.7554	6.0622	2.9432	-177.1048	74.7691	TRANS	rep1	92.12762099999998
1245	1246	1.7731	2.383	2I	1.8903	ACTIVE	9.3729	9.9163	11.4272	7.2579	7.4445	12.657	15.585	1.8868	5.8806	3.7464	8.4047	3.8975	4.0803	5.8344	8.6418	5.136	7.0951	2.8953	-175.4702	58.9015	TRANS	rep1	87.43842099999998
1246	1247	2.0744	2.0996	2I	1.6862	ACTIVE	9.3272	10.1104	11.4082	7.1396	7.6679	12.3118	15.9615	2.163	5.9468	4.2252	9.4185	4.0027	4.7409	6.1314	8.7013	5.2187	6.9549	3.116	-160.3758	39.1748	TRANS	rep1	86.02724799999999
1247	1248	1.9703	3.9976	2I	1.8373	ACTIVE	9.8602	10.0332	11.8213	7.0371	7.279	12.233	15.7999	1.9433	5.3341	4.3676	9.113	3.5574	4.6449	5.7911	8.358	5.3319	6.4645	3.0688	179.6891	56.3833	TRANS	rep1	85.36552099999997
1248	1249	1.7975	2.2097	2I	1.9128	ACTIVE	9.7284	9.9391	11.4405	6.7465	7.1738	12.1869	16.1559	1.8251	5.4794	4.245	9.9875	3.9387	4.1537	5.6676	8.2947	5.724	6.0933	3.3701	-172.0387	59.3783	TRANS	rep1	86.90108499999997
1249	1250	1.8737	2.4349	2I	1.7944	ACTIVE	9.2731	9.7302	11.4323	7.2636	7.6814	12.4596	15.5227	1.8815	5.9443	3.8136	9.4688	4.1975	4.2028	5.6709	8.495	5.4897	5.9181	2.9151	-172.0452	73.466	TRANS	rep1	89.07043599999997
1250	1251	2.0404	2.4774	2I	1.7586	ACTIVE	9.6857	10.0585	11.6587	6.8029	8.1173	11.9627	15.6525	1.8749	5.9791	4.1917	9.3937	3.9545	4.5617	5.7697	8.3246	5.3911	6.5371	3.0418	169.8985	67.5304	TRANS	rep1	83.31370199999995
1251	1252	1.8545	2.3046	2I	1.8981	ACTIVE	8.9526	10.1365	12.0527	6.9824	7.3673	12.309	16.075	1.862	6.0949	4.3293	9.0664	4.047	4.7109	5.7929	8.6136	5.3811	6.9203	2.8717	-170.4497	31.1147	TRANS	rep1	99.66787499999998
1252	1253	2.0282	2.2456	2I	1.8418	ACTIVE	8.8836	9.9478	12.2287	6.4825	7.6306	12.5202	15.8002	1.9801	5.7419	3.5099	9.8092	3.7073	4.0665	6.3712	8.3958	5.2411	7.5295	2.9179	-175.5259	86.4277	TRANS	rep1	105.48974099999998
1253	1254	2.0223	2.5364	2I	1.8873	ACTIVE	9.5719	10.1276	11.5619	7.0532	7.1957	12.1458	16.3976	2.2302	6.4652	4.0372	9.3278	4.345	4.5684	6.0043	8.3731	5.42	6.9215	3.114	-177.7985	70.4548	TRANS	rep1	86.77630199999999
1254	1255	2.3907	2.1744	2I	1.8809	ACTIVE	9.4215	10.3956	11.7782	6.6307	7.7733	12.4878	15.3155	2.0192	6.377	3.5959	9.5772	4.1537	4.4752	6.3768	8.1997	5.4677	6.8599	3.1366	170.3299	68.1094	TRANS	rep1	88.53003499999997
1255	1256	2.4291	2.6726	2I	1.866	ACTIVE	9.2297	10.27	11.375	6.8253	7.7206	12.2282	16.0921	1.7452	5.1833	4.4099	9.9503	3.8579	4.7879	5.9431	8.1703	5.1592	7.0976	2.8079	178.2874	102.5251	TRANS	rep1	87.62685100000002
1256	1257	1.9566	2.6826	2I	2.0123	ACTIVE	9.8059	10.3987	11.5267	6.3817	7.892	12.1836	15.5384	1.9515	6.1422	3.7432	9.2847	3.8151	4.2596	5.9958	8.4185	5.4549	6.58	3.0958	-179.8855	94.4856	TRANS	rep1	81.62242199999997
1257	1258	2.018	2.3235	2I	2.0722	ACTIVE	9.5893	10.1677	11.5319	6.3308	8.0158	12.1313	16.2366	1.9092	5.2572	4.2275	9.5589	4.0114	4.4684	5.8811	9.0101	5.0436	6.9966	2.8874	176.3655	55.874	TRANS	rep1	86.23100399999998
1258	1259	1.769	3.3745	2I	1.8201	ACTIVE	9.5284	10.1995	11.4898	6.2343	8.1873	12.3275	15.194	2.0925	6.3822	3.1509	8.8131	4.3249	4.6616	6.0001	8.1713	5.5294	6.247	3.0368	-174.8677	78.4502	TRANS	rep1	86.19859399999999
1259	1260	2.0254	2.3384	2I	1.6007	ACTIVE	9.7378	10.256	11.3065	6.2022	8.0673	11.5495	16.4751	1.9045	5.8422	4.1898	9.1726	3.9594	4.1876	6.1899	8.4401	5.6728	6.4873	2.9306	172.4474	71.4372	TRANS	rep1	81.90583099999998
1260	1261	1.985	2.4348	2I	1.8617	ACTIVE	9.5491	10.0772	11.6819	6.6076	7.4281	12.768	15.7256	1.8677	5.6992	4.029	9.2569	4.1614	4.6858	5.9611	7.9614	4.9477	6.3906	2.9414	172.3365	60.174	TRANS	rep1	90.18561800000003
1261	1262	2.1969	3.12	2I	1.7944	ACTIVE	9.7168	10.3979	11.877	6.6243	7.446	12.2682	14.8905	1.9165	6.1662	3.9246	9.7317	3.9474	4.0625	6.5033	8.2894	5.1225	7.2937	2.6444	170.2571	69.7668	TRANS	rep1	86.90035200000003
1262	1263	1.868	2.3533	2I	1.8394	ACTIVE	9.6788	10.3488	11.1795	7.3496	7.6535	12.4948	15.3818	1.8421	5.2876	4.4076	9.7091	4.091	4.519	6.0921	8.5571	5.1666	7.6619	3.3221	170.75	73.8295	TRANS	rep1	75.80156300000002
1263	1264	1.8391	2.8554	2I	1.8069	ACTIVE	9.5553	9.5588	11.6285	6.7993	8.0305	12.0891	14.7103	2.0361	5.8886	3.9602	10.2984	4.3284	4.4923	5.6558	8.8885	5.3228	6.3088	2.8376	175.8273	99.3846	TRANS	rep1	89.203814
1264	1265	2.1071	2.4035	2I	1.828	ACTIVE	9.2527	10.1558	11.5875	7.0999	7.5467	12.7307	15.5625	2.1079	6.5003	3.4439	9.544	4.4163	4.5321	6.4285	8.2863	5.2988	6.876	3.0672	176.7139	89.0043	TRANS	rep1	89.27332599999997
1265	1266	2.3502	2.5774	2I	1.847	ACTIVE	10.042	10.2442	11.1939	6.6833	7.6648	13.038	14.7586	1.906	5.8275	3.416	9.0836	4.2347	4.2034	6.12	8.0046	5.0345	7.1665	3.456	168.8452	70.3075	TRANS	rep1	75.64085299999999
1266	1267	2.0199	2.3284	2I	1.8043	ACTIVE	9.6445	10.1553	11.9988	6.6565	7.8659	12.4171	14.7489	1.8338	5.7866	3.8728	9.8553	4.1466	5.3219	5.9164	8.0017	4.97	6.579	2.7905	176.1408	41.6226	TRANS	rep1	88.50646899999995
1267	1268	1.9532	2.5013	2I	1.7429	ACTIVE	9.239	10.1741	11.0341	6.593	7.4598	12.0005	15.5695	2.171	5.9105	3.7511	10.3046	4.3955	4.7285	6.0903	8.2014	5.4059	6.5766	3.0171	-175.6124	81.0243	TRANS	rep1	87.94732299999998
1268	1269	2.0849	3.0638	2I	1.8876	ACTIVE	9.1713	10.3337	11.6067	6.5864	7.9469	12.7913	14.9792	1.8631	5.221	4.6576	9.953	3.8943	4.2095	5.9961	8.3107	5.4411	6.7714	3.2543	169.139	65.5509	TRANS	rep1	90.42351799999997
1269	1270	2.0649	2.5154	2I	1.6768	ACTIVE	9.5359	10.024	11.4503	6.3314	7.8161	12.2337	14.9205	1.9545	5.7739	4.1359	9.1656	4.2887	4.2538	6.3796	7.9758	5.2965	7.6545	3.1204	-179.3553	76.9381	TRANS	rep1	88.39182600000001
1270	1271	1.8991	2.5549	2I	1.6545	ACTIVE	9.2686	10.5378	11.6875	6.3908	8.0063	12.4483	15.744	1.8316	5.0706	4.4677	9.7001	4.0109	4.4624	6.0357	8.1842	5.5305	7.6404	2.9931	-163.7852	91.1377	TRANS	rep1	89.12644900000004
1271	1272	2.0273	3.9485	2I	1.6906	ACTIVE	9.9751	9.8831	11.6093	6.8708	8.0898	12.6509	15.2381	1.9034	5.977	4.4713	10.1125	3.9999	4.4432	6.1864	8.7384	5.1552	7.2044	2.9695	-174.0573	78.0805	TRANS	rep1	79.738596
1272	1273	2.1142	2.7641	2I	1.8423	ACTIVE	9.4352	10.0421	11.2671	6.4938	8.2731	12.8607	16.2693	2.0087	5.2408	4.5154	10.0522	4.3963	4.0148	6.047	8.6752	5.8849	7.0493	3.0021	-172.2172	77.6824	TRANS	rep1	84.62614499999995
1273	1274	2.3088	3.4208	2I	1.7883	ACTIVE	9.3558	10.4586	11.2633	7.058	7.1804	12.8579	16.1776	1.8803	5.704	4.2653	10.1797	3.7389	4.4543	5.8419	8.4662	5.3776	6.469	3.0776	-179.0272	71.6023	TRANS	rep1	84.70168899999996
1274	1275	2.6488	2.6838	2I	1.8218	ACTIVE	9.979	10.4259	11.2627	7.0269	7.418	12.6239	16.0369	1.7932	5.8271	4.1475	10.0516	3.8204	4.1814	6.1451	8.4305	5.1835	5.807	2.7303	-176.6777	70.7381	TRANS	rep1	74.90890100000001
1275	1276	2.0762	2.4006	2I	1.9185	ACTIVE	9.4189	9.9569	11.0821	6.9169	7.196	12.0635	16.1635	1.9749	6.2928	4.1576	9.7446	4.1817	4.1308	5.677	8.0789	5.4298	6.4277	2.8789	178.6923	79.324	TRANS	rep1	86.773698
1276	1277	1.8878	2.4877	2I	1.9253	ACTIVE	9.5704	9.8268	11.1646	6.5678	7.2436	12.5684	15.5446	1.9963	6.6781	3.6132	9.5191	4.3523	4.1887	6.2385	8.5094	5.3615	6.2509	2.9127	-171.9429	73.988	TRANS	rep1	88.28833
1277	1278	1.8262	3.2051	2I	1.8062	ACTIVE	9.4066	10.2197	11.74	6.5183	7.6771	12.2971	16.2671	1.743	6.2979	3.8991	8.8824	3.881	3.6203	6.1101	8.0537	5.1508	6.0915	2.7414	-170.1305	77.7739	TRANS	rep1	90.94993
1278	1279	1.843	2.5852	2I	1.7742	ACTIVE	9.5527	10.3043	11.609	6.4715	7.2698	12.4031	15.9555	1.8805	5.8249	3.6897	9.4995	3.8827	4.702	6.1628	8.5013	5.3598	6.9008	2.8983	-177.5251	62.0441	TRANS	rep1	89.42552699999999
1279	1280	1.8769	2.3126	2I	1.8261	ACTIVE	9.8889	10.2679	11.3658	6.3402	7.8069	12.2265	15.7855	1.8613	5.9176	4.1606	10.0747	3.9229	4.9274	5.9816	8.1055	4.9816	6.5472	2.6289	168.7113	75.885	TRANS	rep1	80.66213100000002
1280	1281	1.9371	2.3078	2I	2.0583	ACTIVE	9.152	10.3378	11.919	6.7744	7.9082	12.4651	16.2277	2.0983	6.0704	4.0928	9.5345	4.1865	4.6831	6.0813	8.0574	5.2109	6.991	2.7284	-172.8618	57.3975	TRANS	rep1	92.52968200000001
1281	1282	2.178	2.6092	2I	1.6831	ACTIVE	9.6685	10.3626	12.5151	6.4775	7.8651	12.5875	15.7169	1.9923	6.1834	3.9632	9.6937	4.1986	4.3898	6.3305	8.1301	4.9931	7.174	3.2752	-162.7568	92.983	TRANS	rep1	92.41947199999998
1282	1283	2.1332	2.3994	2I	1.7468	ACTIVE	9.3434	9.9985	12.4299	6.191	8.2425	12.0366	15.9575	1.9359	5.6054	3.9839	10.0973	4.3908	4.2652	5.7977	8.1826	5.0134	6.4329	2.6532	170.3245	73.7654	TRANS	rep1	98.94958699999998
1283	1284	2.1827	2.9263	2I	1.9163	ACTIVE	9.1445	10.4243	11.2084	6.5074	7.7462	12.1321	16.287	1.8094	5.0874	4.5364	9.7794	3.6242	4.9702	5.8404	8.7125	5.1847	6.5686	2.7203	-165.9281	65.014	TRANS	rep1	88.03829099999996
1284	1285	1.8506	2.2912	2I	1.7493	ACTIVE	9.3217	10.6644	11.9577	6.2826	8.2632	12.0511	16.623	1.9103	5.6465	3.7768	10.0102	4.1136	4.5398	6.2342	8.8653	5.237	6.8398	3.0375	-179.8193	81.5329	TRANS	rep1	89.19985199999999
1285	1286	1.8236	2.6402	2I	2.1475	ACTIVE	9.429	10.3053	11.5306	6.529	8.1134	12.2695	15.0253	1.8979	5.5008	4.6901	10.3084	3.8487	4.987	6.121	8.6199	5.3481	7.7414	2.7198	176.1925	111.679	TRANS	rep1	85.72168199999999
1286	1287	1.8503	2.5332	2I	1.8427	ACTIVE	9.4327	10.0192	11.4671	6.2505	8.0816	12.3665	16.2007	1.8425	6.5291	4.2653	9.6057	4.0062	4.6539	5.6977	8.2982	5.3703	6.608	3.1395	171.0669	52.7385	TRANS	rep1	89.19600399999996
1287	1288	2.0381	2.9113	2I	1.8108	ACTIVE	9.437	10.1368	11.0218	6.2524	8.1432	12.4147	15.275	1.9897	4.7553	4.3785	10.5737	3.8696	4.0196	6.4146	9.2234	5.824	6.8653	2.8044	172.0401	72.2784	TRANS	rep1	83.8476
1288	1289	2.143	2.7065	2I	1.9965	ACTIVE	8.8725	10.054	11.5018	6.7875	8.1798	12.3529	16.2212	2.078	5.5918	3.9363	10.2276	4.2402	3.8849	6.1907	8.7052	5.3416	5.8595	3.2134	-166.8289	73.7203	TRANS	rep1	93.42418699999996
1289	1290	2.1557	3.6502	2I	1.7542	ACTIVE	9.8023	10.0594	11.707	6.8384	8.8567	12.4335	15.9037	1.8971	5.3254	3.7992	10.1724	4.1527	4.7009	6.2109	8.5534	5.0611	7.4488	2.7696	-174.765	91.3184	TRANS	rep1	77.98029099999994
1290	1291	2.2166	2.2933	2I	1.7771	ACTIVE	9.5239	10.141	11.5187	6.2555	8.174	12.2623	16.0254	2.2	5.3563	4.1094	9.8039	4.0583	4.5347	5.7795	8.4479	4.8519	6.0372	3.2398	171.148	100.2208	TRANS	rep1	86.90802000000002
1291	1292	2.5358	3.107	2I	2.0928	ACTIVE	9.4247	10.2629	11.8498	6.4473	8.4111	12.9689	14.5921	2.1742	5.382	4.7337	9.9705	3.9548	4.881	5.4225	7.9457	5.3647	7.0576	3.1207	-164.215	76.5431	TRANS	rep1	87.97708100000006
1292	1293	2.1425	2.3431	2I	2.06	ACTIVE	9.437	10.1206	12.2856	6.2481	8.002	12.316	16.1906	2.0173	5.6268	4.3159	10.5313	4.0522	4.6006	5.6909	8.5651	4.9949	6.4228	2.9281	173.1139	90.3705	TRANS	rep1	96.248502
1293	1294	2.7435	2.0882	2I	1.6517	ACTIVE	10.0283	10.3861	11.7049	6.2558	7.987	12.9277	16.5623	1.9145	5.4689	4.2877	10.6642	3.695	4.7282	5.705	8.2868	5.1844	6.5285	2.9676	177.009	96.8217	TRANS	rep1	80.43239199999996
1294	1295	2.4256	2.5495	2I	2.0062	ACTIVE	10.2092	10.1807	12.3924	6.1972	7.9971	12.4622	15.8919	2.0926	6.3112	3.8442	9.9232	4.241	4.8355	6.3769	8.291	5.2472	6.931	2.8178	174.9406	76.0159	TRANS	rep1	85.96790800000002
1295	1296	2.0081	2.5861	2I	1.8144	ACTIVE	9.2818	10.2337	11.3771	6.6311	8.0015	12.3079	15.1302	1.8917	5.3814	3.9696	9.6932	3.9057	4.3152	6.2074	8.5202	5.5073	6.9164	2.8901	-170.4417	81.3496	TRANS	rep1	86.93183099999999
1296	1297	1.8776	3.1779	2I	1.7975	ACTIVE	9.2689	10.452	10.8299	6.7885	7.8104	12.3372	16.0119	1.9483	6.1807	3.7938	9.7597	4.0302	4.8773	5.6433	8.3649	5.7023	7.0311	3.0984	-162.4876	82.9214	TRANS	rep1	80.47231400000001
1297	1298	1.7764	2.3502	2I	1.7354	ACTIVE	9.4403	10.2632	11.0136	6.5484	8.2477	12.6078	16.3304	2.1052	4.8702	4.6097	10.3461	3.9956	4.2082	5.8273	8.7234	5.5098	7.4236	3.1408	-173.8993	98.8982	TRANS	rep1	80.34590099999997
1298	1299	1.7674	2.4398	2I	2.23	ACTIVE	9.2796	10.4169	11.2515	7.1688	7.8835	12.0212	15.8722	1.8583	5.6061	4.3498	10.4419	3.9112	3.9473	6.0047	8.6767	5.1442	6.6436	2.9868	-165.3833	80.4546	TRANS	rep1	81.64107299999998
1299	1300	2.0413	2.3233	2I	1.7611	ACTIVE	9.3012	10.1798	11.6512	6.8242	7.4188	11.7716	15.4635	1.957	5.2866	4.4145	9.8862	4.0478	4.4853	6.1976	8.0793	4.9639	7.0601	2.8506	-176.3913	89.204	TRANS	rep1	91.38095999999996
1300	1301	1.8447	2.5638	2I	1.819	ACTIVE	9.4584	10.0322	11.5664	6.6726	7.8226	12.6204	16.1061	1.9307	5.9028	3.8871	10.0791	3.899	4.051	6.249	8.702	5.3361	6.0523	2.7386	163.8169	101.5042	TRANS	rep1	88.315024
1301	1302	2.0624	3.7431	2I	1.8248	ACTIVE	9.5308	10.2497	11.4189	6.4304	7.3571	12.8992	15.7461	1.9637	5.1194	4.3755	10.1215	3.7482	4.2642	6.3754	8.6223	5.3333	6.5717	2.8053	-178.972	75.0685	TRANS	rep1	88.22983099999999
1302	1303	2.0366	2.5948	2I	1.9183	ACTIVE	9.6526	10.0622	11.3247	6.5962	7.7262	12.331	15.3241	1.8584	5.1603	4.096	10.3244	3.9347	4.2737	6.1921	8.5585	5.3342	6.0415	3.0484	174.686	82.8569	TRANS	rep1	84.068287
1303	1304	1.8101	2.7395	2I	1.8769	ACTIVE	9.4664	10.2035	11.0133	6.601	8.0085	12.8011	15.2455	1.886	6.5244	3.8818	10.0302	4.1414	4.3243	6.2378	8.5879	5.4015	7.0088	2.9843	177.9102	82.7856	TRANS	rep1	81.337651
1304	1305	1.7994	2.2706	2I	1.7537	ACTIVE	9.3264	10.2026	11.4039	6.5722	8.1085	12.6021	15.6136	2.1624	5.6441	4.4144	10.2418	3.5826	4.5651	5.8122	8.5932	5.7271	6.5769	2.7889	-176.8914	73.7421	TRANS	rep1	86.58309100000002
1305	1306	2.574	2.6492	2I	1.7207	ACTIVE	9.7014	9.6784	11.6366	6.4625	7.7299	12.3058	15.7059	2.1827	5.2351	4.2043	10.2633	4.5291	4.1166	5.9179	8.2201	5.4061	6.1457	3.159	173.0876	69.7262	TRANS	rep1	89.955738
1306	1307	1.9383	2.4104	2I	1.8135	ACTIVE	9.7914	9.9344	11.352	7.0659	7.8106	11.8837	15.4445	1.9979	6.1552	3.9225	10.1331	4.1383	4.316	5.9222	8.3162	4.8806	6.5755	3.2709	177.8337	67.6314	TRANS	rep1	79.87887
1307	1308	2.0563	2.4145	2I	1.9818	ACTIVE	9.7964	10.594	11.2601	6.5377	8.0467	12.8532	15.7494	1.9374	5.2869	4.3079	10.0609	3.9611	4.296	5.8175	8.6757	5.1804	6.1886	2.989	-175.5423	48.5367	TRANS	rep1	76.04914099999999
1308	1309	1.9787	3.4059	2I	1.695	ACTIVE	9.3876	9.7402	11.431	6.0276	8.0031	12.6141	15.1761	2.125	5.8145	4.9819	10.4188	4.3133	4.0737	5.4707	8.8075	5.4936	5.8789	2.9952	-169.1553	56.5592	TRANS	rep1	93.46240399999994
1309	1310	2.1244	2.7135	2I	1.8764	ACTIVE	9.6047	10.2197	11.293	6.6218	7.8334	12.4867	15.9937	1.826	5.3799	4.0326	10.5448	4.1447	4.3032	5.9234	8.4998	4.9031	6.2615	2.9059	-171.7761	68.0356	TRANS	rep1	82.549171
1310	1311	1.9305	2.5817	2I	1.8327	ACTIVE	9.228	10.3744	11.0348	6.5531	7.7454	12.7677	15.3892	1.9215	5.2576	4.7287	9.9616	3.8997	4.3698	5.9398	8.2842	5.4178	6.0805	2.9412	-175.9366	62.9459	TRANS	rep1	85.34748000000002
1311	1312	2.0431	2.9421	2I	1.8348	ACTIVE	9.6403	10.0671	11.9259	6.6784	7.6	12.2269	15.066	1.9752	5.9535	4.379	10.1288	3.877	4.9505	5.6917	8.7675	5.425	6.4978	3.0197	-172.0783	61.1639	TRANS	rep1	89.82462999999998
1312	1313	1.7818	2.8144	2I	1.6974	ACTIVE	9.359	10.3677	11.8547	6.6195	8.0299	12.8708	15.9559	1.7844	5.6556	4.0006	10.5847	4.2166	4.4132	6.2548	8.4051	5.1329	6.7764	2.8672	174.3924	88.5114	TRANS	rep1	89.072755
1313	1314	1.9387	3.4877	2I	2.0287	ACTIVE	9.7492	10.0641	11.6198	6.3394	7.4042	12.3041	15.5126	2.0978	5.6063	5.1429	10.1474	3.5801	4.4109	5.6921	8.5666	5.4199	7.1357	2.79	-172.1139	99.1532	TRANS	rep1	88.65204799999998
1314	1315	1.7466	2.891	2I	1.7523	ACTIVE	9.8567	10.3294	11.9568	6.5662	8.4943	12.2348	15.7587	2.129	5.1124	4.3755	10.534	4.2608	3.934	6.0335	8.713	5.2719	6.2692	2.8716	166.9715	77.0529	TRANS	rep1	81.025609
1315	1316	2.0595	3.1244	2I	1.967	ACTIVE	9.3912	9.9582	12.1681	6.5979	7.6172	12.1018	16.3638	1.9364	6.2584	3.942	9.5648	4.3089	4.3509	6.4573	8.0164	5.0828	7.0857	3.0817	158.1715	82.0177	TRANS	rep1	96.874379
1316	1317	1.9279	2.0002	2I	2.148	ACTIVE	9.6005	10.2683	12.8105	6.3506	7.7264	12.7661	15.0876	2.0652	5.8241	3.8356	9.7127	4.221	4.3398	6.3551	8.3992	5.1054	6.8804	2.9362	179.169	85.7684	TRANS	rep1	98.33639400000001
1317	1318	2.3141	2.5803	2I	2.0002	ACTIVE	9.2468	9.997	12.6044	6.7654	8.0699	12.3126	15.7694	2.136	6.2098	3.7155	10.2358	4.5055	4.0116	5.9767	8.2762	5.3107	6.4739	3.1571	169.0455	76.5793	TRANS	rep1	99.21541400000004
1318	1319	2.0555	2.7107	2I	1.9143	ACTIVE	9.7265	10.3093	11.9649	7.0986	7.9743	12.7449	15.7615	1.9013	6.4748	3.7635	11.5989	3.942	4.1928	5.6279	8.2505	5.3882	6.0466	2.6825	-156.9797	54.3893	TRANS	rep1	82.48097999999999
1319	1320	1.9665	2.4032	2I	1.9264	ACTIVE	9.3353	10.1017	12.0793	6.6017	7.7248	12.4606	15.1485	1.9536	5.8596	4.3218	11.8923	3.9008	4.0196	6.0955	8.4133	5.2306	6.5959	3.3203	174.3016	66.6141	TRANS	rep1	95.19289
1320	1321	1.7641	2.3175	2I	1.9694	ACTIVE	10.0087	10.321	12.2985	6.6842	7.6675	12.5196	16.0183	1.8702	5.3738	4.5269	11.2555	3.9308	4.3941	6.3822	8.8249	5.1099	7.4829	3.0184	173.4472	69.8603	TRANS	rep1	85.57928000000001
1321	1322	1.8549	4.0494	2I	1.8165	ACTIVE	9.3293	10.0841	12.3773	7.038	7.7744	12.7237	15.7762	1.9355	6.0777	4.9402	12.1172	3.3468	4.4785	6.1939	8.9052	5.7578	7.4293	3.2022	-178.1767	88.6402	TRANS	rep1	95.11203399999997
1322	1323	2.7768	2.7164	2I	1.9523	ACTIVE	9.5852	9.8421	12.2874	6.6345	7.846	12.6532	16.2547	2.0416	5.2769	4.8474	10.3075	3.6929	4.6513	5.9321	8.4679	5.2069	6.4672	3.7499	-178.1785	86.7727	TRANS	rep1	94.62081599999999
1323	1324	1.7329	2.6946	2I	1.6137	ACTIVE	9.3073	10.3303	12.61	6.5384	7.8901	13.1541	15.7285	1.8827	5.8817	4.0064	11.348	3.9497	4.5002	6.0824	8.2496	5.2551	7.2853	3.224	-179.6008	77.196	TRANS	rep1	98.22686499999998
1324	1325	1.8501	2.165	2I	1.9676	ACTIVE	9.3406	10.0466	11.9954	6.4406	7.8509	12.5	15.6487	1.8068	5.53	4.6425	11.0664	3.8955	4.6935	6.2684	8.2895	5.0343	7.5113	3.0213	158.1671	68.0353	TRANS	rep1	95.13185399999998
1325	1326	1.886	2.2858	2I	1.9786	ACTIVE	9.3455	10.529	12.0544	6.3321	7.8094	12.8356	15.3081	2.0961	6.2054	3.9335	10.2017	4.0552	3.9047	5.8954	8.8116	5.5419	5.7323	3.1694	-175.5139	73.5889	TRANS	rep1	92.82509899999997
1326	1327	1.9725	2.8415	2I	1.7597	ACTIVE	9.3297	10.2097	11.8497	6.4974	7.8679	12.7845	16.0562	1.8829	5.8844	4.5883	10.7913	3.9646	4.2588	6.6069	7.8683	5.1414	6.1149	2.9735	-178.2744	79.984	TRANS	rep1	92.27127599999997
1327	1328	2.1019	2.3057	2I	1.991	ACTIVE	9.5495	9.936	11.3629	6.7817	7.5692	12.622	17.4575	2.0331	6.3534	4.0088	10.1307	4.5125	4.2639	6.3976	8.206	4.9544	5.9001	4.7353	172.5268	92.9232	TRANS	rep1	86.512846
1328	1329	2.0041	2.8479	2I	1.7769	ACTIVE	9.6126	9.3138	11.124	6.4492	8.2519	12.196	14.923	1.723	5.774	4.5484	10.5968	3.6833	4.2616	6.2162	8.776	5.2646	6.5186	3.1138	176.7547	81.5161	TRANS	rep1	86.70480399999997
1329	1330	1.7757	2.3786	2I	1.7655	ACTIVE	9.6316	10.2869	11.5755	6.9912	8.342	12.5239	15.6781	2.1507	6.0217	4.1658	11.2309	4.5582	4.1973	6.4837	8.703	5.5287	6.4914	3.5009	-175.8455	71.7952	TRANS	rep1	79.23301499999997
1330	1331	2.2247	2.3013	2I	1.6859	ACTIVE	9.4617	10.0045	11.666	6.4955	7.6824	12.0918	15.6018	2.2718	5.6068	4.5305	10.0715	4.4678	3.899	6.2274	8.3184	5.2325	6.0013	3.1761	178.8005	65.714	TRANS	rep1	91.236951
1331	1332	1.6865	2.17	2I	1.9748	ACTIVE	8.883	10.1488	11.1095	7.0522	7.3163	12.5608	15.6919	1.9127	6.1721	3.8764	10.0099	4.2944	4.2986	5.9176	8.5588	5.2911	6.8256	3.1573	168.5947	64.7427	TRANS	rep1	91.81100900000001
1332	1333	1.8598	2.5221	2I	1.8638	ACTIVE	9.4346	10.2562	11.0012	6.4387	8.0351	12.3559	15.4819	2.0622	5.3875	4.2847	11.5588	4.0802	4.019	6.3918	8.7318	5.1962	6.1482	3.1797	176.7679	47.4302	TRANS	rep1	82.171604
1333	1334	3.1189	2.4561	2I	1.7544	ACTIVE	9.3216	9.9752	10.8126	6.7873	7.9168	12.855	16.3789	1.9721	6.2479	3.6308	10.3705	4.2517	4.5206	6.0659	8.6218	5.5161	7.1073	3.2952	-178.2725	72.8856	TRANS	rep1	82.63964200000001
1334	1335	2.3509	2.6017	2I	1.9443	ACTIVE	9.6659	10.2538	11.1355	6.5233	7.7381	12.8783	15.1705	1.7445	5.8005	4.569	10.3056	3.9106	4.0367	6.1142	8.4192	5.264	5.7882	2.9448	-171.9612	64.3431	TRANS	rep1	81.09137400000003
1335	1336	1.9192	2.8866	2I	1.9512	ACTIVE	9.0591	10.0815	11.3743	6.4205	8.2348	12.3327	16.016	1.8164	4.904	4.5175	11.8011	3.0026	4.3556	5.8099	8.3762	5.5473	6.6502	2.8687	-167.873	85.1467	TRANS	rep1	91.39281399999999
1336	1337	1.9976	2.1915	2I	1.866	ACTIVE	9.5565	10.6154	11.586	6.6002	7.9837	12.3576	15.6003	2.0573	5.358	4.3502	10.7071	4.975	4.0549	5.5802	8.529	5.622	5.7846	3.0021	-169.1105	77.3936	TRANS	rep1	82.25063899999998
1337	1338	1.7952	2.1636	2I	1.747	ACTIVE	9.3425	10.2379	11.8527	6.9069	7.989	12.4845	15.1583	1.8478	5.718	4.1417	12.4389	3.7702	4.0189	5.6346	8.5573	5.2997	6.1782	2.9394	-176.6844	65.6972	TRANS	rep1	88.67883599999999
1338	1339	1.9885	2.3228	2I	1.9386	ACTIVE	9.5056	10.2008	11.8197	6.744	8.1765	12.6624	15.2793	1.886	5.8562	3.6757	10.9286	4.0008	4.0041	6.209	8.2892	5.8061	6.4824	2.9748	175.8868	91.1124	TRANS	rep1	86.35815300000002
1339	1340	2.0001	2.4024	2I	2.048	ACTIVE	9.0166	10.4343	11.7246	6.6384	8.542	12.5205	15.3423	1.8774	5.8166	4.1203	10.9013	4.0689	4.5167	6.174	8.2834	5.3254	7.4211	2.9185	-174.6991	84.1654	TRANS	rep1	89.52827399999998
1340	1341	2.0527	2.3748	2I	1.9625	ACTIVE	9.3718	10.2425	11.6015	6.2828	8.481	12.3704	15.526	2.0635	5.0588	4.936	11.1887	3.8752	4.3461	5.9477	8.9395	5.406	6.861	2.9687	177.49	81.6453	TRANS	rep1	87.308625
1341	1342	1.8547	2.6256	2I	1.781	ACTIVE	9.0452	10.2662	11.6765	6.72	7.7421	12.5585	16.2257	1.943	5.9824	4.2789	11.3483	4.0102	4.1404	6.3961	8.2094	5.392	7.0167	2.8953	-174.0333	86.5899	TRANS	rep1	93.61807300000001
1342	1343	1.91	2.0269	2I	1.8253	ACTIVE	9.1643	10.3387	11.6438	6.4945	7.6961	12.5461	15.6123	1.9067	6.2626	4.0417	11.0454	4.1834	4.4084	6.016	8.2972	4.8265	6.6452	3.7134	-174.0864	61.1311	TRANS	rep1	92.714393
1343	1344	2.0398	3.1025	2I	1.8741	ACTIVE	8.7287	10.4119	11.1574	6.5181	7.9259	12.48	15.4589	2.0799	5.8119	4.247	11.221	4.2815	4.6591	5.8376	8.0365	4.9424	6.0155	2.9167	177.6554	75.7129	TRANS	rep1	92.66250500000001
1344	1345	1.7433	2.0935	2I	2.0023	ACTIVE	9.4588	10.0577	11.512	6.2358	8.3234	12.077	15.1308	1.753	4.9592	4.3389	10.5282	3.8084	4.4899	5.8462	8.488	5.1654	6.8155	3.0552	177.1258	73.4508	TRANS	rep1	87.765758
1345	1346	2.0138	3.6374	2I	1.7197	ACTIVE	9.2101	10.274	11.4523	6.4419	8.5915	12.1802	15.4888	2.0452	5.5806	4.1308	10.9996	4.3465	4.7974	5.5568	8.3074	4.9694	6.6286	2.9259	170.7464	75.3009	TRANS	rep1	86.46039199999996
1346	1347	1.8656	2.2642	2I	1.8066	ACTIVE	9.2062	9.9222	11.9975	6.5132	8.379	12.1808	14.9194	2.0557	6.5379	3.4394	11.4972	4.1725	4.6031	5.3907	8.2121	5.0756	6.1853	2.8508	-175.6049	74.4552	TRANS	rep1	94.822791
1347	1348	1.8157	2.7742	2I	1.9789	ACTIVE	8.982	10.5297	11.8045	6.4209	8.0422	12.2868	15.2437	2.093	6.1469	3.8233	10.6814	3.8844	4.5946	5.2295	8.7865	5.0828	6.2508	2.7954	-161.2195	68.5817	TRANS	rep1	94.01204900000005
1348	1349	1.7922	3.001	2I	1.7637	ACTIVE	9.2901	10.4414	11.8282	6.3753	8.0817	12.0169	15.1837	1.9795	5.4469	4.2336	11.4959	3.8725	4.1987	5.6794	8.5829	5.1587	5.9965	2.985	165.7594	89.0899	TRANS	rep1	90.53692099999998
1349	1350	2.0436	2.6874	2I	1.9023	ACTIVE	9.0931	9.7873	12.1446	6.5502	8.6827	11.8299	15.7895	1.8529	5.0784	4.4486	11.0826	4.1675	4.052	6.3474	8.6496	5.1956	6.4676	2.9978	-177.8653	92.5129	TRANS	rep1	97.00368900000001
1350	1351	1.8785	2.4147	2I	2.0012	ACTIVE	9.6798	10.0197	10.8627	7.5592	8.6623	12.4454	15.9092	2.0801	5.1824	4.1964	12.5118	4.3191	3.6288	7.1306	8.8694	5.8511	5.1893	2.9312	-167.5382	103.8024	TRANS	rep1	68.81821899999997
1351	1352	1.7729	2.689	2I	2.0101	ACTIVE	9.0843	10.5812	11.267	6.3474	8.4982	12.6775	15.1577	1.9726	6.2886	3.469	10.8684	4.0915	3.8376	5.8973	8.2498	5.1777	5.9528	3.235	-177.9749	70.083	TRANS	rep1	85.33100499999995
1352	1353	2.0336	2.6523	2I	2.3614	ACTIVE	8.9628	10.3388	11.382	6.9144	8.3182	12.5406	15.7819	1.9392	5.5922	4.4188	11.2083	3.9206	4.2233	5.7386	8.4161	5.2753	5.6061	2.8579	178.2083	87.1025	TRANS	rep1	87.33514799999995
1353	1354	1.9165	3.2883	2I	1.7609	ACTIVE	9.1645	10.1317	11.1417	6.4723	9.0254	12.1681	16.011	1.8882	5.7131	4.0495	10.0122	4.1901	4.2015	6.4642	8.6373	5.7835	5.8348	3.1553	169.2537	88.345	TRANS	rep1	82.91607399999998
1354	1355	1.967	3.1644	2I	1.7088	ACTIVE	9.0904	10.465	11.7535	6.6894	8.6981	12.3823	16.0155	2.0282	6.2065	3.9195	9.7303	4.3285	4.2428	5.4116	8.0633	5.4133	5.5287	3.3053	-172.4248	70.8199	TRANS	rep1	87.355523
1355	1356	2.0165	2.3516	2I	2.0029	ACTIVE	9.7444	10.4579	11.8676	6.1491	7.9624	11.8505	15.5735	1.8823	5.8328	4.7254	10.2068	3.9702	3.9188	5.913	8.4769	4.9754	5.91	3.1378	-167.4659	65.5505	TRANS	rep1	86.26690599999998
1356	1357	2.568	2.5102	2I	1.7514	ACTIVE	9.2202	10.2186	11.5719	6.681	8.1733	11.9858	16.1317	1.8312	5.7663	4.1526	10.9795	3.9133	3.8517	5.9737	8.3011	5.7751	6.0239	3.0635	-169.196	76.9945	TRANS	rep1	88.498245
1357	1358	1.7277	2.4762	2I	1.8367	ACTIVE	9.2172	10.1815	11.1344	6.4604	8.6482	12.6135	15.5754	1.8805	5.5624	4.1475	9.4725	4.0864	4.4245	5.5915	8.6164	5.3166	5.6534	2.8484	-174.3098	81.9811	TRANS	rep1	83.753826
1358	1359	1.8449	2.5597	2I	1.7929	ACTIVE	9.3358	9.9944	11.3212	6.4805	7.986	12.6395	15.223	1.8616	5.6573	4.531	10.1144	3.9157	4.6632	5.7564	8.3485	5.3284	6.4587	3.265	-174.9028	83.1007	TRANS	rep1	88.49953
1359	1360	1.8876	2.744	2I	1.686	ACTIVE	9.436	10.1192	11.883	6.2807	8.534	12.3075	15.3926	1.889	5.6811	4.4791	11.5086	3.5163	4.7864	6.242	8.5021	5.2364	6.5084	3.158	169.7884	60.0317	TRANS	rep1	89.62284200000002
1360	1361	1.9908	2.3861	2I	1.8689	ACTIVE	9.1422	10.0218	11.3022	6.9118	7.9314	12.4747	15.9162	1.8322	5.3686	3.8537	10.492	3.9579	3.9737	6.4024	8.6096	5.4486	6.6862	3.1874	-176.0869	85.2917	TRANS	rep1	88.47049599999997
1361	1362	1.7545	2.5682	2I	1.6959	ACTIVE	9.2222	10.2222	11.2787	6.4449	8.2209	12.4251	16.2447	2.0475	5.7633	4.3057	11.5072	4.244	4.3698	5.9466	8.7009	5.0615	5.9349	3.0656	164.7234	100.3751	TRANS	rep1	87.01458099999999
1362	1363	1.861	2.0971	2I	1.7787	ACTIVE	9.3556	9.9273	10.9815	7.0086	8.5554	12.7422	16.5033	1.8731	6.124	4.8348	10.1664	4.1521	4.9085	5.4447	8.1131	4.9596	6.7431	3.0267	-173.631	75.8068	TRANS	rep1	79.32059099999995
1363	1364	2.0685	2.8123	2I	1.7159	ACTIVE	9.214	10.0154	11.2082	6.6896	8.3849	12.1146	16.0468	1.8622	5.553	4.7845	10.5636	3.4088	4.5789	5.2708	8.6317	5.4343	5.9464	2.8185	-174.416	79.517	TRANS	rep1	85.66388399999994
1364	1365	1.784	2.4896	2I	1.8086	ACTIVE	9.5781	9.9476	10.9959	6.6219	8.4889	12.6961	16.2602	1.8035	5.8536	4.1955	10.5613	3.7379	4.4489	5.7104	7.9226	5.4117	6.4065	3.0216	176.8609	73.574	TRANS	rep1	78.87748800000003
1365	1366	2.0094	2.2317	2I	1.9997	ACTIVE	9.2721	10.2363	11.0586	6.476	8.5245	12.1544	16.0154	2.1161	5.059	4.5076	10.6637	4.1982	4.3412	5.7329	8.56	5.4101	6.3768	3.1727	159.4966	74.7062	TRANS	rep1	82.40062699999999
1366	1367	1.7653	2.3778	2I	1.8153	ACTIVE	9.1706	10.3806	11.4405	6.6104	8.1669	12.5573	15.5428	1.8452	5.5067	3.6096	10.2701	4.1632	4.1961	6.2233	8.3626	5.4254	6.4186	3.0979	-177.1019	61.5658	TRANS	rep1	87.26207899999997
1367	1368	1.9197	1.937	2I	1.9175	ACTIVE	10.0196	10.2565	11.7986	6.8116	8.0226	12.4259	15.7039	1.8189	5.5187	4.1302	10.9974	3.669	4.4828	5.8709	8.7293	4.9927	5.8357	2.8876	-179.5567	66.1762	TRANS	rep1	78.70060399999997
1368	1369	2.1428	4.1525	2I	2.0261	ACTIVE	9.5726	10.043	11.3075	6.7657	8.0	13.1414	15.7055	2.0494	5.936	4.7009	10.4954	4.1549	4.3684	5.5673	8.1216	5.3926	6.1251	2.9098	-178.5421	68.5017	TRANS	rep1	82.71182300000001
1369	1370	1.7077	2.7713	2I	1.8396	ACTIVE	9.2281	9.8354	11.4719	6.7032	8.2425	12.5669	15.6503	1.9765	5.4186	4.9033	10.4254	3.8762	4.6138	6.3909	8.7483	5.1017	7.3404	2.8077	177.5046	99.4041	TRANS	rep1	89.89170399999998
1370	1371	1.8427	3.0494	2I	1.8056	ACTIVE	9.517	10.4411	11.6885	6.6205	8.5033	12.8756	15.5014	1.8537	5.6445	3.9894	10.1223	3.9735	4.5527	6.3803	8.2407	4.9181	6.7734	3.0734	-168.3298	89.1592	TRANS	rep1	82.24195699999999
1371	1372	1.9613	2.8637	2I	1.7163	ACTIVE	9.5257	10.5807	11.9244	6.4432	8.0824	12.9997	16.0107	1.9747	6.3088	3.5158	9.9316	3.7794	4.5887	5.7779	8.4413	5.2211	7.1288	3.3532	169.0897	92.5951	TRANS	rep1	86.51934700000001
1372	1373	1.781	2.4815	2I	1.9399	ACTIVE	9.6388	10.3457	11.6709	6.3642	8.0443	12.6326	15.7445	2.1097	5.5586	4.0843	10.1981	4.3449	4.3268	6.1601	8.6892	5.1421	7.2716	3.0399	161.5203	65.9307	TRANS	rep1	85.06679099999997
1373	1374	2.3486	2.4763	2I	1.8383	ACTIVE	9.471	10.0787	11.446	6.7916	7.9877	12.9772	15.8525	2.0329	4.8414	4.0722	10.1723	3.6079	4.0017	5.4104	8.9092	5.4297	6.3925	2.7112	-165.8373	60.1343	TRANS	rep1	85.06812999999997
1374	1375	1.8905	2.2305	2I	1.7041	ACTIVE	9.3982	10.3795	11.3186	6.5805	8.1479	12.4868	16.314	2.0339	5.7255	4.055	10.1896	4.3652	3.9931	5.9593	8.7496	5.1719	6.838	3.0639	179.5118	87.5987	TRANS	rep1	83.16383200000001
1375	1376	1.9309	3.3304	2I	1.9933	ACTIVE	9.3708	10.0375	11.1908	6.6129	8.4577	12.6578	15.974	1.8777	5.1549	4.4959	9.4117	4.2191	4.8089	6.1069	8.2113	5.0506	7.5607	2.9253	-158.5984	93.0591	TRANS	rep1	83.17907199999999
1376	1377	1.9991	3.4379	2I	2.1143	ACTIVE	9.0014	9.6188	11.981	7.0429	8.0196	12.6031	16.0783	2.0431	5.3529	4.0999	9.3749	4.2793	4.932	5.7529	7.6869	5.5428	7.4901	2.9836	-178.3474	113.8297	TRANS	rep1	98.46801199999999
1377	1378	1.9049	2.6697	2I	1.8968	ACTIVE	9.3378	9.764	11.7228	6.2564	8.1523	12.2871	15.9448	1.9981	5.898	4.2406	9.7698	4.4772	4.4742	5.6347	8.5589	5.1614	5.7397	2.9143	-168.0386	76.5995	TRANS	rep1	94.43312
1378	1379	1.9289	2.1969	2I	1.6141	ACTIVE	8.9031	9.9202	11.383	6.6406	7.968	12.625	15.5707	2.1	5.5524	3.6894	9.7544	4.2136	4.0635	6.2313	8.4843	4.9927	5.9911	2.9701	-174.1928	83.8863	TRANS	rep1	94.95392099999998
1379	1380	1.9342	2.4254	2I	1.8835	ACTIVE	9.424	9.8874	11.5155	6.7531	8.4976	12.5368	15.6316	1.8492	5.6123	4.3409	10.3056	4.1111	3.8737	5.461	8.348	4.9504	5.732	3.3558	-165.7756	77.0127	TRANS	rep1	85.41883299999998
1380	1381	1.8819	2.9778	2I	1.9867	ACTIVE	9.311	9.8924	11.2584	7.005	8.0169	12.6214	16.2318	1.7455	5.5544	3.9328	8.7615	3.7599	4.3858	5.684	8.4054	5.3389	5.8434	3.2973	-173.2497	75.546	TRANS	rep1	85.58638799999997
1381	1382	1.8364	3.3517	2I	1.847	ACTIVE	8.9098	10.3397	11.5686	6.5129	8.2735	12.6729	16.5719	1.9244	5.8872	4.0096	10.4946	4.1229	3.8829	6.2222	7.9448	5.2152	5.9324	3.2283	-175.6191	85.7476	TRANS	rep1	92.56381999999994
1382	1383	1.9732	3.2376	2I	1.8131	ACTIVE	9.4167	10.0106	11.0336	6.0329	8.4746	12.4305	16.9453	2.0243	5.372	4.4326	10.8075	4.4529	4.2938	5.7172	8.2527	5.072	5.6937	3.0028	178.3222	96.3332	TRANS	rep1	84.86700300000001
1383	1384	1.8523	2.2186	2I	1.8152	ACTIVE	9.2394	9.9868	11.5983	6.8033	8.1331	12.7144	16.7258	1.8966	5.2369	4.6834	10.5929	3.8843	3.6757	6.1996	8.6073	5.3505	5.5729	3.2608	171.5277	80.2641	TRANS	rep1	89.66491699999997
1384	1385	1.8139	3.417	2I	1.9727	ACTIVE	9.219	10.0612	12.2252	6.7708	7.9574	12.4093	16.6337	1.9207	5.958	4.3431	10.2066	3.7361	4.2669	6.199	8.3125	5.2514	6.2607	3.284	-178.202	62.7693	TRANS	rep1	96.22597400000001
1385	1386	1.8976	2.3331	2I	2.492	ACTIVE	8.966	9.9483	11.7527	6.6659	8.2425	12.5406	16.8842	2.02	5.5663	4.3768	10.8626	4.2621	4.278	5.8666	8.1498	4.9955	5.9107	2.9615	-178.9348	78.3889	TRANS	rep1	95.60733300000001
1386	1387	1.9025	4.232	2I	1.8217	ACTIVE	8.868	10.0786	11.8964	6.5517	7.7219	12.3597	16.1308	1.9357	5.9087	4.6668	10.3509	3.9765	4.1062	6.0285	8.3825	5.253	6.2043	3.27	171.8892	67.6099	TRANS	rep1	100.77697
1387	1388	1.9674	2.4392	2I	1.8835	ACTIVE	8.7047	10.0112	12.1977	6.695	7.6338	12.9197	16.3448	1.7642	5.5417	4.0237	10.6109	3.8656	4.2999	6.176	8.3119	5.3583	5.9979	2.9154	173.9942	76.1122	TRANS	rep1	105.94604599999997
1388	1389	2.0167	2.5747	2I	2.0108	ACTIVE	8.6693	10.0801	12.0886	7.034	8.355	12.3821	16.4137	1.9815	6.0854	4.1333	10.4946	4.2255	4.1172	5.9081	8.674	5.263	5.8114	2.8289	-169.8572	76.2888	TRANS	rep1	99.03080499999996
1389	1390	1.954	3.4621	2I	1.749	ACTIVE	8.7269	10.3067	12.1011	6.7913	7.8874	12.5082	16.0488	2.1292	6.1058	3.6632	10.5533	4.7215	4.1693	6.0157	8.4295	5.238	5.9069	2.9261	173.8989	69.8562	TRANS	rep1	100.561556
1390	1391	1.7474	2.1232	2I	1.8558	ACTIVE	8.3354	10.2881	11.6952	6.4445	7.6634	12.3981	16.1462	2.074	5.4859	4.7781	10.6419	4.1901	4.0224	6.0125	8.0128	4.951	6.2346	3.3485	-174.8279	78.1995	TRANS	rep1	106.01594
1391	1392	1.8881	2.7994	2I	1.8037	ACTIVE	8.6503	9.8317	11.3721	6.7329	8.2961	12.9623	16.3538	1.867	5.8777	4.1321	10.7871	4.0934	4.2661	6.3088	8.6476	5.3178	6.1532	3.412	176.3212	84.1284	TRANS	rep1	96.880878
1392	1393	1.9371	2.5176	2I	1.6931	ACTIVE	8.3683	10.3146	11.5646	6.7524	8.1659	12.6169	15.5822	1.9985	5.9471	3.6555	10.353	4.0565	4.2673	6.8635	8.1932	5.1212	5.9549	2.853	-177.5771	69.7588	TRANS	rep1	99.58051900000001
1393	1394	1.8097	2.6854	2I	1.8242	ACTIVE	9.0558	10.1038	11.3191	6.1278	8.0145	12.7245	16.5055	2.1875	6.5288	3.6295	10.1407	4.1177	4.316	5.978	8.1419	5.1368	6.2486	3.1122	-170.2787	57.6757	TRANS	rep1	93.76746499999999
1394	1395	1.6739	2.2142	2I	1.8144	ACTIVE	9.0319	9.6486	11.9739	6.2257	8.142	12.37	16.2799	2.012	5.9869	3.6852	10.302	4.4588	4.2318	6.2119	7.9336	4.995	6.4782	3.2765	177.4054	47.9771	TRANS	rep1	102.26191599999999
1395	1396	1.7136	3.5847	2I	1.8007	ACTIVE	9.1521	9.7572	12.0551	6.4069	8.0504	12.5614	16.4615	2.014	6.0495	3.8623	10.1243	3.8556	4.0968	5.7702	8.106	5.2567	5.9663	3.3874	-179.6447	62.1832	TRANS	rep1	99.77259799999996
1396	1397	1.8318	2.2651	2I	1.7699	ACTIVE	9.1231	10.0694	12.6127	6.7536	8.0759	12.789	16.7234	2.5598	6.0972	3.8933	9.6611	4.881	4.2282	6.2062	7.7435	5.0209	6.1135	3.687	-175.3982	64.2996	TRANS	rep1	100.567586
1397	1398	1.7331	2.7596	2I	1.887	ACTIVE	8.7948	9.8909	12.0139	6.716	8.1818	12.1746	16.211	1.867	5.4196	3.7344	10.0827	4.0812	4.1402	5.7342	8.1421	5.5939	5.9418	3.1847	174.3694	89.9299	TRANS	rep1	100.89489099999997
1398	1399	1.8912	2.6692	2I	1.8971	ACTIVE	9.2947	9.5851	11.9474	6.7031	8.3117	12.2605	15.7867	1.862	5.6335	4.2128	9.8284	4.1298	4.0592	6.2852	8.4522	5.445	6.7641	3.1959	179.6083	63.452	TRANS	rep1	94.80916499999995
1399	1400	1.704	3.0526	2I	2.0892	ACTIVE	9.1773	9.7005	11.9079	6.5844	7.8111	12.6735	15.3903	1.8011	6.6488	3.7586	10.8166	4.2776	4.1195	5.7568	7.9703	4.9659	5.7858	3.4594	-175.2894	85.5731	TRANS	rep1	98.62736999999998
1400	1401	2.0056	4.6302	2I	2.2271	ACTIVE	9.3134	9.954	12.0243	7.08	7.7293	12.8604	15.3182	1.8883	6.1865	4.2608	10.03	4.3896	4.1539	7.0085	7.9952	5.2047	5.6774	3.0265	-158.1625	65.0835	TRANS	rep1	93.086985
1401	1402	1.856	2.6023	2I	1.9251	ACTIVE	9.1581	9.6453	12.0228	6.4237	8.636	12.1636	15.3353	1.9305	5.7002	4.5209	9.8687	4.0389	4.0905	5.5545	8.1116	5.0482	5.608	3.321	178.7569	68.1674	TRANS	rep1	97.08143500000003
1402	1403	1.7454	3.2224	2I	2.0029	ACTIVE	9.9115	10.2153	11.7098	6.9281	8.8324	12.6778	15.5984	1.9927	6.0135	4.1957	10.2567	4.5285	4.3903	6.0541	8.5763	5.0534	6.4076	2.7645	171.4825	58.7083	TRANS	rep1	74.80202700000001
1403	1404	1.8376	2.5275	2I	1.7744	ACTIVE	8.6239	9.9148	11.8518	7.0097	8.0757	12.4446	16.4946	1.8498	6.7683	4.1284	10.4797	4.2614	3.8857	6.2745	8.0823	5.0946	6.2221	2.9125	164.9586	60.7615	TRANS	rep1	100.399787
1404	1405	1.8195	2.7927	2I	1.8599	ACTIVE	8.8506	9.3465	11.7448	7.261	8.2037	12.7734	15.7762	1.9116	6.3159	2.9283	10.3838	4.4513	5.0332	6.1985	7.7652	5.0507	6.3114	3.4683	170.1189	62.2981	TRANS	rep1	98.22780599999999
1405	1406	1.882	2.3121	2I	1.8418	ACTIVE	9.2518	9.7574	11.8228	6.7929	8.2701	12.1103	16.0024	1.9313	5.4285	4.2331	10.0023	4.0234	4.1776	5.6105	8.1197	5.0638	6.1403	3.4988	169.5714	79.8951	TRANS	rep1	92.62979600000006
1406	1407	1.736	2.2506	2I	1.6912	ACTIVE	8.8511	9.9034	11.936	7.7369	8.4285	12.4713	17.0605	2.0681	6.9206	3.778	10.2561	4.555	4.0257	6.0414	7.9658	4.9409	6.4725	2.7154	171.634	79.2748	TRANS	rep1	91.537701
1407	1408	1.8559	2.3254	2I	2.0101	ACTIVE	9.1838	9.8494	11.7595	7.2835	8.0894	12.4417	16.5006	2.0362	5.7066	3.6984	9.614	4.3851	4.6392	5.7672	8.3723	5.1225	6.2679	2.9814	166.5063	74.3918	TRANS	rep1	90.175995
1408	1409	1.9328	2.053	2I	1.7434	ACTIVE	10.0557	10.1866	11.686	7.0682	8.055	12.5425	16.4751	1.8378	5.8065	4.6066	9.5957	3.983	4.241	5.8642	8.0141	4.9802	6.7475	3.4026	176.0304	59.2087	TRANS	rep1	75.895693
1409	1410	1.7442	2.1903	2I	2.16	ACTIVE	9.2333	9.672	12.0743	7.5169	7.9033	12.3819	15.8146	1.9639	6.752	3.9599	10.7197	4.2888	4.2438	5.7277	7.9828	4.8461	5.5816	2.7403	-169.8094	97.5317	TRANS	rep1	93.17767999999998
1410	1411	1.6774	2.4753	2I	1.8068	ACTIVE	9.2017	9.6008	11.6065	6.653	7.4938	12.2094	16.8834	1.9141	5.8708	3.5754	10.5026	4.3208	3.8419	5.6759	8.4617	5.0808	6.5216	3.2974	170.9405	84.6687	TRANS	rep1	97.51199199999999
1411	1412	1.7709	2.3576	2I	1.8845	ACTIVE	9.3037	9.9828	12.3541	7.4711	7.6376	12.4539	16.4744	1.8596	5.7782	4.5573	10.3358	3.5267	4.6354	6.1281	7.5656	4.8424	6.909	3.2054	167.6293	63.7934	TRANS	rep1	94.0189
1412	1413	1.887	2.7455	2I	1.7956	ACTIVE	8.9839	9.6248	12.3178	7.6792	8.6662	12.7601	16.7044	1.8182	6.1187	3.598	9.9533	4.3937	3.9603	6.8052	8.4231	5.3614	5.6848	3.6883	-174.8788	83.9714	TRANS	rep1	94.346397
1413	1414	1.6772	2.6128	2I	1.8592	ACTIVE	8.836	9.6511	11.941	7.1119	7.5529	12.7858	16.1627	2.1647	6.1433	3.4289	9.5781	4.5819	4.1598	5.8107	7.9761	5.1602	6.8807	2.8894	-169.3175	59.5577	TRANS	rep1	102.24430199999998
1414	1415	2.006	2.4509	2I	1.902	ACTIVE	9.191	9.1971	11.9535	7.5528	8.0412	12.3884	16.4017	1.8149	5.8752	4.1443	10.7947	3.7482	4.126	6.425	8.053	5.0374	5.7896	3.155	-171.1512	73.7285	TRANS	rep1	95.35959299999999
1415	1416	1.8031	2.4415	2I	2.004	ACTIVE	9.1558	10.13	12.2542	7.863	7.5674	12.3651	15.941	2.2382	6.2823	3.4931	10.8499	4.4788	3.8772	5.9614	8.0148	4.8347	6.1955	3.4708	166.6253	103.8699	TRANS	rep1	92.01098000000002
1416	1417	1.9222	2.4228	2I	1.7314	ACTIVE	9.0411	9.7411	11.7024	7.6983	7.8754	12.7956	15.8544	1.9343	6.0888	3.9373	9.9267	4.2436	4.5437	5.8439	8.6193	5.0047	6.1574	3.126	-177.0665	74.9036	TRANS	rep1	91.035765
1417	1418	1.8052	2.5615	2I	1.8021	ACTIVE	9.296	9.2208	12.3337	6.6975	7.7942	12.5165	16.9292	1.7169	5.8168	3.7252	9.8887	4.0761	4.8008	6.0434	8.2272	4.838	6.2824	3.2048	173.3253	80.391	TRANS	rep1	103.822307
1418	1419	2.1085	4.9455	2I	2.0318	ACTIVE	8.8875	10.0919	12.1254	7.511	7.8707	11.9654	16.5186	1.8174	4.6828	4.3991	10.8051	4.2202	4.3577	6.1577	8.3771	5.5126	6.4459	3.1259	169.0264	80.6916	TRANS	rep1	95.640917
1419	1420	1.7402	3.0766	2I	1.7813	ACTIVE	8.8532	9.7569	12.69	7.3419	7.9735	12.2043	16.2781	1.8067	5.6931	4.7167	10.741	3.499	4.2688	6.5191	8.7036	5.6358	6.4033	2.9548	169.9666	92.537	TRANS	rep1	104.364168
1420	1421	1.7905	2.6575	2I	1.9352	ACTIVE	9.1114	10.1278	11.6863	6.6286	8.0919	12.5559	16.7101	2.3857	5.5176	3.6955	10.4697	4.817	3.9883	6.006	8.3941	5.2488	5.6294	3.1738	-167.9617	56.8513	TRANS	rep1	92.55838499999996
1421	1422	1.7009	2.312	2I	1.9263	ACTIVE	9.3999	10.0662	12.3184	7.5467	7.4204	12.4273	15.3537	1.9525	5.4481	4.0825	10.0447	4.131	3.6719	6.6162	8.4494	5.1775	5.9564	2.677	-166.6375	67.2105	TRANS	rep1	92.32599099999996
1422	1423	1.7656	3.4537	2I	1.9609	ACTIVE	9.0691	9.7898	12.4518	7.5013	7.4759	12.0697	15.4407	2.0308	5.5375	4.1356	10.3929	3.8887	4.1322	6.0907	8.3098	5.5499	5.9058	2.654	-161.3595	71.8271	TRANS	rep1	100.418095
1423	1424	1.7691	2.3536	2I	2.0082	ACTIVE	8.9306	9.8714	12.1567	7.1096	8.2047	12.424	16.1895	1.7889	5.6536	4.7166	10.1153	3.7533	4.4558	5.2538	8.5681	5.0606	5.3422	2.7901	-177.989	88.1355	TRANS	rep1	97.77770499999997
1424	1425	1.731	2.6542	2I	1.8756	ACTIVE	9.6333	9.9644	12.095	7.2582	8.7261	12.6898	16.4931	2.1026	5.075	4.0961	10.0078	4.5798	4.1695	6.03	8.3728	4.9423	6.1597	2.7017	176.4913	87.5997	TRANS	rep1	82.70613699999998
1425	1426	1.9006	3.556	2I	1.9286	ACTIVE	9.1278	10.0911	12.3619	7.7774	8.4909	12.1637	15.8713	1.7199	5.6096	4.4062	10.069	3.6851	4.1028	5.8252	8.4216	4.9439	6.6886	3.0637	178.1812	63.7906	TRANS	rep1	89.41290699999999
1426	1427	1.8399	2.6744	2I	1.9318	ACTIVE	8.9762	9.8682	12.5235	7.6309	7.8292	12.6914	16.2791	1.9372	6.1261	3.5046	9.4855	4.245	4.1595	5.8874	7.9903	5.1674	6.6085	3.2578	-156.8077	79.1667	TRANS	rep1	99.15112299999998
1427	1428	1.679	2.7447	2I	1.7155	ACTIVE	9.203	9.7759	12.0937	7.2035	8.0207	12.2905	16.2883	1.9982	5.5383	4.0041	10.5715	4.4635	4.1841	5.8872	8.0036	4.9441	6.0554	3.3142	173.9293	93.3264	TRANS	rep1	94.367785
1428	1429	1.7714	2.9776	2I	1.8173	ACTIVE	8.8778	10.0203	12.2166	7.6479	7.8926	12.1777	17.0513	1.9921	6.0355	3.9265	10.4162	4.3435	3.7023	5.9413	7.9264	5.2114	5.8131	2.917	-172.0956	97.3529	TRANS	rep1	96.17778599999997
1429	1430	1.7247	2.5429	2I	1.7527	ACTIVE	8.9076	10.201	12.2538	7.4688	8.3228	12.2263	15.7664	1.7912	5.6972	3.9792	11.2577	3.7405	4.209	5.8487	8.6435	5.1192	5.6867	3.2341	-167.1215	74.1198	TRANS	rep1	93.59599800000001
1430	1431	1.8157	2.328	2I	1.8563	ACTIVE	9.6294	9.7033	12.4076	7.6001	8.0021	11.8558	16.1887	1.9292	6.4003	3.3121	10.7777	4.3448	4.3984	5.9569	8.3867	4.894	5.9633	3.458	-170.6796	65.0346	TRANS	rep1	89.218254
1431	1432	1.7794	2.9305	2I	1.9519	ACTIVE	9.3555	10.0059	12.0065	6.8033	8.0551	12.9145	15.8957	2.0699	6.304	3.3522	9.8311	4.5792	3.9251	6.05	8.596	5.4262	5.8409	3.3957	-174.7021	87.9311	TRANS	rep1	91.96991400000002
1432	1433	1.7557	1.9868	2I	1.7461	ACTIVE	9.415	9.6876	12.3186	7.2381	7.0764	13.0693	15.3923	1.8079	5.7556	3.729	8.4097	3.8962	4.0725	5.4318	7.9332	4.9583	6.1074	2.7789	-169.7136	77.1999	TRANS	rep1	98.740884
1433	1434	1.8894	2.619	2I	1.6976	ACTIVE	9.4302	9.95	11.5432	7.6577	7.7868	11.8362	16.0019	2.1308	6.4901	3.2786	9.653	4.4842	4.3834	6.0845	8.0353	5.2145	6.8653	2.8412	158.9517	76.7276	TRANS	rep1	83.09800600000003
1434	1435	1.8015	2.2071	2I	1.7423	ACTIVE	9.2412	9.6347	11.6448	7.8301	8.2033	11.6243	15.9237	2.0013	5.4093	4.6836	10.55	3.7201	4.1332	6.273	8.0754	4.9251	6.2877	3.097	179.3008	61.8788	TRANS	rep1	85.88973999999999
1435	1436	1.7471	2.2266	2I	2.0491	ACTIVE	9.8244	10.0506	11.6824	7.7024	7.8529	12.4682	16.0302	1.8749	5.7988	3.8418	10.0109	3.8068	4.2905	6.1862	8.7678	4.9756	6.1432	3.0563	-173.8044	87.2355	TRANS	rep1	77.28369399999997
1436	1437	1.6223	2.2903	2I	1.7734	ACTIVE	9.4535	9.8355	11.6352	7.8909	8.1402	12.0866	15.252	2.182	5.54	4.1184	10.6765	4.8204	4.2088	6.471	8.0018	4.702	5.4849	2.979	-179.2629	79.7946	TRANS	rep1	81.15382499999998
1437	1438	1.972	2.4945	2I	2.08	ACTIVE	9.4925	9.7548	11.5551	6.9104	7.6265	12.9983	16.1967	2.1844	6.9036	2.6264	9.5945	4.3838	3.9413	5.9434	8.2004	5.1401	5.975	2.8458	-179.9492	100.1286	TRANS	rep1	89.35455199999998
1438	1439	1.789	2.2294	2I	1.7446	ACTIVE	8.9412	9.7901	12.0028	6.8226	8.0331	12.9121	15.8786	2.1973	5.9147	3.9762	10.2622	4.2013	4.3361	5.9098	8.3457	5.1946	6.5731	3.1518	166.2369	76.9452	TRANS	rep1	99.551816
1439	1440	1.7126	2.6231	2I	1.9871	ACTIVE	9.2282	9.7749	12.1942	6.4479	7.9379	12.7639	16.1884	2.2496	6.236	3.5434	9.9676	4.5924	4.7606	5.7596	7.8603	4.7168	5.9523	3.1864	177.8587	74.9557	TRANS	rep1	100.13493199999999
1440	1441	1.8782	3.0048	2I	1.9082	ACTIVE	9.0671	10.2465	10.9945	7.1694	7.4166	12.5129	15.7311	1.9353	6.5123	3.3962	10.0287	4.3573	4.3	5.9471	7.8773	4.8131	5.8124	3.2647	-175.2272	90.1979	TRANS	rep1	86.098052
1441	1442	1.6654	2.1349	2I	1.7882	ACTIVE	9.643	9.9153	11.9901	6.5582	7.7239	12.4187	15.9696	2.141	5.8999	3.531	10.5503	4.6027	4.3624	5.7047	7.8471	4.93	6.2393	3.4782	172.0433	91.7935	TRANS	rep1	91.64015299999997
1442	1443	1.6648	3.1212	2I	1.7279	ACTIVE	8.8897	10.4906	11.4346	6.5159	7.834	12.5107	15.4847	2.3897	5.8593	3.3814	9.983	4.8282	4.3551	6.4609	8.0806	4.775	6.2429	2.7899	179.5542	84.8024	TRANS	rep1	92.75849499999998
1443	1444	1.9227	2.3967	2I	1.6703	ACTIVE	8.7693	10.0081	11.9899	6.4609	7.5629	11.9066	15.4777	1.9722	5.9753	3.5628	9.6883	4.2983	3.9772	5.8674	8.0036	5.1378	5.7547	3.4571	172.0995	85.432	TRANS	rep1	104.99404199999998
1444	1445	1.743	2.35	2I	1.7256	ACTIVE	9.2551	10.4571	12.2451	6.5085	7.9925	11.987	15.9986	2.108	6.0395	4.0315	9.3892	4.095	3.9545	6.1671	8.3144	4.9095	5.5831	3.5182	177.2967	83.4498	TRANS	rep1	94.34409599999998
1445	1446	1.7992	2.5093	2I	1.9346	ACTIVE	9.1702	9.8416	12.0771	7.0513	7.8382	12.6554	15.7408	1.814	5.4458	3.9895	9.9547	4.2957	3.9108	5.9085	7.9312	5.2765	5.8866	3.2364	-173.7534	66.2571	TRANS	rep1	96.10378299999999
1446	1447	1.6808	2.6516	2I	1.8855	ACTIVE	9.3198	9.7226	11.9112	6.5762	8.4302	12.957	16.2308	2.3971	6.0223	4.1196	11.0802	4.8771	3.8905	6.2726	7.7149	4.8396	5.6502	3.0787	-173.539	80.4455	TRANS	rep1	93.25287800000001
1447	1448	1.7611	2.2443	2I	1.8531	ACTIVE	9.4468	9.9534	11.868	6.7024	7.3728	12.7128	16.0007	1.982	5.671	4.3872	11.2863	4.1509	3.9835	6.0927	7.843	5.1697	5.8135	3.1406	-173.8358	106.6167	TRANS	rep1	93.99006399999999
1448	1449	2.018	2.4295	2I	1.7836	ACTIVE	9.478	10.0736	11.6022	7.171	7.8246	12.2354	15.2728	1.9732	5.9031	4.336	11.2269	3.7401	4.1464	5.8665	8.4364	5.0469	5.9148	3.0322	-178.161	100.3848	TRANS	rep1	84.88253799999998
1449	1450	1.701	2.5328	2I	1.7769	ACTIVE	9.9603	10.0728	12.0575	6.6712	7.4996	13.0002	15.8443	1.918	6.127	4.2451	10.3453	4.1834	4.1921	6.3467	7.895	5.1189	5.9555	2.7541	-170.6591	85.7026	TRANS	rep1	86.932064
1450	1451	1.8959	2.6581	2I	1.9197	ACTIVE	9.9346	10.1471	11.7747	7.2235	7.743	12.394	15.505	1.894	5.434	4.0495	11.1517	4.2294	4.2861	5.9904	8.2608	5.0914	5.513	3.0903	-176.5655	95.8767	TRANS	rep1	79.39935699999995
1451	1452	1.8033	2.2452	2I	2.0557	ACTIVE	9.728	10.0509	11.5783	7.2826	7.3806	12.3492	15.2421	2.3638	6.2363	3.2104	11.3508	4.7824	4.1245	5.9645	8.4398	5.4229	6.0581	3.1333	-171.0958	77.5488	TRANS	rep1	82.84265099999999
1452	1453	2.0223	2.67	2I	2.0485	ACTIVE	9.7499	9.7799	11.832	6.6754	8.0802	12.6311	15.7845	2.1682	6.3263	3.0115	9.6105	4.5327	4.1737	5.7474	8.4017	5.3017	5.464	3.192	-178.563	76.9311	TRANS	rep1	87.08845300000002
1453	1454	1.8945	2.3971	2I	1.7043	ACTIVE	9.7152	10.0303	11.6701	6.6556	7.5746	12.6835	15.2693	2.0216	6.3593	3.2324	10.9089	4.3641	4.3372	5.7546	8.2233	5.3304	6.0589	3.48	-166.2956	62.6943	TRANS	rep1	86.970585
1454	1455	1.693	2.2925	2I	1.759	ACTIVE	9.5886	9.9964	11.7024	6.4796	7.8895	12.2354	15.3303	1.8885	5.3615	4.0643	10.0222	3.7615	4.2424	5.7735	8.6452	5.2527	6.0662	3.486	-175.7698	85.9756	TRANS	rep1	88.818536
1455	1456	1.8383	2.2981	2I	2.0083	ACTIVE	9.8568	10.1706	11.8837	6.8875	7.9473	12.7539	15.0731	1.8495	5.6187	3.7543	8.9119	4.0143	4.1999	6.2743	8.1945	5.0534	6.5397	3.0883	-174.1117	90.0137	TRANS	rep1	82.39300500000002
1456	1457	1.809	2.1734	2I	1.8894	ACTIVE	9.6249	10.1044	11.5132	6.6363	7.6125	12.3801	15.7096	2.3202	5.258	3.1133	10.0886	4.6724	4.4455	5.9075	8.121	5.0956	5.863	2.9759	-174.2279	83.7531	TRANS	rep1	86.20375099999998
1457	1458	1.7452	2.1745	2I	1.8179	ACTIVE	9.4837	9.7667	11.6206	6.8963	7.8702	12.3442	15.7553	2.3623	6.4357	2.7493	10.5363	4.7685	4.3747	6.2206	8.2207	4.9566	6.5572	3.0732	162.1159	82.9958	TRANS	rep1	88.80456099999998
1458	1459	1.9753	2.3651	2I	1.8991	ACTIVE	8.8203	9.675	12.1734	7.0582	7.5279	12.144	15.3908	2.0968	5.5742	4.0207	9.5989	4.0342	4.1511	5.974	8.086	5.1438	6.1522	3.2856	169.1631	86.9603	TRANS	rep1	104.87578300000001
1459	1460	1.8141	2.3189	2I	1.7227	ACTIVE	9.4958	10.0795	11.7001	6.7867	7.9528	12.5275	16.1786	2.017	5.5968	3.4318	10.1448	4.1499	4.1344	6.4349	8.3524	4.8609	5.9039	2.7658	-167.4357	64.8338	TRANS	rep1	87.232167
1460	1461	1.7732	2.3706	2I	1.8228	ACTIVE	9.5168	9.6212	11.4751	6.8033	7.503	12.2633	15.7247	1.9546	5.6762	3.4702	10.321	3.9998	3.8438	6.6847	8.4649	5.3237	6.0411	3.1288	174.5642	74.075	TRANS	rep1	90.61467699999997
1461	1462	1.9497	2.173	2I	1.8633	ACTIVE	9.4128	9.4999	11.9947	6.5251	7.6783	12.2923	16.0679	1.748	5.0112	3.9362	10.9702	3.3684	4.7314	6.5079	8.6415	5.2041	6.3483	3.2229	175.5169	74.4385	TRANS	rep1	98.61641699999998
1462	1463	1.8359	2.6409	2I	1.7303	ACTIVE	9.3315	9.9377	11.3878	6.2804	7.9505	12.6755	15.8401	2.6254	6.6912	2.833	9.7742	4.4371	4.1868	6.175	8.192	5.724	6.2665	3.397	-176.7825	71.7057	TRANS	rep1	91.05030099999996
1463	1464	1.6568	2.7875	2I	1.8411	ACTIVE	9.73	9.9768	11.5354	6.7864	8.1602	13.1075	15.8316	1.8383	5.7711	4.0472	9.9619	4.2207	4.4114	6.2624	8.2111	4.9982	6.5216	3.3164	165.1378	81.5605	TRANS	rep1	82.05408599999998
1464	1465	1.7467	2.5299	2I	1.8962	ACTIVE	10.3332	10.1205	11.7328	6.4385	8.2544	12.4438	16.2007	1.967	5.8321	3.5243	10.3129	3.8127	4.1785	6.3167	8.4592	5.6251	6.2539	3.2786	168.5212	72.4705	TRANS	rep1	75.76023399999997
1465	1466	1.9136	2.5346	2I	1.7667	ACTIVE	9.7268	9.9243	11.6899	6.6059	8.5702	12.6489	16.4267	1.9921	5.9492	3.6692	10.1122	4.3912	4.4261	6.3786	7.8157	4.969	6.3159	2.9555	-176.5598	80.7199	TRANS	rep1	82.90836699999994
1466	1467	1.7708	3.053	2I	1.7856	ACTIVE	9.0917	10.2127	11.9319	6.8199	8.5855	12.9569	16.05	1.9583	5.7537	3.5705	10.3622	4.3917	4.3204	6.1645	8.508	5.3841	6.3301	2.8545	159.4349	75.5854	TRANS	rep1	90.647526
1467	1468	1.7204	2.7516	2I	1.903	ACTIVE	9.5942	9.5567	11.1417	6.3763	8.0754	12.7274	15.7412	2.1403	6.1169	3.4601	9.8997	4.3033	4.1982	6.0004	8.1817	5.1648	6.0933	2.7386	-178.2162	97.3446	TRANS	rep1	86.66272299999997
1468	1469	1.7273	2.3552	2I	1.821	ACTIVE	9.3751	10.0135	11.5551	6.3244	8.1566	12.6608	15.8612	1.7745	5.3484	3.8781	10.6317	3.9123	4.2336	5.699	8.753	5.5833	5.9921	2.9108	-163.859	62.6734	TRANS	rep1	90.01373800000002
1469	1470	1.8148	2.465	2I	1.8289	ACTIVE	9.242	9.8513	11.548	6.4908	8.7096	11.8589	16.3488	1.8172	5.4801	3.9659	10.3119	3.916	4.1946	6.1188	8.2541	5.1387	5.9629	3.0715	179.3484	85.9651	TRANS	rep1	89.16734599999998
1470	1471	1.5802	2.3269	2I	1.992	ACTIVE	8.9201	9.959	11.7506	6.5177	7.9234	11.9266	16.2663	1.9303	6.0298	3.5057	10.2218	4.3622	4.0467	6.0117	8.2181	5.1489	5.4448	2.9649	-172.7802	91.8211	TRANS	rep1	98.77133099999998
1471	1472	1.7072	2.235	2I	1.7993	ACTIVE	9.4615	10.2221	11.1818	6.6375	7.5907	11.9567	15.631	2.0017	6.1862	3.2875	9.315	4.252	4.1532	6.1515	7.8716	5.1053	5.9455	2.8793	-178.0208	76.6152	TRANS	rep1	84.75189700000004
1472	1473	1.7711	2.2396	2I	1.7919	ACTIVE	10.1058	10.3766	10.7548	6.8671	8.3984	12.6096	17.1269	2.0461	5.144	4.131	9.9019	4.0389	4.4742	5.7511	8.519	4.9958	5.6961	2.851	167.4471	101.5542	TRANS	rep1	64.72012199999998
1473	1474	1.7379	2.4508	2I	2.2161	ACTIVE	9.9109	10.4672	11.4501	6.8043	7.5957	12.121	16.8443	1.789	5.1903	4.0902	9.4904	3.812	4.0133	7.4322	8.4347	5.463	6.5371	2.872	173.9686	62.9343	TRANS	rep1	77.76333000000002
1474	1475	1.7543	3.1853	2I	2.1043	ACTIVE	9.4933	10.0947	11.011	6.5284	7.9189	12.3107	16.6778	1.9294	6.1579	3.8062	9.7793	3.6845	4.1056	5.9165	8.4633	5.3559	5.798	3.135	-173.0103	67.8388	TRANS	rep1	82.68413100000001
1475	1476	1.7199	3.1197	2I	1.7617	ACTIVE	9.52	10.0455	11.2286	6.9297	7.9337	12.6848	16.2037	1.9483	6.1757	4.5359	10.5684	3.8865	4.3713	5.8837	7.9698	5.0513	6.2401	3.4152	178.1696	59.8488	TRANS	rep1	82.042618
1476	1477	1.6862	3.1423	2I	1.7646	ACTIVE	9.8635	10.1535	11.6445	6.9152	7.8231	12.7007	16.3568	1.8189	6.2076	3.3956	10.0604	3.746	4.1149	5.4498	8.1932	5.0635	6.0956	3.2242	174.6207	82.1861	TRANS	rep1	80.720774
1477	1478	1.6686	2.5905	2I	1.7488	ACTIVE	9.708	10.0401	11.6329	7.0669	7.8735	12.1265	16.3675	1.9428	5.2302	4.2996	10.3843	3.6868	4.307	5.904	8.2846	5.0756	6.073	3.0478	173.0166	68.8411	TRANS	rep1	82.50123899999994
1478	1479	1.7468	2.36	2I	1.734	ACTIVE	9.4943	10.0	11.6281	6.5317	7.6572	12.2929	16.6037	2.1284	6.0122	3.3979	9.3685	4.354	4.4763	6.7061	8.2867	4.9073	5.5556	3.0833	-176.7335	99.7236	TRANS	rep1	90.35831399999995
1479	1480	1.7937	2.4838	2I	3.6212	ACTIVE	9.2262	9.9756	11.9323	7.0889	7.3788	12.4206	15.7365	1.7138	5.7088	3.5289	9.7207	3.7864	4.0805	6.2381	8.4973	5.3948	5.8026	3.2165	-169.3184	83.6275	TRANS	rep1	95.11593099999999
1480	1481	1.7785	2.5826	2I	1.7447	ACTIVE	9.2548	10.1282	12.1381	6.8622	8.1721	12.3686	16.0286	1.9447	5.8642	3.852	9.8716	3.733	4.2038	6.2743	8.3158	5.0975	5.9278	2.7893	178.5225	74.1016	TRANS	rep1	92.706977
1481	1482	1.7661	2.3172	2I	1.8604	ACTIVE	9.7749	9.9893	11.2071	6.551	8.1538	12.4643	15.5115	1.9422	5.4767	3.7765	9.1019	4.143	4.4228	5.7368	8.3304	5.2756	5.9812	3.0652	-177.9	78.458	TRANS	rep1	79.841252
1482	1483	1.7578	2.8443	2I	1.832	ACTIVE	9.8423	10.0935	11.7814	6.7493	8.0898	12.5121	15.6334	2.0434	6.0954	3.5672	9.6532	4.1402	4.5343	6.1251	8.3388	5.3599	6.643	3.2127	162.8099	67.5303	TRANS	rep1	82.38736300000002
1483	1484	1.9874	2.4259	2I	1.981	ACTIVE	9.5035	9.9294	11.6304	7.2409	8.1284	12.3621	15.7689	2.3626	6.427	3.3951	9.0449	4.5333	3.8977	6.151	8.226	5.2301	6.6887	3.0329	-173.9627	101.558	TRANS	rep1	83.84267499999999
1484	1485	1.8192	2.1536	2I	1.8603	ACTIVE	8.9177	9.8593	11.7496	6.4755	7.8775	12.3611	15.6843	1.933	5.9193	3.7959	9.168	3.9807	4.37	6.1986	7.9668	4.8459	5.9522	3.5293	-164.345	69.9697	TRANS	rep1	100.06286899999998
1485	1486	1.8414	2.4751	2I	1.7807	ACTIVE	9.0871	10.7625	11.9884	7.3041	7.8262	11.9269	15.7263	2.4546	6.4429	3.2844	9.4272	4.7557	4.3205	6.2312	7.9742	4.9038	6.4749	2.766	-175.5837	76.6921	TRANS	rep1	87.94254500000002
1486	1487	1.8165	3.7449	2I	1.8212	ACTIVE	9.0346	9.5498	12.0417	6.7771	8.4915	12.6168	15.9107	1.8797	5.9258	3.8284	9.6951	3.9778	4.7499	6.069	7.7123	4.8387	6.3328	3.1381	174.9927	85.1096	TRANS	rep1	98.28423100000003
1487	1488	1.768	2.7902	2I	1.841	ACTIVE	9.3105	10.0603	11.8216	6.7165	8.1486	12.8147	16.3727	1.8431	5.4836	4.2181	10.3643	4.0673	4.7084	5.9223	7.742	5.0231	6.5734	3.0192	177.1382	77.8553	TRANS	rep1	90.580803
1488	1489	2.078	2.5882	2I	1.9305	ACTIVE	9.1114	10.1057	11.7319	7.0007	7.9541	12.6087	16.8035	1.9773	5.8657	3.0777	9.8191	4.3467	4.6613	6.2428	7.9313	5.0154	6.5277	2.9367	168.2413	67.2624	TRANS	rep1	91.50984700000001
1489	1490	1.7259	2.5942	2I	1.8111	ACTIVE	9.7634	9.9912	12.0079	7.2837	7.8881	12.3838	16.5079	2.4973	7.206	2.9033	9.4451	4.9826	4.3201	6.3793	8.0556	5.4868	6.6002	3.0852	150.9411	88.9771	TRANS	rep1	84.044297
1490	1491	1.6657	2.5158	2I	1.7717	ACTIVE	9.7462	9.8824	11.2562	6.2284	8.2419	12.6827	15.914	2.0696	6.0835	3.1618	9.6978	4.563	4.0585	6.383	7.5862	4.7638	6.2267	3.0	172.1306	80.4669	TRANS	rep1	83.09622199999998
1491	1492	1.8028	2.931	2I	1.7916	ACTIVE	9.6101	9.922	11.6595	6.5041	8.3014	12.4419	16.1103	2.2588	6.7615	3.3519	10.2127	4.8441	4.1693	5.8003	7.8	5.1802	5.8451	3.0026	-177.9484	85.1407	TRANS	rep1	86.37944199999998
1492	1493	1.8226	2.4689	2I	1.9837	ACTIVE	9.2993	9.722	11.4511	6.3615	9.0474	12.3428	15.8915	2.029	6.8489	3.804	10.2966	3.9254	4.7623	6.0024	7.8877	5.0404	5.9226	3.0039	162.7002	68.1634	TRANS	rep1	87.49687399999999
1493	1494	1.6881	2.766	2I	1.9103	ACTIVE	9.838	10.3538	11.6951	6.6426	8.333	12.2585	16.5061	1.7674	6.0217	3.1171	10.4628	4.0357	4.2668	5.9973	8.3499	5.5315	5.5787	3.1262	176.6451	68.6944	TRANS	rep1	79.08457299999998
1494	1495	2.01	2.3797	2I	1.8164	ACTIVE	9.1149	9.7306	12.0088	6.7032	8.2142	12.2878	16.5068	2.0124	6.0168	3.5964	9.7269	4.1839	4.5192	6.6718	7.9929	4.9499	6.5523	3.1209	162.2994	67.3528	TRANS	rep1	97.362641
1495	1496	1.794	3.2807	2I	2.003	ACTIVE	9.5029	9.7509	11.735	6.8646	8.2398	12.3706	17.1744	2.1308	6.9552	3.6782	9.6739	4.6869	4.9488	6.6243	7.7224	4.4979	6.0205	3.3866	-178.9579	77.0745	TRANS	rep1	87.961117
1496	1497	1.7053	2.411	2I	1.831	ACTIVE	9.5377	9.9504	10.8569	6.6544	7.7222	12.3176	16.8087	2.1202	6.4057	3.6298	9.6481	4.4601	4.0688	6.0077	8.0479	5.4576	6.614	2.9612	-178.2402	78.5456	TRANS	rep1	81.969608
1497	1498	1.7909	2.2641	2I	2.0782	ACTIVE	9.0355	9.548	11.2629	6.7718	7.6771	12.3091	16.7284	1.9647	5.685	3.4287	9.1759	4.075	4.2211	6.3892	7.9133	5.0505	6.0257	3.4437	174.0601	75.5426	TRANS	rep1	95.47475599999996
1498	1499	1.6994	2.284	2I	1.9655	ACTIVE	9.0107	9.5517	10.999	7.1484	7.9521	12.8134	16.4413	1.9078	5.3392	4.2664	9.7858	3.9564	4.1824	6.2999	8.1859	4.9202	6.8678	3.3655	156.6233	70.9313	TRANS	rep1	89.58468499999998
1499	1500	1.9545	2.2701	2I	1.8568	ACTIVE	9.3364	10.1019	11.6342	6.3335	8.1608	12.8534	16.7466	1.8588	6.1814	3.8663	9.4187	3.9197	3.9581	5.7202	7.8945	5.0024	6.1681	2.6962	-179.6119	88.1229	TRANS	rep1	90.539736
1500	1501	1.6466	2.7207	2I	2.121	ACTIVE	9.6813	10.0889	11.4683	7.3617	7.4403	12.9796	15.7324	2.0856	5.6976	4.6055	9.5782	4.2274	4.371	6.1113	8.2498	5.1409	5.8521	2.8008	179.6401	80.8258	TRANS	rep1	81.41332599999998
1501	1502	1.8737	3.9352	2I	1.9572	ACTIVE	9.0114	9.4823	11.7727	7.315	7.742	12.499	16.1589	2.0878	6.6781	3.2563	9.9888	4.445	4.5168	5.8149	8.2687	5.4329	5.8168	2.7858	-175.0435	71.5937	TRANS	rep1	97.195629
1502	1503	1.8715	2.9227	2I	1.8011	ACTIVE	9.1908	9.636	11.6403	6.6239	8.5312	13.1182	16.3664	2.3112	7.1169	3.0901	9.9774	4.8262	4.9149	6.4769	7.7522	4.9786	6.6208	3.035	166.8363	89.3571	TRANS	rep1	92.47765700000002
1503	1504	1.6928	2.3038	2I	1.7185	ACTIVE	9.1057	9.9628	11.1958	7.1773	8.5405	12.8054	16.9709	1.786	5.9482	4.3189	9.7148	3.9944	4.3016	5.8316	8.4199	5.0181	6.2527	3.2843	153.4708	87.6884	TRANS	rep1	83.62000499999999
1504	1505	1.7452	2.6702	2I	1.7998	ACTIVE	9.1846	9.7467	11.453	6.6258	7.5985	12.8336	16.4336	2.0101	6.5548	3.0265	9.5026	4.5286	4.6961	5.654	7.8249	4.925	5.7692	3.311	174.6617	79.0942	TRANS	rep1	94.87397199999998
1505	1506	1.7948	2.641	2I	1.8127	ACTIVE	9.3719	9.9438	11.2916	7.4365	8.0927	12.3441	16.2664	2.1804	6.0426	4.4258	9.4994	4.4359	4.4047	5.549	7.8517	5.1977	6.5187	2.725	166.4853	84.5287	TRANS	rep1	81.49562900000001
1506	1507	1.7495	2.9074	2I	1.7689	ACTIVE	9.4277	9.8364	10.702	7.5944	7.8399	12.2589	16.5283	1.7633	5.72	4.1668	10.2833	3.8534	4.126	6.3257	9.0539	5.9092	5.8417	2.6268	-178.7753	86.3588	TRANS	rep1	76.45925499999998
1507	1508	1.7434	2.3723	2I	1.8139	ACTIVE	9.6948	9.8853	11.1826	7.0489	7.9189	12.7463	16.8304	1.8721	5.79	4.1029	9.4154	4.3471	4.0295	6.0186	7.8958	5.3199	6.1004	3.1134	-171.2873	83.13	TRANS	rep1	79.64582999999993
1508	1509	1.9609	2.5758	2I	1.856	ACTIVE	9.5149	9.8519	11.4964	6.911	8.4362	12.8987	16.311	1.9741	5.582	4.4914	9.582	3.8619	4.1625	6.1774	8.5241	5.3816	6.4894	2.953	-177.8679	55.2661	TRANS	rep1	83.52623499999999
1509	1510	2.0774	2.3174	2I	2.1243	ACTIVE	9.2405	9.6851	10.8494	7.2337	7.9891	12.6939	16.5573	1.9604	5.0743	4.0251	9.934	4.0041	4.2849	6.0745	8.945	5.1022	6.5655	3.1352	174.5286	69.7473	TRANS	rep1	83.157071
1510	1511	1.751	2.6924	2I	1.7245	ACTIVE	9.472	9.7523	11.4147	7.1882	7.5836	12.2235	15.6534	1.8421	6.0145	4.2857	9.4916	4.0119	4.4761	6.5671	8.5265	4.8927	6.5251	2.742	155.0564	75.0688	TRANS	rep1	86.85861499999999
1511	1512	1.8407	2.0956	2I	1.8263	ACTIVE	9.5255	9.9736	11.3836	6.9486	8.0287	12.8959	16.2398	1.9009	5.8197	4.7213	9.8535	4.016	4.1509	6.0724	8.7906	4.84	6.2401	2.7331	179.2042	70.3499	TRANS	rep1	83.30783300000002
1512	1513	1.9843	2.3697	2I	1.7525	ACTIVE	9.4123	9.956	10.6659	7.0516	8.8563	11.9419	16.3663	1.9341	5.3142	3.972	10.6289	4.0941	4.4393	6.4104	8.6173	5.2402	6.6399	2.935	-167.6578	80.3469	TRANS	rep1	73.56614199999999
1513	1514	1.7831	2.3881	2I	1.8748	ACTIVE	9.3246	9.9162	11.3409	7.2241	8.3741	12.4912	16.2181	1.9128	6.3213	3.845	9.4634	4.0149	4.65	6.2376	9.0911	5.4162	6.4057	3.0058	176.2617	81.2881	TRANS	rep1	82.71106299999997
1514	1515	1.7059	2.6741	2I	1.8963	ACTIVE	9.5227	10.057	11.5168	7.2576	8.4211	12.6889	16.9445	2.0684	5.1338	4.5965	9.5777	4.3567	4.375	6.0377	8.4195	5.3518	5.9579	2.9569	-170.9986	74.5561	TRANS	rep1	79.92497299999997
1515	1516	1.772	2.7307	2I	1.807	ACTIVE	9.2135	9.8614	11.0368	6.6941	8.1053	12.8285	17.1241	1.7253	5.7618	4.2915	8.8808	3.6589	4.5576	6.3024	8.6742	5.2511	6.4452	2.7969	177.5084	81.8897	TRANS	rep1	86.71419699999998
1516	1517	1.816	2.4442	2I	1.673	ACTIVE	9.4556	9.8415	11.3627	6.8401	7.3538	12.4542	16.5527	1.9757	5.7601	3.6731	9.064	4.3621	4.3498	6.4723	8.8639	5.368	6.101	3.0369	-177.9783	60.0496	TRANS	rep1	89.34139099999999
1517	1518	2.3625	2.615	2I	1.8453	ACTIVE	9.1444	9.8501	11.1282	6.7676	7.5152	12.8638	16.4538	1.9321	6.4206	3.8608	10.2447	4.075	4.7923	6.3914	8.6505	5.1728	6.3196	2.8417	-169.6387	87.292	TRANS	rep1	91.24587199999999
1518	1519	1.9386	2.3735	2I	2.2693	ACTIVE	9.4954	10.2385	11.0657	7.1873	7.9067	12.6692	15.5305	1.9208	6.031	3.5475	9.4788	4.1533	4.4686	6.6167	8.6799	5.2771	6.3302	3.0709	175.184	84.672	TRANS	rep1	77.95582499999998
1519	1520	1.9568	2.4289	2I	1.8737	ACTIVE	9.4516	9.9804	11.0261	6.5461	8.6179	12.6872	15.537	1.821	5.7989	4.064	9.9896	4.0623	4.5333	6.1391	9.0172	5.123	5.9966	3.0474	-167.4097	64.5985	TRANS	rep1	80.53374500000001
1520	1521	1.9489	2.4048	2I	1.8027	ACTIVE	9.4873	9.6807	11.4698	6.9476	8.2201	12.6413	16.0706	1.9156	5.6795	4.0319	9.8908	4.0581	4.761	6.4066	8.4175	5.1763	5.7945	3.0005	-177.6625	78.4914	TRANS	rep1	85.88345099999998
1521	1522	1.8894	2.3053	2I	1.8533	ACTIVE	9.5805	10.0486	11.2123	6.6996	7.714	12.4527	15.3498	2.2092	6.2025	2.9959	10.0472	4.2493	4.1189	6.4703	8.6873	5.6822	6.4844	3.3495	163.8513	81.2517	TRANS	rep1	83.59855399999998
1522	1523	2.0572	2.1572	2I	2.0482	ACTIVE	9.0578	9.6922	11.4066	7.1387	7.8882	12.2659	17.1009	2.0705	5.4263	3.9942	9.8111	4.2181	4.848	5.9698	8.875	5.1108	6.3238	3.2189	-177.6049	74.995	TRANS	rep1	91.94251999999994
1523	1524	1.8221	2.8668	2I	1.9071	ACTIVE	9.2491	9.9913	11.2919	6.5217	8.0036	12.5494	16.0641	2.4167	6.1379	3.1671	9.4652	4.8593	4.2051	6.1841	8.4227	5.3079	5.5813	2.7916	178.0891	98.1698	TRANS	rep1	89.15505399999995
1524	1525	1.8429	3.2762	2I	1.8842	ACTIVE	9.2326	10.0142	11.2826	6.8012	7.7992	12.6064	16.5615	1.9186	5.8021	3.3011	10.0912	4.1174	4.1295	5.8099	8.7225	5.4918	5.8352	3.1299	-178.8452	73.8299	TRANS	rep1	88.43445599999998
1525	1526	1.7175	2.4022	2I	1.8164	ACTIVE	9.3397	9.8041	10.8277	6.6981	8.0069	12.3781	16.4469	1.9054	5.5689	3.7924	9.4543	3.8725	4.532	6.4713	8.4119	5.032	6.4842	2.818	176.6647	87.9064	TRANS	rep1	83.91322399999996
1526	1527	1.8284	2.3842	2I	1.8253	ACTIVE	9.6098	9.6709	11.5986	6.5343	8.4914	12.8168	16.6877	2.0634	6.1355	3.2088	9.5313	4.0452	4.3776	6.4827	9.0814	5.2847	6.1981	2.9634	172.3702	69.5006	TRANS	rep1	86.55968999999999
1527	1528	1.8739	3.1677	2I	1.9345	ACTIVE	9.4504	9.9188	11.2105	6.9124	8.4323	12.5139	16.9005	2.1575	5.5586	4.2762	10.2166	4.3833	4.5095	6.2073	8.6912	5.2942	6.1589	2.9972	-175.3578	71.0405	TRANS	rep1	81.354153
1528	1529	2.1119	2.4316	2I	1.9211	ACTIVE	9.3212	9.8214	11.2383	6.8602	8.1049	12.6758	16.6184	2.1198	5.7279	3.7828	9.596	4.6077	4.2443	6.3323	8.3214	5.1593	6.1816	3.1821	-173.4459	60.8769	TRANS	rep1	86.25288700000002
1529	1530	2.2028	2.882	2I	1.9766	ACTIVE	9.4687	10.2226	11.581	6.8152	8.6913	12.4902	16.0632	2.2289	5.238	4.0476	8.8248	3.4329	4.4149	6.5117	9.0127	6.0055	6.7268	3.0089	150.9959	74.6323	TRANS	rep1	81.41270699999995
1530	1531	2.1337	2.6487	2I	1.9217	ACTIVE	9.6982	10.321	11.2909	7.4498	8.3564	12.2333	16.0001	1.8753	5.3348	4.0287	10.5652	3.7183	4.6631	6.1648	8.7519	5.5571	6.8959	3.1432	167.4149	54.1784	TRANS	rep1	72.44590900000003
1531	1532	1.971	3.1488	2I	1.9883	ACTIVE	9.8203	9.9822	11.5434	6.6389	8.0898	12.6872	16.3195	1.9751	5.5823	4.1356	10.091	4.0562	4.8853	6.8415	8.5508	5.3827	7.7987	2.8892	143.3117	92.3495	TRANS	rep1	82.08247699999995
1532	1533	1.6632	2.2937	2I	1.8277	ACTIVE	9.642	10.0357	11.158	6.9184	8.3998	12.3554	16.1024	1.9561	6.2026	3.7775	9.738	3.9403	4.6205	5.6261	8.0712	4.9583	6.5102	3.0727	-172.5088	66.2761	TRANS	rep1	77.35204200000001
1533	1534	1.8438	2.7616	2I	1.8403	ACTIVE	9.1606	9.9461	11.6888	6.6136	8.1402	12.3967	16.193	2.1071	5.6403	3.628	10.4586	3.7405	4.2831	6.3026	8.0166	5.1907	6.6659	3.0582	169.6036	56.9354	TRANS	rep1	93.098432
1534	1535	1.9496	2.4339	2I	2.2132	ACTIVE	9.5699	9.8721	11.4476	6.2824	8.9327	12.8272	15.3436	2.3275	6.6882	2.6005	10.1897	4.6881	4.7518	5.6947	7.8098	4.6342	5.8613	3.2654	-167.2578	62.1554	TRANS	rep1	83.51511499999998
1535	1536	1.6954	2.2585	2I	1.9315	ACTIVE	9.0118	10.163	11.4636	6.7494	8.0855	12.2951	15.8809	2.1781	7.2967	2.3949	10.18	4.5721	4.8218	5.8415	8.5597	5.2452	6.782	2.7146	164.099	80.6928	TRANS	rep1	90.96854400000001
1536	1537	1.8687	2.9505	2I	1.728	ACTIVE	9.6254	10.2608	11.3033	7.0858	8.5487	12.68	16.1953	2.1916	7.2248	2.8474	10.3251	4.4423	4.3151	6.163	7.9999	5.084	6.476	3.3391	164.47	71.6046	TRANS	rep1	75.36477499999995
1537	1538	1.8668	2.2173	2I	1.7749	ACTIVE	9.2969	10.0217	11.7146	6.8119	8.0136	12.4017	16.0806	2.6222	7.3613	2.6786	9.8423	4.1703	4.2735	5.989	8.5443	5.3818	5.7159	2.7995	-170.0169	79.0203	TRANS	rep1	90.198185
1538	1539	1.8491	2.2778	2I	1.6986	ACTIVE	9.3798	9.9707	10.601	6.4965	8.1617	12.7419	15.6177	2.2352	6.8294	3.1187	9.6304	3.9721	4.5596	5.8488	8.1723	5.2334	6.2462	3.3723	163.4965	74.6111	TRANS	rep1	80.46590799999998
1539	1540	1.7662	2.2629	2I	1.7795	ACTIVE	9.5896	10.0514	11.313	6.6386	8.9594	12.2236	15.7081	2.1508	6.5404	2.8853	8.9407	4.4315	4.2335	6.4397	8.177	4.9998	6.5366	3.6731	163.0213	93.1891	TRANS	rep1	78.247814
1540	1541	1.7522	2.6383	2I	1.8178	ACTIVE	9.1263	10.0514	11.6019	6.6636	8.2828	12.4365	16.4824	1.8583	6.4129	3.9846	9.5628	4.013	4.4286	6.1837	8.0998	5.0642	6.0228	3.0761	170.6136	79.9759	TRANS	rep1	90.938964
1541	1542	1.7804	2.3712	2I	1.7983	ACTIVE	9.5391	9.921	11.1914	6.8276	8.1129	12.1702	17.0121	2.31	6.1839	3.2546	10.4878	4.2638	4.3823	6.365	8.4638	5.1913	5.7411	2.8455	175.2515	84.4957	TRANS	rep1	82.08665099999999
1542	1543	1.7679	2.2282	2I	2.1186	ACTIVE	9.3618	10.0207	11.5365	7.1472	8.3733	12.7188	16.9426	1.9737	6.4672	3.4978	10.6701	4.1444	4.0907	5.9236	8.5082	5.3443	5.9104	3.0643	-165.1308	69.0484	TRANS	rep1	83.65007699999998
1543	1544	1.8546	2.087	2I	1.8743	ACTIVE	9.1277	9.8573	11.1876	6.49	7.8955	12.4805	16.273	2.1537	6.5965	3.8845	10.7055	4.2837	4.2345	6.1159	8.5065	5.0295	6.0234	2.7361	-170.5899	66.3491	TRANS	rep1	91.74238899999997
1544	1545	1.865	2.8398	2I	1.7352	ACTIVE	10.0044	10.1728	11.4918	6.7216	7.9437	12.4304	16.6313	1.8712	6.1284	3.7353	11.3389	3.821	4.3296	6.3079	8.5857	5.7064	6.542	2.7028	-175.1754	80.267	TRANS	rep1	77.74344399999995
1545	1546	1.7847	2.1791	2I	2.0949	ACTIVE	9.625	10.0792	11.8827	7.4278	7.7306	11.9677	16.1702	2.1097	6.993	3.2254	10.4751	4.2464	4.3145	6.1494	8.3288	5.2696	5.8785	3.1389	179.2575	71.6758	TRANS	rep1	84.141715
1546	1547	1.7182	2.4873	2I	1.8349	ACTIVE	9.2855	9.957	11.4397	6.9185	7.4518	12.4465	17.3644	2.2138	6.9614	2.9236	9.9691	4.5315	4.53	6.3261	8.3905	5.2625	7.2786	3.1596	174.5706	80.3271	TRANS	rep1	90.61024599999999
1547	1548	1.822	2.1932	2I	1.8292	ACTIVE	9.8731	10.1123	11.4214	7.7048	7.4938	12.1144	16.189	2.0028	6.174	3.162	10.79	4.3135	4.5236	6.0616	7.9978	4.8851	6.3001	3.1891	-172.2283	66.3407	TRANS	rep1	75.59242299999997
1548	1549	1.815	2.5313	2I	2.0186	ACTIVE	9.624	9.9875	11.5143	6.6143	7.4838	12.833	16.0837	2.1357	6.2935	3.0991	9.9109	3.8526	4.4341	5.9924	8.4725	5.4735	6.1682	2.94	-170.5225	77.3294	TRANS	rep1	87.92839099999995
1549	1550	1.7535	2.43	2I	1.8555	ACTIVE	9.4436	9.8651	10.9182	7.1538	7.9874	12.4036	16.9428	2.3983	6.5853	2.8795	11.0222	4.3158	4.3654	5.5476	8.5218	5.1697	6.1004	3.2179	178.7581	87.9023	TRANS	rep1	79.99534799999998
1550	1551	1.7721	2.7651	2I	1.7965	ACTIVE	9.717	9.7227	11.0583	6.8772	7.5925	12.5178	15.4933	2.1962	6.7655	3.3481	10.4369	4.7796	4.0862	6.1318	8.2318	5.1613	6.5242	2.7849	-173.4593	73.6104	TRANS	rep1	82.22107499999998
1551	1552	1.8742	2.647	2I	1.9192	ACTIVE	10.1693	10.1456	11.1128	6.9733	7.6635	12.9188	15.9484	1.7769	6.1254	3.3622	10.7496	3.8477	4.3374	5.8549	8.7972	5.0846	5.5937	2.7859	178.0213	68.2505	TRANS	rep1	71.990411
1552	1553	1.7587	2.2425	2I	1.8204	ACTIVE	9.1675	10.0402	11.2145	6.66	8.2831	12.3291	16.4138	2.0106	6.5126	3.4115	11.4836	4.4406	4.8272	5.7049	8.322	5.0433	5.7312	3.0999	178.3029	90.1932	TRANS	rep1	86.921764
1553	1554	1.6597	2.6251	2I	1.7226	ACTIVE	9.4546	9.9567	11.4605	6.8191	8.0351	12.501	15.9824	2.1543	6.448	3.4904	10.5126	4.5277	4.1617	6.206	8.07	5.4213	6.5768	3.2639	171.2403	72.3348	TRANS	rep1	85.94528900000003
1554	1555	1.7917	2.1217	2I	2.3693	ACTIVE	8.9848	9.9075	11.4916	6.6292	8.2913	12.6796	16.0474	2.1385	6.5069	2.8017	10.4657	4.1072	4.7884	5.97	7.8998	4.7876	7.1611	2.9596	172.1163	100.3912	TRANS	rep1	93.24553199999997
1555	1556	1.7002	2.4476	2I	2.3808	ACTIVE	9.6751	10.298	11.4188	6.6902	8.3094	12.7407	16.0693	3.0135	6.6521	2.3279	10.4121	5.114	4.5405	6.1774	8.3087	5.7941	7.0495	3.1539	177.2743	69.1375	TRANS	rep1	79.165683
1556	1557	1.8517	2.5817	2I	2.1001	ACTIVE	9.346	9.8133	11.2691	6.6515	7.939	12.3856	16.2994	2.0875	6.5169	3.4265	10.1936	4.4754	4.4431	5.7596	8.3882	5.0039	6.1111	2.9061	-169.1102	89.8631	TRANS	rep1	88.42231500000003
1557	1558	1.8085	2.3914	2I	1.832	ACTIVE	9.5397	9.8631	11.0166	6.8689	8.2429	12.6567	16.7445	1.9111	6.1217	3.8774	10.8637	4.0351	4.5899	5.8636	8.2136	5.0227	6.3065	3.1578	176.0101	90.2624	TRANS	rep1	79.98714700000002
1558	1559	2.0877	2.2832	2I	1.9157	ACTIVE	9.6347	10.0731	11.0533	6.5409	8.291	12.3241	16.5869	1.8895	6.7673	3.1822	10.3469	4.1618	4.4262	6.0655	8.0209	5.0942	6.2697	3.5519	-166.033	49.7946	TRANS	rep1	79.17231199999998
1559	1560	1.8986	2.7214	2I	2.0436	ACTIVE	9.6113	10.0039	11.0401	6.9291	8.6411	12.9208	16.9075	2.1993	6.7098	2.6501	10.4919	4.2412	4.5323	6.0046	8.3434	4.8979	6.7191	3.3017	172.7022	69.9848	TRANS	rep1	75.63608000000002
1560	1561	1.7206	2.5508	2I	2.1493	ACTIVE	9.4818	10.1385	11.8676	7.0124	8.2391	12.636	17.0681	2.2169	6.9518	2.734	10.8123	4.0982	4.7697	6.2239	8.1037	5.3016	6.8245	3.3229	162.4414	56.8491	TRANS	rep1	85.58962199999996
1561	1562	1.6848	2.6119	2I	1.8304	ACTIVE	9.4472	9.8943	11.1818	6.7273	7.9803	12.2788	16.9371	1.9263	6.2112	3.529	11.5356	4.3318	4.5017	5.7928	8.1301	5.0786	6.0869	3.231	-154.9587	82.016	TRANS	rep1	84.85483400000001
1562	1563	1.7495	2.8035	2I	1.9639	ACTIVE	9.5356	10.4016	10.9736	7.0201	8.4404	12.225	15.6599	2.1272	6.077	4.0412	10.4178	3.6583	4.3592	6.0445	8.7507	5.2414	6.5408	3.1738	172.3837	72.6812	TRANS	rep1	73.56467599999999
1563	1564	1.7198	3.7941	2I	1.8449	ACTIVE	8.9743	10.3564	11.7809	6.4621	8.0084	12.5402	16.0817	1.8337	6.8102	3.5314	10.9843	4.2067	4.4313	5.994	8.3195	5.4762	6.0071	2.9965	175.3442	71.53	TRANS	rep1	95.14476199999999
1564	1565	1.7247	2.5131	2I	1.8228	ACTIVE	9.1929	9.9801	11.1792	6.7423	8.1904	12.9886	16.0524	2.0654	7.2929	2.7956	10.3122	4.6254	4.2247	6.197	8.3874	5.1842	6.5045	3.165	-171.1957	73.9342	TRANS	rep1	86.65537899999998
1565	1566	1.6574	2.2651	2I	1.7795	ACTIVE	9.5321	10.0021	11.4831	6.7251	8.2746	12.2667	15.8183	1.819	6.6418	3.9446	10.3587	3.7858	4.3995	5.9517	8.4343	5.0395	6.1861	3.2617	176.8275	74.4189	TRANS	rep1	84.03079199999999
1566	1567	1.7676	2.8617	2I	1.8325	ACTIVE	9.8811	10.474	11.4777	6.8304	8.437	12.9972	15.0908	1.8619	6.2777	3.6056	8.4598	4.0022	4.3115	6.2607	8.2982	5.2327	6.0403	3.0733	-178.4017	76.4964	TRANS	rep1	73.83642600000002
1567	1568	1.7727	2.5722	2I	1.9268	ACTIVE	9.5926	10.3919	11.7898	6.9591	8.0712	12.5804	16.1989	2.1756	5.9293	4.2217	9.5817	4.1702	4.7584	5.8895	8.4281	5.4015	6.6925	3.4598	173.9687	63.9974	TRANS	rep1	82.56440600000002
1568	1569	1.8613	2.2317	2I	1.7985	ACTIVE	9.5927	10.0554	11.0529	7.6232	7.9588	12.6034	15.9394	1.9122	5.8867	3.9736	11.531	3.6797	4.2975	5.9715	8.2622	5.2629	6.9309	3.0158	175.4457	53.5121	TRANS	rep1	74.80354999999997
1569	1570	1.8914	2.8595	2I	1.9388	ACTIVE	9.2944	10.4247	11.2343	6.694	8.4737	12.2447	15.9574	1.9795	6.7552	3.7062	10.4247	4.2792	4.5247	5.6654	7.9018	5.3822	7.3221	3.496	-169.0605	62.9703	TRANS	rep1	81.13127300000002
1570	1571	1.8209	2.6132	2I	1.829	ACTIVE	9.4298	10.1153	11.4917	7.6041	8.379	12.4531	15.7967	2.1755	6.7221	3.4294	10.3732	4.3069	4.483	5.9701	8.1702	5.277	6.3777	3.3567	-171.252	68.075	TRANS	rep1	78.62249500000001
1571	1572	1.7733	2.0807	2I	1.9554	ACTIVE	9.827	9.838	11.8132	7.8055	8.6237	12.5487	14.9973	1.9924	6.3621	3.8664	10.5075	3.9504	4.1422	6.0105	8.0431	5.1452	5.9443	3.2927	-169.572	74.3194	TRANS	rep1	75.382608
1572	1573	1.9806	2.6145	2I	1.7538	ACTIVE	9.9556	9.8214	11.4808	7.258	8.3897	12.6842	15.7471	1.8255	5.4054	3.5603	10.177	3.9768	4.3269	5.8305	8.8293	5.3338	6.4576	3.2745	176.7421	63.0285	TRANS	rep1	75.306918
1573	1574	1.7596	2.1362	2I	1.8526	ACTIVE	9.5646	9.9986	11.656	7.6114	8.714	12.4497	15.5659	1.9314	6.2852	3.4578	11.1977	3.7563	4.6058	6.0439	8.2501	5.3211	7.268	2.8395	169.7135	61.9093	TRANS	rep1	77.26852200000002
1574	1575	1.9264	2.3712	2I	1.8029	ACTIVE	9.7667	10.557	11.0279	7.1014	7.5825	12.3317	15.5968	2.2872	6.982	2.5901	11.0916	4.2118	5.0435	5.779	8.1739	4.9845	6.6984	3.2148	170.0804	71.0634	TRANS	rep1	73.50484999999998
1575	1576	1.6638	2.133	2I	1.8843	ACTIVE	9.2201	9.9599	11.9362	7.3343	7.8127	12.0007	15.3598	2.2378	6.1343	3.4044	11.4249	4.6071	4.774	6.0535	7.8409	4.7647	5.958	3.0203	167.5293	100.4431	TRANS	rep1	91.54323099999999
1576	1577	1.8435	2.6022	2I	1.9359	ACTIVE	9.5109	10.1315	11.536	7.3235	8.2148	12.559	15.9268	2.2529	5.7245	3.9948	9.9216	4.6093	4.5681	6.4403	7.8548	5.1662	6.3299	2.816	165.9733	75.0157	TRANS	rep1	80.362867
1577	1578	1.9466	2.9363	2I	1.9051	ACTIVE	10.0824	9.9772	11.7157	7.741	8.1811	12.4422	15.5935	1.9828	6.16	3.6455	11.0777	4.2918	3.7393	5.4553	8.0159	5.1206	5.5665	2.8077	-174.3233	68.7797	TRANS	rep1	72.46626900000001
1578	1579	1.6614	1.9966	2I	2.0114	ACTIVE	9.3169	9.9965	11.2477	8.145	8.0826	12.5955	16.0419	2.0003	5.916	3.9001	10.8002	4.1532	4.1991	6.187	8.0588	4.8393	5.6788	2.6724	-171.8408	104.1492	TRANS	rep1	77.06277799999998
1579	1580	1.8338	2.2085	2I	2.0206	ACTIVE	9.8483	10.3861	11.0893	7.614	8.1798	12.7307	16.1159	2.2833	7.0836	2.846	10.1913	4.9942	4.7169	6.6955	7.5442	4.8291	6.7571	3.1783	177.5469	69.5982	TRANS	rep1	67.83143599999997
1580	1581	1.8251	2.2179	2I	1.8509	ACTIVE	9.8059	9.9081	11.3322	7.7827	8.4258	12.1044	15.8275	2.5902	6.7888	3.0548	9.3966	4.3406	4.2235	5.6869	8.3995	5.2024	5.9127	2.7749	175.0092	78.7569	TRANS	rep1	71.94814300000002
1581	1582	1.7151	2.4216	2I	2.104	ACTIVE	9.3496	10.0183	11.3132	7.3057	8.1899	12.2747	15.5704	1.9617	5.5503	3.4237	10.5025	4.4718	4.5847	6.1926	7.9223	5.0645	6.325	3.186	176.7435	76.0911	TRANS	rep1	81.76577600000002
1582	1583	2.0256	2.5188	2I	1.93	ACTIVE	8.9989	9.8973	11.1798	7.8561	8.3566	12.0851	16.0821	2.2986	7.0682	2.6887	10.1411	4.5506	4.9112	5.8292	7.7018	5.1311	6.225	2.6772	178.8106	74.9054	TRANS	rep1	82.18442100000001
1583	1584	1.9761	2.7148	2I	1.936	ACTIVE	9.322	10.1558	11.5186	7.6895	8.2178	12.2952	15.8661	2.2001	6.8645	3.0291	10.6747	4.5966	4.6372	6.2886	8.0673	5.144	6.4152	2.8562	170.569	85.3977	TRANS	rep1	80.416234
1584	1585	1.7829	2.2121	2I	1.8401	ACTIVE	9.5793	10.2005	11.3385	8.1336	8.2146	12.0968	15.66	2.0322	6.3604	3.3974	10.6061	4.2181	4.3463	5.9668	8.0135	5.1955	6.1981	3.3157	-178.6224	78.4271	TRANS	rep1	71.932062
1585	1586	1.6949	2.5292	2I	1.7801	ACTIVE	9.3118	9.5825	11.3082	8.0563	8.4166	12.4014	16.1859	1.9955	6.4907	3.6708	10.9823	4.075	4.6525	5.933	8.3999	5.1423	6.1343	2.8193	-176.8447	78.1407	TRANS	rep1	79.65930999999998
1586	1587	1.6819	3.0914	2I	1.862	ACTIVE	9.6743	10.1313	10.922	7.6616	8.8415	12.6029	15.6322	2.001	5.0414	4.426	11.2674	4.1265	3.6791	5.8734	8.5627	5.2546	5.8515	2.9201	-170.0321	81.669	TRANS	rep1	67.00482299999999
1587	1588	1.7908	2.5307	2I	1.7505	ACTIVE	9.7258	10.1303	11.0823	7.3866	8.1643	13.1624	15.7689	2.1184	6.7532	2.7671	10.6722	4.291	4.6583	5.7791	8.6478	5.1669	5.7071	2.7766	-173.5293	80.5992	TRANS	rep1	73.00261499999996
1588	1589	1.7652	2.5216	2I	1.9437	ACTIVE	9.1711	9.77	11.1171	7.4022	8.338	12.618	15.7099	1.9443	6.2625	4.1593	9.7457	4.0599	4.2569	6.3612	8.1781	5.1998	6.1765	3.0542	179.3403	43.0181	TRANS	rep1	83.06414400000003
1589	1590	1.8152	2.7093	2I	1.9597	ACTIVE	9.8032	9.6312	11.4067	7.4521	8.6503	12.6982	16.4998	2.0634	6.4319	3.6312	10.3048	4.1603	4.1641	6.234	8.0909	5.0703	5.7731	3.0152	-178.4887	68.9688	TRANS	rep1	75.69327900000002
1590	1591	1.8373	2.2923	2I	1.9807	ACTIVE	9.5447	9.8618	11.1676	7.8578	7.8737	12.085	16.0214	1.9802	6.486	3.0777	9.4371	4.0875	4.6337	6.0384	8.3647	4.9075	5.6815	2.7644	-168.8595	66.0176	TRANS	rep1	76.977889
1591	1592	1.768	3.0672	2I	2.0158	ACTIVE	10.3202	9.9304	12.0787	8.0591	8.2877	13.0153	15.2787	1.9957	6.4104	3.7687	9.5675	4.2997	4.0349	5.8616	8.1335	5.2581	6.1286	3.2395	176.0827	85.5462	TRANS	rep1	70.13151699999997
1592	1593	1.7803	2.637	2I	2.1182	ACTIVE	9.4836	9.9115	11.1336	7.6584	8.7454	12.316	16.0453	1.7562	6.5622	3.8945	10.7645	4.0968	4.0713	6.6267	7.9011	5.2498	6.0433	3.0366	-174.7711	82.3792	TRANS	rep1	73.88104199999998
1593	1594	1.7492	2.6186	2I	1.7865	ACTIVE	9.4729	9.75	11.0114	7.7634	8.3624	12.2325	16.2732	2.1612	6.8317	3.3564	10.6432	4.3534	4.4814	5.7909	7.9331	4.9181	6.0485	2.7988	178.5583	78.6184	TRANS	rep1	75.48849100000001
1594	1595	1.6737	2.4253	2I	1.9726	ACTIVE	9.2827	9.7205	11.3642	7.3796	8.419	12.5689	15.6577	2.0619	6.7259	3.3096	9.6682	4.0891	4.362	6.318	8.1865	5.0793	6.1415	2.5724	177.5196	71.0429	TRANS	rep1	83.80203899999998
1595	1596	1.6851	2.3228	2I	2.1013	ACTIVE	9.877	9.9878	11.4735	7.6751	8.1711	12.0192	15.6324	2.354	7.1138	2.9181	10.282	4.8822	4.5136	6.0926	8.4358	5.0448	6.0072	3.2529	-171.1916	92.0135	TRANS	rep1	73.61166499999996
1596	1597	1.7543	2.8135	2I	1.7226	ACTIVE	9.6807	10.1231	11.0982	7.8168	8.6209	12.0686	16.085	2.2764	6.3721	2.5428	10.0479	4.1906	4.1683	6.5147	8.1321	5.5569	6.0287	3.3001	-156.5977	58.2744	TRANS	rep1	68.75080500000001
1597	1598	1.8261	2.5277	2I	1.8798	ACTIVE	9.8373	9.9398	11.1809	7.5076	7.989	12.4386	15.5555	1.91	6.5088	3.1177	9.4392	3.9591	4.3445	5.9405	8.5314	4.9355	6.1856	2.9504	172.0807	69.7995	TRANS	rep1	73.89387199999999
1598	1599	1.7204	2.0266	2I	2.0743	ACTIVE	9.6995	9.6954	10.9169	7.7065	7.8141	12.2159	15.711	2.0307	5.6736	3.5348	10.8663	4.1783	4.1825	5.8132	8.4719	4.8073	5.4543	3.01	-176.8753	79.2106	TRANS	rep1	74.99554399999997
1599	1600	1.7825	2.525	2I	1.7918	ACTIVE	9.4718	10.3132	11.1049	7.2195	8.2531	12.0924	16.2355	1.9044	6.9831	3.3597	10.7742	4.1751	4.6786	6.7696	8.3333	5.2992	5.7348	3.2302	-172.8498	70.0383	TRANS	rep1	76.07255900000001
1600	1601	1.7576	2.1838	2I	1.803	ACTIVE	9.3392	9.908	11.0207	7.7117	8.3653	12.8724	16.1523	1.8639	6.2184	4.083	10.3636	3.8848	4.0856	6.0547	8.5579	5.158	6.2688	2.834	177.9039	80.8558	TRANS	rep1	76.61015099999997
1601	1602	1.7679	2.7296	2I	2.0111	ACTIVE	9.2046	9.9348	11.4456	7.7727	8.2999	13.0187	16.7647	2.3507	6.2992	3.024	11.249	4.466	4.2514	5.8713	8.4129	5.1965	6.3598	3.1628	165.9855	67.8173	TRANS	rep1	82.17491999999999
1602	1603	2.1454	2.5072	2I	1.801	ACTIVE	9.4274	9.6716	11.4859	7.7572	8.2831	12.2138	16.0268	2.0136	6.6078	3.3429	10.7025	4.3477	4.3277	5.8128	7.9795	5.2722	6.847	3.1751	179.8392	82.0533	TRANS	rep1	81.51828899999998
1603	1604	1.9449	2.4457	2I	1.776	ACTIVE	9.5455	9.8128	11.2944	6.9095	7.9779	12.3724	16.1868	1.8492	6.4799	3.513	9.4857	4.1551	4.2982	6.4504	8.1536	5.2495	6.4646	3.0634	-171.8061	57.211	TRANS	rep1	83.94420499999995
1604	1605	1.7994	2.7726	2I	1.8065	ACTIVE	9.7811	9.9404	11.2325	8.5151	8.0783	11.9264	15.8289	1.9174	6.1351	3.5725	10.8195	4.0276	4.1238	5.8519	7.9437	4.8998	5.9891	2.8402	-172.2117	56.8008	TRANS	rep1	68.33679599999996
1605	1606	1.8875	2.2903	2I	2.1636	ACTIVE	9.6372	9.9829	11.2748	9.1174	8.2454	12.2287	15.6851	2.0598	6.7343	3.7803	10.7119	4.2778	4.5715	5.9972	8.3455	5.0282	5.9454	3.1081	-160.1935	74.6035	TRANS	rep1	65.79597799999999
1606	1607	1.7633	2.3667	2I	1.9638	ACTIVE	9.4344	10.0947	11.3029	8.2004	7.8335	12.0621	15.9836	1.8828	6.3073	3.7208	10.7934	4.1686	4.5415	5.7873	8.1515	5.3642	6.246	2.8802	-177.464	60.9461	TRANS	rep1	76.072015
1607	1608	1.8431	2.5546	2I	1.9753	ACTIVE	9.7698	10.3163	11.4812	7.1355	8.6055	12.2256	15.7257	2.0756	5.5213	4.0468	10.058	3.9001	4.5272	6.2963	8.7463	5.6899	6.589	2.7854	169.4981	66.8018	TRANS	rep1	73.86824199999998
1608	1609	1.8875	2.3987	2I	1.7515	ACTIVE	9.3814	9.595	11.4722	6.8286	8.7076	12.0719	15.4624	1.9105	6.2305	4.237	10.3044	3.7334	4.4718	5.7054	8.2722	4.8735	5.8018	3.3868	-169.466	90.88	TRANS	rep1	86.29381600000005
1609	1610	1.8461	2.4474	2I	1.8957	ACTIVE	9.4078	9.9329	11.4824	7.1602	8.8141	12.7418	15.8691	1.9054	6.226	4.164	9.8482	4.1276	4.6358	5.8709	8.3268	5.217	6.0829	2.8621	-176.1405	62.0228	TRANS	rep1	80.779346
1610	1611	1.8236	2.3524	2I	1.7994	ACTIVE	9.6228	9.7788	11.2016	6.5706	8.3431	12.6898	15.6536	2.0501	6.3276	3.6597	9.5617	4.1835	4.3859	5.8746	8.1974	4.9276	6.1897	2.9546	-169.7956	67.2518	TRANS	rep1	82.47794199999996
1611	1612	1.6525	2.01	2I	1.8504	ACTIVE	9.4066	9.9325	11.0006	6.8495	7.9025	12.0995	16.0824	1.8509	5.8127	3.8903	10.4637	4.1108	4.7024	5.8874	8.2271	5.1564	6.3696	3.1161	-174.6455	55.4663	TRANS	rep1	83.132688
1612	1613	1.6247	2.4526	2I	2.1599	ACTIVE	9.5018	9.4845	10.8686	6.4226	8.3346	12.1294	15.1568	2.0932	6.7097	3.3294	9.9259	4.4636	4.3562	5.5802	8.1212	5.5918	6.1281	3.3115	168.9556	79.8342	TRANS	rep1	84.41263800000002
1613	1614	1.6907	2.4101	2I	2.0995	ACTIVE	9.3355	10.0721	11.1635	6.6696	8.256	12.6164	15.3865	1.8977	6.8747	3.5037	9.3078	3.809	4.2698	6.1177	8.1999	5.348	6.7044	3.1551	174.167	51.7493	TRANS	rep1	83.87062599999999
1614	1615	1.8109	2.5243	2I	1.8601	ACTIVE	9.9127	9.8372	11.3724	7.1647	8.6481	12.7679	15.1319	1.9073	6.7538	3.767	10.5397	4.0072	4.5324	5.6691	8.1012	4.8256	6.4228	2.9271	-176.4977	90.413	TRANS	rep1	74.05885300000003
1615	1616	1.8131	2.8087	2I	1.9135	ACTIVE	9.7907	9.9122	11.1872	7.2879	8.1487	12.1334	15.9835	2.2139	6.2682	2.7842	10.4487	4.0972	4.7447	6.8299	8.4975	5.2342	6.2733	3.0781	-177.749	61.0242	TRANS	rep1	75.38888499999999
1616	1617	1.9094	2.6631	2I	1.7907	ACTIVE	9.1246	9.7412	11.2293	7.23	9.0575	12.0133	14.9059	2.6517	6.8387	2.8417	9.3338	4.9748	4.1231	6.2517	8.0317	5.1246	6.0125	2.8986	-177.1831	93.5337	TRANS	rep1	82.30925100000002
1617	1618	1.8054	2.6114	2I	1.8835	ACTIVE	9.4829	9.802	11.5616	8.0391	8.2477	12.1528	14.7435	1.9675	5.9352	3.1957	10.0346	4.0524	4.4015	6.5234	8.6454	5.3225	5.9251	3.2499	-170.841	65.7974	TRANS	rep1	78.81658299999998
1618	1619	1.712	2.4777	2I	1.9374	ACTIVE	9.6664	9.5789	11.1077	7.228	8.3925	12.2736	15.0463	2.0959	6.3131	3.0749	10.0676	4.498	4.2181	5.8043	8.1504	5.0166	6.239	2.6945	-178.054	79.575	TRANS	rep1	78.10396700000001
1619	1620	1.7239	2.4284	2I	1.8748	ACTIVE	9.2675	9.1679	11.7348	7.1423	8.3428	12.1327	15.2921	1.887	6.3164	3.0501	9.2961	3.8901	4.039	6.4787	8.3004	5.1761	6.2249	3.4281	-177.4409	57.0945	TRANS	rep1	93.50585299999997
1620	1621	1.7761	2.137	2I	2.1885	ACTIVE	9.4934	9.6325	11.1359	6.9942	8.6739	11.8861	15.252	2.4891	7.0995	2.7281	10.2018	4.3905	4.472	6.2886	8.2148	4.8952	6.1305	2.8633	-178.2978	71.245	TRANS	rep1	80.45753499999998
1621	1622	1.8828	2.9949	2I	1.8035	ACTIVE	9.4169	9.7932	10.8968	6.7405	8.3592	11.8588	14.9881	1.9848	6.8552	2.8943	9.9369	4.4984	4.1793	6.1203	8.0587	5.335	5.787	3.0999	-173.6269	90.4293	TRANS	rep1	81.40481300000002
1622	1623	1.7138	2.2312	2I	1.8571	ACTIVE	9.4883	9.9149	11.2671	7.1171	7.9599	11.6914	15.9059	1.9508	6.9273	3.4948	10.3862	4.3931	4.6066	6.3813	7.5282	4.723	6.7198	3.3181	168.5791	54.0494	TRANS	rep1	82.524824
1623	1624	1.812	2.5795	2I	1.851	ACTIVE	9.7827	9.9328	11.4461	7.3097	8.1341	11.9556	15.1514	1.9582	6.3632	3.3845	10.2966	4.361	4.5355	5.723	7.8679	5.2262	6.4229	2.7606	179.0807	83.3841	TRANS	rep1	77.64436799999996
1624	1625	1.6961	2.0116	2I	1.9612	ACTIVE	9.1503	9.9386	11.9009	7.4028	8.1474	11.8012	15.3959	1.8567	5.8417	3.603	9.9803	4.2053	4.0545	6.3255	8.2926	5.0629	5.7869	3.6987	178.5802	88.5178	TRANS	rep1	90.21111400000001
1625	1626	1.977	2.8787	2I	1.8357	ACTIVE	9.5953	10.0675	11.0978	7.9456	8.3637	11.9013	15.5277	2.0419	6.4666	3.2706	10.7928	4.3353	4.3599	6.1683	8.5191	5.241	6.6635	2.9228	-171.9888	77.1908	TRANS	rep1	70.93172299999998
1626	1627	1.7416	2.1258	2I	1.984	ACTIVE	9.7516	9.8594	11.1931	7.4949	7.8515	12.4364	15.6829	1.9064	5.2397	4.1117	10.4056	4.0405	4.1002	5.7944	8.2813	4.9948	6.405	2.9369	-170.8066	71.9707	TRANS	rep1	76.65232699999999
1627	1628	2.0472	2.1565	2I	1.7844	ACTIVE	9.5743	9.7555	11.4044	7.1721	8.3999	12.8884	14.0219	1.6981	5.4343	4.4101	10.4305	4.0535	4.2627	6.3339	8.3883	5.1151	6.7996	2.8504	178.4052	87.5168	TRANS	rep1	81.10487500000002
1628	1629	1.7039	2.4486	2I	2.0375	ACTIVE	9.5958	10.2866	11.2457	6.8249	8.1229	12.3549	15.5756	2.1237	7.1145	3.422	9.883	4.4629	4.7617	5.9069	7.791	5.1587	6.2418	3.1894	176.1361	76.5057	TRANS	rep1	78.94213499999998
1629	1630	1.9328	2.568	2I	1.8597	ACTIVE	10.2708	9.6343	11.2048	7.074	8.4164	12.2171	15.1031	1.9152	6.1357	3.7223	10.6987	4.192	4.4121	5.8889	8.0326	5.1568	6.2119	3.0923	-178.3453	85.6489	TRANS	rep1	70.69343
1630	1631	1.9255	2.4107	2I	1.7475	ACTIVE	9.6587	9.7472	11.1885	7.093	8.9965	12.5655	15.6368	1.9503	6.791	2.9258	10.4939	4.0895	4.1364	6.0813	8.4433	4.9082	5.3523	2.9465	-172.148	79.2967	TRANS	rep1	75.36904000000001
1631	1632	1.8821	2.2056	2I	2.0131	ACTIVE	9.786	9.9378	10.8392	7.1655	8.682	12.517	15.2801	1.8696	6.4252	4.0254	10.663	3.9393	4.6529	5.8573	8.3039	5.2036	6.0023	2.9414	-168.5677	69.3866	TRANS	rep1	70.081096
1632	1633	1.7515	2.9969	2I	1.9078	ACTIVE	9.3614	9.8514	11.003	7.2456	9.5143	12.5463	15.0115	1.8582	6.7802	3.314	10.1402	4.3794	4.4484	5.7327	8.3392	5.3245	5.7363	3.1904	-160.9202	66.811	TRANS	rep1	73.50782199999998
1633	1634	1.7844	2.0757	2I	1.8025	ACTIVE	9.5523	9.6975	11.8655	7.3943	9.3042	12.5766	14.9596	1.9274	5.6289	3.6894	9.9906	4.3078	4.4461	6.6162	8.2553	5.3447	5.9648	2.9365	-172.4894	92.6599	TRANS	rep1	79.94016599999998
1634	1635	1.7257	2.5606	2I	1.8425	ACTIVE	9.9336	9.9507	11.4606	7.7806	8.9722	12.2379	15.8447	2.1915	7.1891	2.8901	10.3204	4.3495	4.3425	6.1627	8.0808	5.4264	6.2151	3.3485	-174.2397	75.096	TRANS	rep1	68.11160799999999
1635	1636	1.8949	2.4089	2I	1.839	ACTIVE	9.7431	9.8347	11.5105	7.5817	8.749	12.4357	15.3662	2.2129	6.2043	3.0298	9.4683	4.2376	4.5642	6.2812	8.2777	4.9957	6.2114	2.9034	-174.1699	67.265	TRANS	rep1	74.621184
1636	1637	1.838	2.5647	2I	2.0197	ACTIVE	9.9251	9.9204	10.7309	7.2604	8.7875	12.1661	15.4566	2.1087	6.6393	2.9977	10.776	4.5679	4.2465	6.5385	8.2481	5.0678	5.671	3.3286	-177.2438	84.0995	TRANS	rep1	66.06938000000002
1637	1638	1.8593	2.5868	2I	1.6744	ACTIVE	9.4842	9.903	10.652	8.4439	8.9764	12.377	15.551	2.2087	7.0928	2.7972	9.8269	4.5726	4.6728	6.347	7.8883	4.9808	6.4482	3.0854	172.2416	89.3336	TRANS	rep1	63.37959799999999
1638	1639	1.7502	2.5757	2I	1.9635	ACTIVE	10.136	9.8275	11.1494	7.2469	8.8702	12.4916	15.8313	2.7549	7.43	2.2981	9.6205	4.9111	4.7974	6.2272	8.4839	5.0779	5.7707	3.3484	-169.0919	65.9681	TRANS	rep1	67.20015199999997
1639	1640	1.7358	2.5873	2I	1.8887	ACTIVE	9.6585	9.9785	11.4034	7.9143	8.5134	12.3492	15.8241	1.7922	5.543	4.143	10.1068	3.6622	4.7895	5.6727	8.5575	5.3232	5.8488	3.1745	-167.3242	59.6771	TRANS	rep1	72.898325
1640	1641	1.6602	2.607	2I	1.6775	ACTIVE	9.6051	9.8494	10.7664	7.7856	8.5795	12.0411	15.8211	1.9532	7.2375	3.1366	9.5917	4.0962	4.3396	6.3855	8.2796	5.533	6.128	3.2656	173.7724	78.1268	TRANS	rep1	69.317901
1641	1642	1.8484	2.4046	2I	1.9532	ACTIVE	9.535	9.8558	10.5457	7.8645	8.6104	12.4192	16.0406	1.9861	5.5769	4.7104	8.453	4.176	4.528	5.7763	8.0391	5.1677	5.9356	2.7743	174.3042	102.5513	TRANS	rep1	67.610153
1642	1643	1.8684	2.582	2I	2.1952	ACTIVE	9.3993	9.6753	11.0885	8.1246	8.2169	12.3498	15.6841	2.0398	7.0201	3.4809	9.6352	4.7103	4.5463	6.2329	8.3452	5.3566	5.7269	2.9889	-161.943	86.7451	TRANS	rep1	76.29885999999999
1643	1644	1.8464	2.4865	2I	1.6954	ACTIVE	9.4511	9.4247	11.5137	8.117	8.6027	12.2479	15.8759	1.6759	7.1007	3.6501	9.3469	3.953	5.0221	6.173	8.1324	4.8121	6.4719	2.922	163.4024	78.5639	TRANS	rep1	79.36868599999997
1644	1645	1.7249	2.4687	2I	1.8548	ACTIVE	9.3937	9.7208	10.7343	7.5087	8.4591	12.4125	15.7735	1.8418	6.67	3.6186	9.1513	4.3736	4.1376	5.8287	7.7562	5.3057	5.9983	2.7742	-172.1751	61.615	TRANS	rep1	75.43439999999998
1645	1646	1.8284	2.0797	2I	1.7475	ACTIVE	9.4007	9.8603	11.2513	7.3863	8.3072	12.135	16.2827	2.0554	6.3747	4.5469	9.1909	4.0272	4.6887	6.4187	8.5386	5.0664	6.4554	3.1911	176.9754	64.7656	TRANS	rep1	80.54675599999996
1646	1647	1.8966	3.2223	2I	1.9372	ACTIVE	9.7692	10.0829	12.0602	7.5224	8.0934	12.2558	15.8504	1.9215	5.9996	3.8694	9.7661	4.2195	4.5563	5.578	7.5589	5.0064	6.0161	3.0333	170.4121	83.187	TRANS	rep1	81.15805200000003
1647	1648	1.8644	2.1076	2I	1.8051	ACTIVE	9.1501	9.6481	11.5342	7.2979	7.9494	12.1028	15.225	2.0975	6.7742	3.4232	9.4494	4.096	4.7201	6.4244	8.0764	4.9354	6.0433	3.0155	-176.8739	86.6749	TRANS	rep1	90.783501
1648	1649	1.7696	2.4646	2I	1.724	ACTIVE	9.4538	9.9601	11.8022	7.6299	8.7868	12.2642	15.8307	1.9651	6.1521	3.2504	9.4575	4.1352	4.7354	6.2446	8.2782	5.3829	6.0857	2.8645	168.001	65.726	TRANS	rep1	79.99568199999996
1649	1650	1.9817	2.5023	2I	1.8356	ACTIVE	9.055	9.5577	12.0253	7.3458	8.668	12.3598	15.8118	2.1033	6.033	3.5652	8.464	4.3484	4.2947	5.2949	8.0684	5.6308	6.285	2.7784	-177.2425	65.1415	TRANS	rep1	93.26474299999998
1650	1651	1.6798	2.1853	2I	1.8269	ACTIVE	9.1118	9.9439	10.9086	7.5092	7.8651	12.2604	14.7427	1.8983	4.8828	3.9903	9.8757	3.9854	4.6814	6.0928	8.613	5.0974	6.3419	3.1606	-179.3974	54.0546	TRANS	rep1	82.48758799999999
1651	1652	1.6924	2.312	2I	1.7789	ACTIVE	9.5039	10.0835	11.4965	7.3367	8.2785	12.3797	14.3594	1.8901	6.6422	3.581	7.5898	4.1533	4.5313	5.8122	8.5149	5.1965	6.4794	3.0529	-167.2562	84.0913	TRANS	rep1	80.05385399999994
1652	1653	1.7609	2.3949	2I	2.0243	ACTIVE	9.4048	10.0156	11.418	7.2846	8.8334	12.2778	15.958	1.9087	5.9327	4.061	8.7286	3.9597	4.4867	6.1936	7.6988	5.1152	5.9976	3.2263	-171.6343	58.2101	TRANS	rep1	78.71882399999998
1653	1654	1.8933	2.6391	2I	2.0088	ACTIVE	9.3921	9.945	11.9624	7.5908	8.2946	12.2009	15.5267	2.2019	7.3261	3.232	9.2652	4.0747	4.6857	5.9191	8.3507	5.2569	6.3174	2.8236	179.1312	72.9593	TRANS	rep1	85.276893
1654	1655	1.8924	3.0794	2I	1.8556	ACTIVE	9.4695	10.1603	11.1329	7.5099	8.8192	11.9577	15.786	2.2751	7.0522	3.7891	9.0206	4.3857	4.7438	6.0101	7.669	4.9931	6.3984	2.913	173.7351	76.0556	TRANS	rep1	72.73555599999997
1655	1656	2.0164	2.7045	2I	2.0171	ACTIVE	9.4476	10.0883	11.8479	8.1695	8.3521	12.1009	16.3024	2.0437	8.0425	3.4077	10.6687	4.6694	4.5748	6.2325	7.7955	5.1372	6.0367	2.7944	172.3734	77.6107	TRANS	rep1	78.38345299999997
1656	1657	1.8756	2.9992	2I	1.944	ACTIVE	9.1684	9.8113	11.9962	7.6105	8.7351	12.9274	15.5056	1.8234	5.3629	4.4223	10.3425	4.0745	4.5849	5.9861	7.8652	5.0882	5.7868	3.1871	171.4205	91.2281	TRANS	rep1	87.40768200000002
1657	1658	1.7848	2.0958	2I	1.8449	ACTIVE	9.0269	10.0217	11.0917	7.1549	8.7056	12.4063	16.6965	2.0155	6.4652	3.2975	9.4484	4.6762	4.1557	6.2343	7.6603	4.9385	6.5326	2.8066	-174.76	94.8594	TRANS	rep1	82.639666
1658	1659	1.6535	2.1884	2I	1.8983	ACTIVE	8.8514	9.9492	11.6916	7.6797	8.1233	12.3278	16.0892	2.2338	7.5207	3.504	9.5193	4.601	4.9407	6.0539	7.6559	4.8954	6.3614	2.6817	161.4022	77.7578	TRANS	rep1	90.91253999999995
1659	1660	1.7323	2.5238	2I	1.7516	ACTIVE	9.6047	9.9917	11.5974	8.3779	8.1413	12.1968	15.8687	2.1207	7.3315	2.5616	9.6834	4.4921	4.53	5.9389	8.0302	5.258	6.3354	3.2934	-177.7206	87.2616	TRANS	rep1	74.353825
1660	1661	1.7604	2.6205	2I	1.9609	ACTIVE	9.416	10.0352	11.4691	8.3904	8.7201	12.1041	16.0785	1.7695	6.2538	4.2516	9.9003	3.9723	4.458	6.2215	8.2173	5.0327	6.5724	3.0112	179.519	75.3164	TRANS	rep1	72.476147
1661	1662	1.672	3.0609	2I	1.697	ACTIVE	9.366	9.9409	11.0418	8.1291	8.8297	12.804	16.0425	1.9223	6.2924	3.556	10.0774	4.2275	4.3737	6.3047	8.0016	5.0906	6.2844	2.9265	-172.5313	76.1759	TRANS	rep1	71.102814
1662	1663	1.8418	3.1726	2I	1.7426	ACTIVE	9.1581	9.9798	11.4723	7.9953	8.426	12.7356	15.4727	2.2163	6.2321	3.4119	10.0163	4.4169	3.9679	6.0926	7.5781	5.006	5.9521	3.1779	-169.7033	58.9594	TRANS	rep1	80.68117799999999
1663	1664	1.7574	2.7028	2I	1.857	ACTIVE	9.5245	10.4091	11.3539	7.9525	8.9317	12.0942	16.2584	1.9158	6.0465	3.876	10.2006	4.2758	4.4934	6.2181	8.0989	5.1506	5.8269	2.9808	-178.4334	88.5323	TRANS	rep1	68.674878
1664	1665	1.7617	2.3321	2I	1.9177	ACTIVE	9.0126	10.2015	11.2764	7.7442	9.077	12.6485	15.9656	2.1695	5.8627	3.3581	9.0652	4.4593	4.428	6.2778	8.2944	5.125	5.4779	2.8653	-169.9235	78.8182	TRANS	rep1	77.495472
1665	1666	1.8481	2.3379	2I	1.982	ACTIVE	9.1766	10.1605	10.9671	7.6621	8.9088	12.2704	16.4268	1.9357	6.1083	3.957	9.2091	3.8497	4.0683	6.4907	8.2717	5.2739	5.9928	2.9649	169.8563	91.8547	TRANS	rep1	74.02052499999996
1666	1667	1.8718	2.3944	2I	2.0943	ACTIVE	9.3921	10.0909	10.7693	8.1896	9.3828	12.6021	16.0278	1.7536	5.9663	3.7658	9.3606	3.9737	4.0538	6.7098	8.0586	5.1888	5.9847	2.9464	-177.3382	67.6312	TRANS	rep1	63.831173999999976
1667	1668	1.7412	2.4017	2I	1.8764	ACTIVE	9.3437	9.9317	10.7742	8.1786	9.6525	12.0732	15.2499	2.0792	5.4704	4.2358	9.7327	4.3039	3.9689	6.2944	8.7995	5.8583	6.8457	3.0031	172.718	68.8453	TRANS	rep1	64.44901500000003
1668	1669	1.7846	2.6304	2I	1.7199	ACTIVE	9.5649	10.037	11.3841	7.9236	9.7065	12.3925	15.3746	1.7904	5.9026	4.0642	9.5979	3.9928	4.5256	6.3128	8.374	5.3258	6.6308	2.8659	178.6629	79.8232	TRANS	rep1	67.340622
1669	1670	1.7712	2.6907	2I	1.7979	ACTIVE	9.1933	9.8891	11.1884	7.7627	9.3617	12.148	15.5911	1.8962	5.7198	3.775	9.0784	4.1927	4.3606	5.8592	8.3049	5.0213	5.8687	2.9428	-177.3315	96.376	TRANS	rep1	74.86372499999996
1670	1671	1.6678	2.2031	2I	2.0297	ACTIVE	9.2945	9.9332	10.8562	8.6735	10.1035	12.1504	15.612	1.9091	6.2643	3.7581	9.812	4.3549	3.9037	6.6027	7.9847	5.4081	6.0721	3.2683	-173.5255	77.7995	TRANS	rep1	60.41257300000001
1671	1672	1.7751	2.471	2I	1.779	ACTIVE	9.5508	10.0065	11.5075	7.5906	8.9513	12.0409	15.6389	1.8132	5.964	3.566	9.7336	3.8532	4.2538	6.4695	8.2902	5.3984	5.5869	3.2485	-173.2728	92.61	TRANS	rep1	74.94737299999994
1672	1673	1.809	2.6677	2I	1.8301	ACTIVE	9.4078	9.9705	11.8043	8.0004	8.9032	12.3274	15.5752	1.9398	7.0203	3.5369	9.4827	3.6632	4.7429	6.5197	7.8576	5.1631	6.5358	3.0285	167.8216	81.1247	TRANS	rep1	77.65017699999999
1673	1674	1.7308	3.9164	2I	2.0036	ACTIVE	9.1521	9.9905	10.5083	7.807	9.7337	12.2105	15.9214	1.8786	6.8515	3.397	9.4955	4.0184	5.0803	5.8998	8.1382	4.7952	6.1082	2.9101	-177.3838	64.3128	TRANS	rep1	66.26804599999997
1674	1675	1.7833	2.686	2I	1.9405	ACTIVE	9.1265	9.5771	10.9571	7.2084	9.1707	12.448	15.9842	2.0203	6.1036	3.4536	9.6033	4.1799	4.4141	5.9289	8.0788	4.8685	6.2256	3.006	-178.786	76.1116	TRANS	rep1	80.598142
1675	1676	1.7182	2.3801	2I	1.8356	ACTIVE	9.1992	10.1786	11.9961	7.8096	9.0898	12.0517	15.7364	2.0243	6.6096	3.8601	9.1464	4.3346	4.3875	6.4993	7.7546	4.9709	5.8568	2.7797	164.4867	82.4784	TRANS	rep1	81.05365499999999
1676	1677	1.8721	2.2605	2I	1.893	ACTIVE	9.0192	9.6766	10.7791	8.1143	8.613	12.6014	15.2686	1.8963	6.1878	4.483	9.6495	3.9737	4.62	6.5176	8.1565	4.7826	6.6241	3.1621	-174.612	64.8097	TRANS	rep1	76.952617
1677	1678	1.7786	2.8866	2I	1.8016	ACTIVE	9.0525	10.0292	11.6057	7.9351	9.0968	12.2497	16.1174	2.3523	6.428	3.4823	9.7402	4.6578	4.3611	6.3455	8.329	5.4494	6.6367	3.0156	167.0199	92.3551	TRANS	rep1	79.92271999999997
1678	1679	1.7938	3.1132	2I	2.0718	ACTIVE	8.6119	10.0365	11.5493	7.8353	9.0251	12.2837	14.876	2.1884	6.9052	3.497	10.0719	4.533	4.465	5.7927	8.0198	5.1758	5.7539	2.9521	-177.3613	77.2021	TRANS	rep1	86.71615800000001
1679	1680	1.7029	2.5507	2I	2.0177	ACTIVE	9.2521	9.7397	11.6402	7.8377	8.5564	12.3231	15.3657	1.8876	7.131	3.6671	9.6094	4.4967	4.6762	6.695	7.8197	4.9402	5.623	3.0324	-176.562	100.6235	TRANS	rep1	82.999233
1680	1681	1.7282	3.728	2I	1.7826	ACTIVE	8.856	9.6575	11.9992	7.8263	9.3458	12.2851	15.5739	1.936	7.6221	3.1769	9.3214	4.1233	4.3262	6.5777	7.632	5.1568	6.1468	3.0507	177.4915	83.4222	TRANS	rep1	88.56318999999999
1681	1682	1.7253	3.0583	2I	1.8381	ACTIVE	8.8584	9.7995	11.6445	7.9862	9.5863	12.4438	15.6611	1.9664	6.2836	3.8215	9.4433	4.1281	4.5792	6.3667	7.8573	5.3518	6.8572	2.7097	162.3125	52.6238	TRANS	rep1	81.94922300000002
1682	1683	1.737	3.7065	2I	2.0479	ACTIVE	8.9046	10.1559	11.5101	7.5294	9.3179	12.6126	15.5002	2.1548	7.3424	3.3551	9.4243	4.275	4.7195	6.6602	7.4404	5.0066	6.1967	3.0467	-163.0064	53.7698	TRANS	rep1	81.63042899999994
1683	1684	1.6381	2.5214	2I	1.9311	ACTIVE	8.976	9.3813	11.5487	7.9288	8.7781	11.8719	15.8056	2.2049	6.8711	3.2466	9.6556	4.1879	4.0179	6.2634	7.8799	4.9685	6.4013	3.2556	-174.9227	67.679	TRANS	rep1	87.14777299999997
1684	1685	1.6571	3.0274	2I	1.8351	ACTIVE	9.3397	9.742	11.3161	8.0573	9.6912	12.4528	15.4474	1.8712	6.7526	3.5156	8.8248	4.2656	4.8294	6.4407	8.1632	4.8847	6.3362	2.9619	179.3351	52.5824	TRANS	rep1	71.45355999999995
1685	1686	1.7109	2.9958	2I	1.8327	ACTIVE	8.8868	9.8702	10.7346	7.3274	8.9513	12.407	15.4077	2.5516	7.3329	2.799	9.4657	4.6833	4.5729	6.173	7.597	5.4197	6.2504	2.8791	171.2256	84.9411	TRANS	rep1	80.18980400000001
1686	1687	1.911	2.6185	2I	1.8065	ACTIVE	9.2246	9.7425	11.7582	8.2128	9.2387	12.3816	15.2074	2.4276	6.6017	3.1476	10.0323	4.555	4.5997	6.3689	7.7802	5.0462	5.9104	3.1213	169.6407	82.2784	TRANS	rep1	78.51746399999996
1687	1688	1.8194	2.1394	2I	1.8052	ACTIVE	8.8016	10.1218	11.4072	8.7388	8.189	12.2283	16.1721	2.0904	6.4654	2.9851	9.3254	4.3467	4.2194	6.3097	8.1912	5.2433	5.9996	2.9027	-179.3641	78.3229	TRANS	rep1	80.68859199999997
1688	1689	1.9539	2.2853	2I	1.7744	ACTIVE	9.2687	10.0288	11.7869	8.0164	8.6913	12.3231	15.7983	1.887	5.9301	4.2409	9.1523	4.0688	4.282	6.434	7.7741	4.8753	5.8717	2.7666	-175.2521	70.9632	TRANS	rep1	80.05962799999995
1689	1690	1.706	3.6787	2I	2.2532	ACTIVE	9.5493	9.907	11.5198	9.0147	9.2584	12.5101	15.8494	2.0912	7.1024	3.7196	9.3382	4.6053	4.3378	6.7068	7.4234	5.2176	5.9778	2.7334	-175.0446	77.7171	TRANS	rep1	65.23588699999999
1690	1691	1.7827	3.3728	2I	1.7735	ACTIVE	9.0684	9.8058	11.5101	7.6489	9.3937	11.7539	15.233	1.8714	6.4818	4.1107	9.5378	3.8671	4.8461	5.9885	7.8362	4.9171	6.0118	3.2068	167.073	81.758	TRANS	rep1	80.78364100000002
1691	1692	1.8791	3.0082	2I	1.9814	ACTIVE	8.6286	9.7439	11.4524	8.3353	9.168	12.4891	16.1	2.0389	6.7229	3.6656	10.2601	4.1713	4.9266	5.8348	7.9658	5.021	6.3025	3.0807	175.3383	93.2636	TRANS	rep1	83.91609200000002
1692	1693	1.7788	3.442	2I	1.9893	ACTIVE	9.5103	9.8737	11.6141	8.9208	9.8473	12.3595	16.4203	1.7064	6.7001	3.6392	9.4014	3.7943	4.4716	6.1294	7.9863	4.9884	6.3012	3.2436	-178.703	86.5238	TRANS	rep1	64.43086599999998
1693	1694	1.6445	3.5325	2I	1.9692	ACTIVE	9.462	10.1013	11.2131	8.1403	9.1729	12.0266	15.138	2.0329	6.6561	3.6195	9.5713	4.1317	4.3032	5.9282	8.2027	5.0683	6.1762	2.972	-171.6969	88.1832	TRANS	rep1	68.19354100000004
1694	1695	1.7235	3.0345	2I	1.8848	ACTIVE	9.1485	9.9225	11.6279	9.0449	8.8955	12.2398	16.1694	2.3904	6.5835	3.1209	10.3781	4.9368	4.9618	6.9729	8.1654	4.8268	6.323	3.1087	175.2503	90.3255	TRANS	rep1	73.589586
1695	1696	1.7698	3.6711	2I	2.2614	ACTIVE	9.1299	9.4943	11.7048	8.2601	9.9254	12.6944	16.0038	1.8694	7.1	3.1749	10.6589	4.1422	4.4044	6.0038	7.9111	4.8086	6.3226	3.0517	157.4973	86.5193	TRANS	rep1	77.40528499999999
1696	1697	1.7126	3.5512	2I	1.8476	ACTIVE	9.7358	10.0663	11.2899	8.2279	8.9114	12.2184	15.4675	2.0281	6.5458	3.4104	9.852	4.3045	4.4921	6.2623	7.7755	4.961	5.8751	2.7821	-166.1251	86.5047	TRANS	rep1	66.02035299999997
1697	1698	1.7187	2.6318	2I	1.8047	ACTIVE	9.7573	9.9663	11.4334	8.1181	9.0772	12.4276	15.626	1.9598	6.3435	3.5138	9.2772	3.9263	4.4057	6.3884	8.23	5.0113	5.4271	3.4965	-171.9623	73.508	TRANS	rep1	67.607853
1698	1699	1.7052	3.9616	2I	2.2158	ACTIVE	9.0805	10.2584	11.3874	7.9265	9.9112	12.5405	14.6487	2.0887	6.7686	3.8851	10.5396	4.2499	4.1035	6.3324	8.2597	5.5088	6.0076	3.1747	171.5233	89.9095	TRANS	rep1	71.586647
1699	1700	1.7348	3.5075	2I	1.772	ACTIVE	9.1552	9.8933	11.6649	8.4597	9.7036	12.5224	16.4722	1.9538	7.2431	3.6207	9.5083	4.0576	4.8745	8.1031	7.7983	5.463	5.9422	3.1541	-173.3152	81.1176	TRANS	rep1	73.53266099999996
1700	1701	1.6875	3.2051	2I	1.787	ACTIVE	9.4267	9.7412	11.2106	8.4451	9.505	12.2584	15.7778	2.0268	7.1501	3.0077	10.2838	4.214	4.6433	7.446	8.3903	5.1121	5.5263	2.8592	-166.1283	74.3829	TRANS	rep1	67.764209
1701	1702	1.7652	3.098	2I	2.0734	ACTIVE	9.6167	9.789	11.1762	8.5797	9.9797	12.1715	16.0531	1.9656	6.7128	3.5683	9.8242	4.2881	4.1863	6.5965	8.0817	5.1528	6.6353	2.8902	-173.4884	88.2853	TRANS	rep1	61.016283000000016
1702	1703	1.7314	3.341	2I	1.7967	ACTIVE	9.1771	10.1763	11.252	8.1713	9.3015	12.2899	15.6853	2.005	7.3277	3.919	9.364	4.3475	4.2463	6.2609	8.0864	5.1065	6.2006	2.8394	-176.0932	68.1245	TRANS	rep1	71.220315
1703	1704	1.757	3.222	2I	1.8333	ACTIVE	9.3335	9.7573	11.2467	9.4045	9.2536	12.3888	15.9997	2.2133	7.7771	3.1486	9.9749	4.4857	4.4531	7.4896	8.2286	5.3543	5.8062	3.2827	177.9132	84.8599	TRANS	rep1	64.56417399999998
1704	1705	1.749	2.5418	2I	1.9121	ACTIVE	10.0143	10.3938	11.4149	8.1381	9.1647	12.377	14.9314	1.89	7.5005	3.3262	9.6633	4.2135	4.3684	7.8376	8.0377	4.8223	5.5348	2.8307	-171.3836	90.8615	TRANS	rep1	59.89010799999997
1705	1706	1.9709	2.7793	2I	1.8216	ACTIVE	9.4775	10.0431	11.4925	9.1352	9.346	12.2085	14.9933	2.1008	7.6765	3.1411	9.4342	4.3495	4.2089	7.8096	7.876	4.9078	6.6753	3.0919	163.0432	59.5407	TRANS	rep1	63.76734399999998
1706	1707	1.7384	2.9486	2I	1.845	ACTIVE	9.1465	10.4855	10.9855	8.564	9.4334	12.301	16.5329	2.0729	7.889	3.7261	10.3054	4.7767	4.9579	7.994	7.3666	5.0399	5.6277	3.2881	169.48	98.8317	TRANS	rep1	63.70757199999997
1707	1708	1.8571	2.8623	2I	1.8105	ACTIVE	9.5757	10.2479	10.8313	8.6265	9.3493	12.3712	15.9985	1.9573	6.8852	3.6838	9.1846	4.1409	4.3755	7.6756	8.2079	5.0495	6.5791	2.9402	163.5799	57.7705	TRANS	rep1	57.963967999999994
1708	1709	2.0842	2.7957	2I	1.7335	ACTIVE	9.7556	9.9519	11.5082	8.28	8.8785	12.3633	15.485	2.1132	6.3583	4.2223	9.9154	4.172	4.6527	5.7892	8.173	5.2232	5.9644	3.3008	-167.1431	61.0963	TRANS	rep1	68.437546
1709	1710	1.8425	2.7718	2I	1.8614	ACTIVE	9.9714	9.9189	11.8768	8.6246	9.2747	12.8541	16.1204	1.8146	6.3091	4.5213	10.2103	3.9506	3.8175	6.4878	7.9616	5.0148	5.524	3.1137	-174.2315	78.8474	TRANS	rep1	64.68692200000001
1710	1711	1.9236	2.7711	2I	1.874	ACTIVE	9.9928	9.8645	11.8785	9.3603	9.1106	12.1872	15.393	1.8809	6.0928	4.3207	9.9775	3.8882	4.2017	5.9735	7.9496	5.066	5.8574	3.4568	178.9201	83.7015	TRANS	rep1	61.01511299999996
1711	1712	1.6705	2.9837	2I	1.7429	ACTIVE	9.9582	10.1435	11.3545	8.3477	8.9492	12.4549	15.198	2.0548	6.3799	3.2637	10.2111	4.5351	4.1106	6.1771	7.7259	5.3754	5.9877	3.2107	-163.1723	82.3885	TRANS	rep1	61.856911
1712	1713	1.7087	2.5524	2I	1.6929	ACTIVE	9.8301	9.8826	11.1481	8.7591	9.1028	11.9673	14.57	1.8658	6.1165	4.0213	9.6345	4.0586	3.8209	6.2601	7.8665	4.8655	5.6338	3.006	-167.4037	102.9246	TRANS	rep1	60.41130799999999
1713	1714	1.6447	2.8208	2I	2.1781	ACTIVE	9.6689	9.6723	12.3874	8.3773	8.6527	12.2468	15.5058	2.1396	7.1198	2.746	9.5048	4.2236	4.4133	6.5585	8.3756	5.4826	6.2645	3.8601	167.873	71.7739	TRANS	rep1	80.39243099999996
1714	1715	1.6678	2.1377	2I	1.9774	ACTIVE	9.6366	9.885	11.9508	8.7937	8.9384	11.9942	14.7764	1.8715	6.1091	3.9684	10.3267	4.2159	4.2211	6.0716	8.2273	5.2181	6.1166	2.6005	-178.086	81.9936	TRANS	rep1	71.13731799999996
1715	1716	1.8022	2.7062	2I	1.8832	ACTIVE	9.5635	9.6639	12.231	8.5347	9.1028	11.9486	15.803	1.7743	7.1273	4.171	9.9101	4.2163	4.5401	6.2226	7.624	5.139	6.1456	3.0651	169.395	101.9941	TRANS	rep1	77.20826699999998
1716	1717	1.9134	3.3451	2I	2.4498	ACTIVE	9.5497	9.9473	12.3379	8.4082	9.2179	12.5722	15.9446	1.7433	6.0796	4.1109	10.9307	3.8931	4.2545	6.4664	8.0223	4.9312	5.8908	3.1562	172.6234	84.0244	TRANS	rep1	76.42041
1717	1718	1.7764	3.3051	2I	1.8223	ACTIVE	9.1821	9.4239	11.7537	7.7299	8.9694	12.4755	16.2576	1.8339	6.6062	4.4311	10.7753	3.9279	4.4031	6.6085	8.2406	5.3867	5.8094	3.1043	-172.2183	67.1587	TRANS	rep1	85.97514999999999
1718	1719	1.8495	2.2353	2I	1.8221	ACTIVE	9.8266	9.597	12.1362	7.5446	9.0358	12.0505	16.3202	2.0482	6.3228	3.6387	9.9869	4.2055	5.153	6.0967	7.8891	4.8942	6.3993	3.062	175.4561	78.2111	TRANS	rep1	79.66505600000005
1719	1720	1.777	2.8532	2I	1.8476	ACTIVE	9.7861	9.6887	12.172	7.9057	9.0823	12.5297	15.3909	2.0045	6.1761	3.6362	8.7189	3.9854	4.2265	6.1189	8.1367	5.1545	5.6865	2.935	-169.5622	68.0409	TRANS	rep1	77.35197300000002
1720	1721	1.6578	2.2267	2I	1.7657	ACTIVE	9.2441	9.662	11.9666	7.8604	9.358	12.8199	15.1268	1.7519	6.2676	4.4671	10.2821	3.3169	4.5007	5.7069	8.6324	4.981	5.7393	2.7228	-170.8113	81.6004	TRANS	rep1	82.35243499999999
1721	1722	1.8092	2.2558	2I	1.8652	ACTIVE	9.3206	9.59	13.0895	7.0902	8.6907	12.4331	14.9119	2.002	6.2182	3.8166	9.4384	4.0434	4.7477	6.1382	8.6514	5.1155	6.8804	3.4929	177.2756	87.398	TRANS	rep1	100.37776899999994
1722	1723	1.843	2.7091	2I	1.8134	ACTIVE	9.3155	9.8563	11.9477	8.356	8.2132	12.1681	14.2345	1.9194	6.9894	3.3106	9.5313	4.2625	4.6387	6.1326	8.1886	5.2324	6.3209	3.0489	165.429	73.0506	TRANS	rep1	82.51305199999999
1723	1724	1.7052	2.7575	2I	1.8432	ACTIVE	9.3082	9.5883	11.5107	8.849	8.5711	12.3408	15.3984	1.82	5.977	3.7419	9.5719	3.9477	4.6117	6.4088	7.7836	5.0587	6.7113	2.9695	177.5362	85.0504	TRANS	rep1	75.695483
1724	1725	1.8948	2.5518	2I	1.809	ACTIVE	9.0169	10.1852	11.8926	8.9495	8.9656	12.5492	15.0181	2.4556	6.6488	3.142	10.0697	4.6317	4.4615	6.0437	8.1837	5.1732	5.4829	3.2625	176.5994	94.9525	TRANS	rep1	76.13522299999997
1725	1726	1.9869	3.9729	2I	1.8855	ACTIVE	8.8729	9.2971	11.4067	9.4521	9.4254	12.3628	15.1604	2.2569	7.6721	2.704	9.6809	4.7978	4.9717	6.3811	8.0318	5.4869	6.263	2.9031	150.8655	85.5833	TRANS	rep1	74.977328
1726	1727	1.9165	2.6289	2I	1.8273	ACTIVE	9.4467	9.8283	11.7909	8.6215	9.1989	11.8328	15.6634	2.1736	7.7909	2.7257	9.2887	4.5428	4.5606	6.0659	8.0219	5.3269	6.642	2.9358	172.4608	64.1661	TRANS	rep1	72.581434
1727	1728	1.7811	3.2594	2I	1.8549	ACTIVE	9.16	9.6881	11.7918	9.277	8.9773	11.9815	15.5127	1.9589	7.1621	3.7708	9.4618	4.1709	4.7329	6.1582	7.9346	5.0768	5.595	2.8721	-173.3357	83.1186	TRANS	rep1	74.80903000000004
1728	1729	1.8502	3.1768	2I	1.7831	ACTIVE	8.7034	9.6896	12.0197	9.0192	8.5272	12.2853	16.1426	2.7887	7.3233	2.4773	10.2803	4.39	3.9942	6.4237	8.4526	6.0726	5.7594	2.9651	177.0428	77.6151	TRANS	rep1	87.44132499999995
1729	1730	1.7327	2.9389	2I	2.1346	ACTIVE	9.5513	9.8539	11.891	8.4939	8.736	12.5018	15.8541	2.2618	6.9897	3.1377	9.8834	4.521	4.3593	6.1659	7.7251	5.1157	6.14	2.7257	168.2523	81.4543	TRANS	rep1	75.011665
1730	1731	1.914	2.5643	2I	1.8662	ACTIVE	9.6011	9.5351	11.6415	7.9016	8.5326	12.1978	15.0776	2.0862	7.1975	3.2794	10.2299	4.2701	4.8431	6.0138	8.206	5.1636	6.1219	2.9563	170.6201	74.37	TRANS	rep1	79.25444599999997
1731	1732	1.6568	2.3118	2I	1.9916	ACTIVE	9.7614	9.9606	12.4287	8.3149	8.2218	12.2444	15.7627	1.9093	6.167	3.9695	10.7904	3.7028	4.8269	6.3851	7.6784	4.9991	5.6354	3.0756	-175.519	58.1892	TRANS	rep1	79.880719
1732	1733	1.7101	2.4994	2I	2.0986	ACTIVE	10.0558	9.9863	11.9909	8.9882	9.8443	12.5336	15.7867	2.2701	7.4135	2.5803	9.2849	4.5432	4.6986	6.8262	8.1424	4.9824	6.5515	3.4943	166.9598	69.7077	TRANS	rep1	58.72362899999999
1733	1734	1.8119	2.5188	2I	1.9032	ACTIVE	9.3971	9.5084	11.9206	8.6285	9.9037	12.2707	15.7398	1.9526	6.5605	3.3239	9.7942	4.2069	4.2535	6.2093	7.9578	4.9916	5.7354	2.9972	-172.3829	75.4286	TRANS	rep1	73.19307099999997
1734	1735	1.7777	2.7572	2I	1.9084	ACTIVE	9.0963	10.0545	11.686	9.0561	9.7353	11.879	15.5453	2.1943	7.0417	2.6578	10.569	4.2449	5.1315	6.3298	8.3412	4.7892	5.8224	2.915	173.1458	96.0063	TRANS	rep1	69.411743
1735	1736	1.6677	3.0188	2I	2.1802	ACTIVE	9.9893	9.627	11.7293	8.5051	9.5359	12.3431	15.2029	1.8414	6.3769	3.8248	10.1173	3.7076	4.5404	5.9141	7.8248	5.3275	6.3271	3.1737	170.6525	79.9035	TRANS	rep1	64.70095399999997
1736	1737	1.5668	3.1238	2I	1.822	ACTIVE	9.7395	9.7819	11.8308	8.537	9.3006	12.4659	15.2181	2.1137	7.1905	3.7212	9.1827	4.4741	4.6117	5.9617	7.8273	5.21	5.9584	3.0152	177.5573	79.7535	TRANS	rep1	69.07655300000005
1737	1738	1.821	3.137	2I	1.9501	ACTIVE	10.4179	9.2981	11.9527	9.3716	9.6783	12.5709	15.3704	2.2205	7.2433	2.885	9.8045	4.136	5.2025	7.1549	8.1027	5.0785	6.3664	3.1805	174.1431	78.9889	TRANS	rep1	56.83803999999995
1738	1739	1.8603	4.3038	2I	1.8166	ACTIVE	9.4946	9.776	11.6059	8.6655	9.7465	12.5251	15.4427	2.327	7.7455	2.7965	9.7032	4.1718	4.9878	6.4785	7.9417	5.0506	6.9285	3.0644	163.3605	75.4485	TRANS	rep1	67.466861
1739	1740	1.8844	3.5071	2I	1.7494	ACTIVE	9.929	9.7551	11.7742	8.3118	9.3752	12.053	15.652	2.7725	8.0601	2.4728	9.6259	4.5906	4.4976	6.4709	8.1754	5.4462	6.2726	3.054	173.3334	56.358	TRANS	rep1	67.06450999999998
1740	1741	1.5608	2.5278	2I	1.9242	ACTIVE	9.8911	9.9355	12.0396	9.0971	9.5971	12.2161	15.4398	2.3422	7.3829	2.6675	10.4006	4.4772	4.6381	6.7369	8.2963	5.1361	6.4018	2.9771	-176.5382	46.0798	TRANS	rep1	62.533139000000034
1741	1742	1.809	3.6213	2I	1.9484	ACTIVE	9.9176	9.6122	11.8188	9.4198	9.4282	12.075	15.0802	2.5599	7.6573	2.8808	9.8769	4.4502	4.6153	7.0575	8.0002	5.4549	7.2399	2.6425	158.9397	80.931	TRANS	rep1	61.444995999999975
1742	1743	1.7731	3.0528	2I	1.7024	ACTIVE	9.7932	9.7487	11.6072	9.4269	9.3209	11.9488	14.9012	2.5543	8.3471	2.16	9.7737	4.6394	5.1267	6.0238	7.6076	5.2885	7.4901	3.1319	156.4224	82.9947	TRANS	rep1	60.78751599999998
1743	1744	1.8838	3.172	2I	1.7092	ACTIVE	9.4694	9.5697	11.827	8.8755	9.9642	12.1021	15.1773	1.955	8.375	2.4355	8.3643	4.5499	4.701	6.6101	8.4427	6.1925	6.8453	3.1148	156.9245	79.259	TRANS	rep1	68.95312999999999
1744	1745	1.812	3.3367	2I	1.8576	ACTIVE	9.1882	9.8929	12.0109	9.2603	9.4102	12.036	16.3029	2.745	7.7308	2.4044	9.4943	4.8154	4.8247	6.9119	7.8392	5.4002	6.8197	2.9633	159.7452	65.7648	TRANS	rep1	72.683335
1745	1746	1.7255	2.8464	2I	2.0121	ACTIVE	9.4314	9.7994	12.0545	8.9456	9.6541	12.4268	15.5126	1.918	7.7153	2.6377	9.3028	4.4511	4.7845	6.2424	7.9958	5.0789	6.6231	3.0792	176.1937	60.2846	TRANS	rep1	70.999371
1746	1747	1.7897	3.2611	2I	2.2661	ACTIVE	9.4244	10.1237	11.8473	8.8392	9.2257	11.8984	15.5091	2.0526	7.8433	2.4616	10.0729	4.3433	4.9254	5.984	8.21	5.655	6.6604	2.8558	159.9259	67.5708	TRANS	rep1	69.650319
1747	1748	1.6841	3.7949	2I	1.9367	ACTIVE	9.7422	9.6156	12.4025	8.8708	9.5625	11.8972	15.9183	2.2326	7.292	2.763	9.3232	4.0577	4.6185	6.3303	8.3572	5.3734	6.697	3.2094	158.8078	61.0928	TRANS	rep1	72.036251
1748	1749	1.7605	3.9286	2I	1.9098	ACTIVE	9.3278	10.0601	11.635	8.7498	9.6507	12.1372	15.2144	2.3159	7.3844	2.6013	9.5358	3.7775	4.6674	6.4404	8.2846	5.3424	6.3444	3.0591	169.0144	82.7362	TRANS	rep1	67.94134399999999
1749	1750	1.7044	3.1407	2I	1.7884	ACTIVE	9.4586	9.9356	11.697	9.0716	9.4334	11.7429	15.9983	1.9686	8.1358	2.6584	10.2529	4.6267	4.6226	5.9104	8.0092	5.4836	6.7465	3.1208	165.6015	52.1799	TRANS	rep1	66.66793999999999
1750	1751	2.0346	3.139	2I	1.8494	ACTIVE	9.2538	9.5066	12.3296	9.0953	9.3301	11.7971	15.556	2.4824	7.0298	3.0956	9.6804	4.9343	4.5803	5.7537	8.457	5.1851	5.8534	3.1433	-179.2808	58.0498	TRANS	rep1	79.04461199999997
1751	1752	1.7541	2.6214	2I	1.6573	ACTIVE	9.5723	9.7692	11.8399	8.7765	9.4903	12.0598	15.5456	1.8937	6.2919	3.7296	9.606	4.4794	4.4858	6.1556	8.0465	5.0466	5.8843	2.8597	-165.4553	67.6688	TRANS	rep1	69.16504999999998
1752	1753	1.6888	3.3918	2I	1.7678	ACTIVE	9.4401	9.888	12.3362	8.6311	9.7287	12.5288	15.5763	2.0426	7.6228	3.6398	8.6285	4.439	4.4028	6.1712	7.605	4.7854	6.8533	2.8829	159.5652	70.0184	TRANS	rep1	74.36321299999997
1753	1754	1.6708	3.3875	2I	1.8634	ACTIVE	9.3239	9.3857	11.4983	9.1822	8.9136	12.1752	15.5007	2.194	6.4683	3.6558	8.5078	4.3275	4.8032	6.1232	7.6446	5.0312	6.2654	2.9153	-169.6021	79.1301	TRANS	rep1	73.00610599999999
1754	1755	1.822	3.3736	2I	1.6879	ACTIVE	9.6892	9.7648	12.1992	9.1576	9.2363	11.9223	15.439	2.3691	7.1174	3.0814	9.3382	4.7306	4.1315	6.216	8.1456	4.952	5.8236	2.697	171.6935	80.8643	TRANS	rep1	69.70226199999999
1755	1756	1.753	3.3927	2I	1.7952	ACTIVE	9.4145	9.6089	11.9934	8.997	9.7354	11.5086	16.1564	1.793	6.0934	3.9479	9.3721	3.93	4.5988	7.6434	8.4722	5.2781	5.6606	3.2633	-171.7452	73.9374	TRANS	rep1	71.38899299999997
1756	1757	1.764	3.0698	2I	3.7749	ACTIVE	9.7591	10.1463	11.9183	9.1796	9.5333	11.6202	15.6523	1.9662	5.7741	4.8738	8.9593	4.3285	4.0656	5.7049	8.2518	5.2362	5.7242	3.0455	-169.1937	67.3749	TRANS	rep1	61.53819599999997
1757	1758	1.8442	3.021	2I	1.8293	ACTIVE	9.6751	9.7054	11.5997	9.6065	8.8154	12.0084	16.0869	1.8435	6.0558	4.3513	9.0349	4.0519	4.3689	6.377	8.5226	5.3969	6.177	3.2689	175.4778	75.2252	TRANS	rep1	64.25695799999997
1758	1759	1.7811	2.9103	2I	1.9269	ACTIVE	9.368	9.8962	12.1623	8.9336	9.5166	12.0896	16.3763	2.0351	5.9729	3.5412	10.0633	4.1984	4.3088	6.1846	7.5994	4.965	6.4414	2.9873	179.7924	62.4274	TRANS	rep1	72.95226499999998
1759	1760	1.7403	2.3306	2I	3.4055	ACTIVE	9.1201	9.8169	11.8152	8.5904	9.004	12.5291	16.5926	2.0424	6.7212	3.4957	9.3708	4.2144	4.2981	6.4385	8.2204	5.1451	5.8643	3.1527	-177.2302	62.3633	TRANS	rep1	78.81644299999999
1760	1761	1.7382	2.8263	2I	1.9656	ACTIVE	9.8136	10.1025	11.4831	9.1325	9.9193	11.7406	16.5535	1.7426	6.7905	4.0426	9.5415	3.5891	4.478	7.9305	8.3938	5.4058	6.3463	3.2156	176.0538	59.8308	TRANS	rep1	55.40359699999999
1761	1762	1.8157	2.6914	2I	1.7465	ACTIVE	9.5194	9.9907	11.286	9.1631	9.2209	11.9621	15.6366	1.9614	5.7766	4.3219	8.5506	3.991	4.2304	6.2496	8.1965	4.9988	5.7015	3.1365	-171.2393	75.4815	TRANS	rep1	62.157493999999986
1762	1763	1.7932	2.7145	2I	1.7438	ACTIVE	9.3874	10.0623	11.9715	9.1544	10.0293	12.3559	15.5435	1.7892	5.38	4.5004	9.8289	3.4866	4.4262	6.4819	8.0993	5.0733	6.3501	2.9547	170.8758	83.07	TRANS	rep1	65.59670299999999
1763	1764	1.7263	3.4645	2I	1.7717	ACTIVE	9.4896	9.7592	11.4101	9.273	9.4611	12.4243	15.6744	2.0693	6.7269	3.3669	9.4996	4.1436	4.7013	6.3799	8.2172	5.084	6.4453	2.8565	179.1469	90.8753	TRANS	rep1	63.53367700000001
1764	1765	1.6509	3.2062	2I	1.8742	ACTIVE	9.3178	10.0492	11.6782	9.2498	9.4809	12.2589	16.4106	1.9469	5.388	4.6086	9.5363	3.7447	4.6525	6.1832	8.1635	5.179	6.2453	3.127	-169.1954	67.5532	TRANS	rep1	66.28861
1765	1766	1.7459	3.282	2I	2.4486	ACTIVE	9.4047	9.8964	12.0467	9.1009	9.6118	11.7223	15.8061	1.908	6.4568	4.4291	10.5664	4.2568	4.5114	6.3944	8.0827	4.9542	6.3141	2.8621	160.7433	88.0509	TRANS	rep1	69.81376399999999
1766	1767	1.884	3.442	2I	1.985	ACTIVE	9.5039	9.904	12.2401	9.0099	10.1328	11.8607	15.8879	2.0075	7.8486	3.2711	9.7124	4.3424	4.4086	6.0903	7.9906	5.0915	6.736	3.0422	162.2323	70.2135	TRANS	rep1	67.94176999999999
1767	1768	1.7588	4.2929	2I	1.9896	ACTIVE	9.892	9.6328	11.8681	9.1348	9.9145	12.1865	16.1177	2.6111	6.6602	2.7846	9.2263	4.4498	4.7978	6.1704	7.8721	4.9178	6.2438	2.9554	175.4157	82.9731	TRANS	rep1	61.369269
1768	1769	1.7419	4.1759	2I	1.79	ACTIVE	9.178	9.5215	11.5959	8.9217	10.3318	12.3637	16.0883	1.9936	6.0231	3.8963	9.495	4.0506	4.6364	6.4606	7.7761	4.8888	6.6137	2.8468	168.8075	65.7365	TRANS	rep1	69.20913899999996
1769	1770	1.8767	4.1185	2I	1.8381	ACTIVE	9.4056	9.9741	11.7168	8.4726	9.5424	11.8124	15.4646	1.9939	6.7656	3.2054	9.6455	4.1842	4.6829	6.6887	8.2026	5.2239	5.8288	2.9406	-170.9073	57.6533	TRANS	rep1	70.536438
1770	1771	1.7916	4.0144	2I	1.8421	ACTIVE	9.3962	9.569	11.844	9.3513	9.0735	12.3281	15.8494	3.4134	8.2216	2.2865	9.5467	5.098	4.9879	6.2871	8.5952	5.6268	7.0573	2.952	169.1239	65.5191	TRANS	rep1	71.81200799999999
1771	1772	1.9371	3.0835	2I	2.1706	ACTIVE	9.7772	9.8054	11.8385	8.9322	9.3629	12.0162	15.4565	1.7908	6.8418	4.0582	9.8554	4.072	4.1256	6.4121	8.0401	5.3024	6.2116	2.8805	-172.8648	72.6713	TRANS	rep1	65.60074899999998
1772	1773	1.6331	2.9323	2I	1.7904	ACTIVE	9.4556	10.1242	11.8332	8.8375	9.2376	12.349	16.0844	2.0195	6.6972	3.5789	9.2949	4.3362	3.7897	6.2903	7.5887	5.3571	6.3398	2.9915	177.1446	66.883	TRANS	rep1	69.016468
1773	1774	1.7733	2.8292	2I	1.7087	ACTIVE	9.6239	9.4956	11.4836	8.4035	9.9147	11.9962	16.3821	1.8133	5.8689	4.1555	10.3436	3.8396	4.2498	6.368	8.0863	5.5045	6.0742	2.9704	-170.2311	58.4542	TRANS	rep1	67.40139299999998
1774	1775	1.7208	3.958	2I	2.0415	ACTIVE	9.9661	9.9553	11.4639	9.3806	9.7278	11.9284	16.4906	2.154	7.2424	2.8471	9.7299	4.3585	4.9263	6.1594	7.6945	5.5671	6.3787	3.049	-171.0743	73.0456	TRANS	rep1	53.581412
1775	1776	1.7627	3.6129	2I	1.7516	ACTIVE	9.5318	9.5778	11.6728	8.8962	9.751	11.7165	16.2265	2.3271	6.9264	2.6404	9.8427	4.4792	4.6345	6.0271	7.9224	5.0053	5.7726	2.8267	175.1133	70.6453	TRANS	rep1	67.56829399999998
1776	1777	1.94	3.1959	2I	1.7224	ACTIVE	9.6912	9.6068	11.9118	8.6663	10.0863	12.3417	15.6541	2.0617	6.9372	3.0886	9.5383	4.3738	4.0156	6.0417	8.3466	5.1213	5.3824	2.6836	-157.1035	65.5807	TRANS	rep1	66.92716399999995
1777	1778	1.8279	3.8485	2I	1.8151	ACTIVE	10.4472	9.693	11.4588	8.7517	10.3891	11.8468	15.959	2.071	6.905	3.7747	8.307	4.297	4.852	6.1109	7.9804	4.8261	5.9758	2.8884	163.7868	112.2122	TRANS	rep1	49.11406600000001
1778	1779	1.6886	4.1546	2I	1.9127	ACTIVE	9.482	9.7107	11.6671	9.5127	10.0661	12.1564	15.8693	2.2953	6.5151	3.5599	10.041	4.7827	4.4014	6.1422	7.7918	5.2325	6.498	2.9986	172.4116	67.5759	TRANS	rep1	61.68118100000001
1779	1780	1.7813	3.4538	2I	2.2565	ACTIVE	9.9819	9.962	12.0056	9.153	10.392	12.0018	15.7449	2.0469	7.1065	3.5581	9.3014	4.3089	5.0142	6.1263	7.6395	5.1048	6.8203	3.0275	173.7646	66.8823	TRANS	rep1	56.20855899999998
1780	1781	1.6823	3.4384	2I	1.9217	ACTIVE	9.4169	9.7029	11.5473	8.2298	10.1305	12.324	15.7115	2.8988	7.2948	2.8812	9.3719	4.9596	4.7522	6.0454	7.7854	5.016	6.3069	3.2356	-176.1066	75.8772	TRANS	rep1	69.36039199999999
1781	1782	1.7915	3.7342	2I	1.8775	ACTIVE	9.4778	10.0257	11.7891	8.6903	11.0142	12.2407	16.3896	2.0342	6.6146	3.2449	8.5465	4.3682	4.4333	6.436	8.0924	5.1636	6.6331	2.6579	-176.225	76.8911	TRANS	rep1	60.70139299999997
1782	1783	1.6875	3.7086	2I	1.9379	ACTIVE	9.3056	9.5838	11.8878	8.6977	10.3319	12.0073	15.5124	1.9836	6.6214	3.5789	9.3173	3.7504	4.411	6.1458	8.0001	4.8538	6.0434	2.8426	-173.6101	79.6408	TRANS	rep1	70.96751200000003
1783	1784	1.6662	4.1137	2I	1.7901	ACTIVE	9.508	9.9239	11.6165	8.8373	10.4849	12.0189	16.1962	2.0253	7.4885	3.0738	8.7302	4.3046	4.7009	6.2299	7.8497	4.9363	6.3311	2.9195	176.4252	80.1853	TRANS	rep1	61.30284299999997
1784	1785	1.6988	3.0976	2I	1.825	ACTIVE	9.3406	9.6066	11.6815	9.2259	9.5484	12.1793	16.5916	1.8593	6.9389	4.0077	9.9426	4.057	4.6615	5.6455	7.8444	5.0386	5.7784	3.2604	-176.0848	76.7303	TRANS	rep1	69.160979
1785	1786	1.743	3.1147	2I	1.894	ACTIVE	9.7165	10.0382	11.7669	9.3721	9.9251	12.367	16.2588	2.0081	7.4491	3.4181	10.1204	4.2549	4.7587	6.475	8.5116	5.402	6.4669	2.7459	165.9073	86.9916	TRANS	rep1	58.335586000000006
1786	1787	1.7397	2.9306	2I	1.8809	ACTIVE	9.5891	9.7589	11.8995	8.6177	9.598	12.1885	16.2758	1.8526	7.1495	3.5327	8.9631	4.0394	4.7266	6.1006	7.6516	4.7182	6.6107	3.3991	174.8304	85.2414	TRANS	rep1	69.98548999999997
1787	1788	2.0037	2.8539	2I	1.9657	ACTIVE	9.3636	10.3661	12.7063	9.046	9.5788	12.1575	16.0018	1.8102	6.697	3.6848	8.87	3.6696	4.397	6.6231	8.1253	5.1869	6.1697	3.3598	158.1775	78.9864	TRANS	rep1	73.355907
1788	1789	1.7695	3.5081	2I	1.8153	ACTIVE	9.6304	9.9784	12.1266	8.1721	9.8717	12.2523	16.0316	1.9481	7.0553	3.1105	9.3487	4.1877	4.3346	6.2367	8.026	5.2544	5.9396	3.177	170.2233	83.7176	TRANS	rep1	71.17330000000001
1789	1790	1.6268	3.1886	2I	1.8109	ACTIVE	9.755	9.859	12.1191	8.3786	10.2137	12.2353	16.1345	2.4072	6.5196	3.8456	10.0573	4.7475	4.4837	6.8068	7.9003	5.3308	6.8075	2.9382	161.2159	68.4345	TRANS	rep1	67.12650499999995
1790	1791	1.646	3.3094	2I	1.7436	ACTIVE	9.9997	10.3664	11.9289	8.8041	10.0935	12.4806	16.0848	1.7569	6.4472	4.2522	10.2013	4.0832	4.4624	6.2379	8.4318	5.1206	6.3349	2.9885	176.9613	61.2023	TRANS	rep1	55.934657999999985
1791	1792	1.9642	3.641	2I	1.8969	ACTIVE	9.3957	10.0407	12.2997	9.1748	10.0016	11.8966	16.3119	1.8416	6.3043	4.1803	9.6147	4.1271	4.335	6.0858	7.556	5.0965	6.3673	2.9039	176.5969	63.6362	TRANS	rep1	68.64709400000001
1792	1793	1.7196	3.6871	2I	2.0478	ACTIVE	9.5576	10.0185	12.1413	8.6829	9.6678	12.6537	16.281	1.9829	6.8214	3.4019	10.536	4.4663	4.5644	6.5482	7.5979	4.8014	6.3803	2.928	177.1395	69.9006	TRANS	rep1	69.888261
1793	1794	1.6379	2.9011	2I	1.9071	ACTIVE	9.5239	9.7795	12.1061	8.8422	9.4586	12.6855	16.1246	2.0971	6.4605	3.7384	9.773	3.8549	4.9324	6.2523	8.3976	4.9244	6.3183	2.9785	-167.2598	61.5395	TRANS	rep1	71.960308
1794	1795	1.743	2.9179	2I	2.0834	ACTIVE	10.1202	9.9369	12.1324	8.4474	9.2868	12.294	16.1954	1.9226	6.2235	4.1871	9.6976	4.2406	4.163	5.6253	7.5607	5.2054	6.1172	3.2236	-179.5674	66.7269	TRANS	rep1	65.787836
1795	1796	1.8357	3.9592	2I	1.8596	ACTIVE	9.6813	9.8173	11.5756	7.7158	9.3725	12.4907	15.6921	2.2846	7.1457	3.4026	10.4435	4.404	4.6392	6.8587	8.1839	4.7261	5.8074	3.12	-179.968	60.4753	TRANS	rep1	72.13642499999997
1796	1797	1.8539	3.5166	2I	1.824	ACTIVE	10.0758	10.1157	11.9749	7.6563	9.8303	12.403	16.0411	1.8365	5.6211	3.7367	10.469	4.3352	3.8417	6.3982	8.3747	4.7158	5.6438	3.244	175.3431	87.5565	TRANS	rep1	65.79392899999999
1797	1798	1.8273	3.0483	2I	1.8174	ACTIVE	9.2869	10.1509	11.6698	7.6792	9.0835	12.6992	14.8705	2.07	5.9788	3.8472	10.2548	4.3199	4.3533	6.0043	8.2153	5.115	5.4665	2.6556	-169.6731	71.4424	TRANS	rep1	77.88363899999999
1798	1799	1.8187	3.4936	2I	1.7958	ACTIVE	9.2535	9.9383	11.9888	7.4271	9.7487	12.4202	16.0189	2.1925	6.7707	3.267	9.2604	4.2853	4.1227	6.0603	7.9651	5.2655	5.8253	2.9458	-162.1382	77.9388	TRANS	rep1	81.01263099999994
1799	1800	1.8051	2.7039	2I	1.8976	ACTIVE	9.5944	10.0066	11.5417	8.3029	8.9676	12.6632	16.1625	2.1303	6.1397	3.7134	10.5733	4.394	4.2275	6.0566	8.4703	5.2255	6.3573	3.0383	179.4882	84.4309	TRANS	rep1	70.042203
1800	1801	1.6703	3.7252	2I	1.8753	ACTIVE	9.4435	10.0007	12.1768	8.1894	9.031	11.7101	16.4677	1.8062	5.9907	3.9927	10.7051	4.1384	4.8003	6.2849	8.3782	4.7905	6.293	3.0059	-177.8196	83.4949	TRANS	rep1	78.436781
1801	1802	1.7623	2.8478	2I	1.8748	ACTIVE	10.0144	10.1128	12.0913	8.0593	9.6077	12.0737	16.1974	2.0575	6.5103	3.4392	9.8035	4.4327	4.4812	6.2225	8.1658	4.9518	5.4693	3.1331	-169.6102	64.9339	TRANS	rep1	66.37744500000002
1802	1803	1.7234	2.997	2I	1.7682	ACTIVE	9.3896	10.3165	11.7985	7.7534	8.9492	11.8104	16.1403	2.0493	6.111	3.889	10.4148	4.253	4.621	6.1425	7.5711	5.006	6.3644	2.9485	163.8482	95.4665	TRANS	rep1	76.544365
1803	1804	1.797	3.0699	2I	2.1272	ACTIVE	9.5312	9.5051	11.5866	7.8385	8.8976	12.8048	15.6388	1.8487	5.8338	3.9657	11.0019	4.0446	4.0932	6.3239	8.2859	5.0307	5.3789	3.3199	-174.7511	90.7929	TRANS	rep1	78.48505599999999
1804	1805	1.7419	2.6913	2I	1.7009	ACTIVE	9.7262	9.6004	11.6914	7.9271	9.4271	12.3637	16.2344	1.9545	5.722	3.6886	9.7869	4.3265	4.6518	6.1895	8.3925	4.9473	5.8549	2.9898	-175.9261	80.8938	TRANS	rep1	72.57580599999997
1805	1806	1.6701	2.4187	2I	1.9124	ACTIVE	9.4307	10.5552	11.7587	8.0982	9.2846	11.9416	16.2706	1.9977	4.8721	3.9575	10.7185	3.9509	4.3094	6.2144	8.7109	5.2604	6.1274	2.7455	-173.1191	61.9432	TRANS	rep1	69.83989599999998
1806	1807	1.7021	2.6959	2I	2.4073	ACTIVE	9.5414	10.3474	12.1545	7.8943	9.0243	11.9151	16.1649	1.9069	5.6536	4.8169	10.3601	3.6921	4.1084	6.5418	8.5298	5.0137	6.688	3.2072	177.0256	65.3336	TRANS	rep1	76.07908300000003
1807	1808	1.7931	2.693	2I	1.7051	ACTIVE	9.5465	10.0554	11.7512	6.8896	9.1229	12.4798	16.1631	2.3172	5.6175	4.2835	10.2441	4.0626	4.1915	6.6292	8.5847	5.2421	6.555	2.8404	176.7843	59.9989	TRANS	rep1	80.391479
1808	1809	1.681	3.3663	2I	1.7782	ACTIVE	9.5901	10.3223	12.3881	7.6873	9.482	12.5473	16.5482	1.8409	5.9965	3.96	9.8763	4.3254	4.1364	6.3497	8.5259	5.2557	5.3869	3.3625	-174.1391	94.928	TRANS	rep1	76.614746
1809	1810	1.8098	2.5857	2I	1.7808	ACTIVE	9.49	9.9809	12.2991	7.6764	8.9711	12.4679	16.2174	1.9283	6.5616	3.7015	9.8459	4.0482	4.1858	6.2686	8.4288	5.1504	5.7621	3.1654	-166.5045	68.4972	TRANS	rep1	82.58565299999998
1810	1811	1.7259	3.0317	2I	1.8784	ACTIVE	9.5456	10.0128	12.3745	7.3563	9.0879	12.1852	16.0304	2.0023	6.92	4.0382	9.8702	4.2586	4.7732	6.6394	7.5412	4.6684	6.2826	3.1507	171.8652	69.9605	TRANS	rep1	83.64049699999995
1811	1812	1.7312	2.4941	2I	2.106	ACTIVE	9.8804	10.3218	11.3817	8.1677	8.9975	12.209	16.1653	2.097	5.2546	4.4695	9.5199	4.0144	4.1295	7.2116	7.889	5.2963	6.2271	2.786	175.9962	73.2784	TRANS	rep1	62.75418499999998
1812	1813	1.9914	3.116	2I	1.7976	ACTIVE	9.9932	10.171	12.7627	7.2651	9.5964	12.179	15.869	1.8929	5.7573	4.5973	10.3645	3.8597	4.3731	6.2259	8.331	4.8691	7.1816	3.1102	162.6843	58.6021	TRANS	rep1	77.434661
1813	1814	1.7819	4.2566	2I	1.8167	ACTIVE	9.3345	9.785	12.0857	6.9338	9.0308	12.5417	15.3593	1.9671	6.1557	3.824	9.8868	4.1886	3.9756	6.3409	7.6596	4.9046	5.9483	3.0595	-179.199	90.4708	TRANS	rep1	88.75980000000001
1814	1815	1.8179	3.0432	2I	1.8947	ACTIVE	9.361	9.9851	12.504	6.8446	9.0566	12.9581	15.8002	1.983	6.3887	3.5465	9.8196	4.4087	4.4712	6.2306	8.0338	4.9339	6.4329	3.0341	162.225	82.2756	TRANS	rep1	91.092424
1815	1816	1.7531	3.1049	2I	1.809	ACTIVE	9.4025	9.6487	12.3235	7.1357	9.2532	12.8775	15.5193	2.3144	6.9611	3.7917	10.367	4.5183	4.9148	6.3313	7.8033	4.9482	6.1027	3.2163	-179.9508	73.708	TRANS	rep1	88.54658799999999
1816	1817	1.7948	2.6189	2I	2.133	ACTIVE	9.6412	10.2087	12.4209	7.7468	8.835	12.4409	15.7217	2.1528	5.7366	4.4487	9.983	4.1804	4.7176	6.8774	8.2238	5.202	6.3046	3.1828	173.7525	69.4232	TRANS	rep1	80.043113
1817	1818	1.6164	3.8722	2I	1.8136	ACTIVE	9.0989	9.9809	11.9447	7.2552	8.8725	12.767	15.1922	2.1809	6.7381	4.1634	8.9936	4.2117	4.3326	6.2062	8.2127	5.4654	5.6209	2.8142	-179.5012	94.3771	TRANS	rep1	88.17731799999999
1818	1819	1.8195	2.575	2I	2.1594	ACTIVE	9.0293	9.9679	12.1676	6.6642	8.9165	12.4524	16.511	1.9215	6.6099	3.9835	10.5218	4.1639	4.332	6.3772	8.4535	5.0233	5.5038	3.27	170.2958	94.4945	TRANS	rep1	94.81676500000003
1819	1820	1.7442	3.1623	2I	2.1488	ACTIVE	9.4615	9.9371	12.061	7.4753	9.4064	12.6129	16.4064	1.9964	6.2404	4.4338	10.3897	3.7873	4.9092	5.9034	7.8299	5.0909	6.4986	2.9615	-168.3961	74.1804	TRANS	rep1	80.16025900000002
1820	1821	1.6644	3.1427	2I	1.5911	ACTIVE	9.6567	9.8488	12.0852	6.753	9.0269	12.2432	16.117	2.0057	6.6424	3.4307	9.4231	4.1489	4.3642	6.3719	8.0308	5.0128	6.0998	3.0733	179.6622	79.3502	TRANS	rep1	84.78275699999998
1821	1822	1.7831	3.1163	2I	1.7543	ACTIVE	9.8126	9.8483	12.3462	6.2893	9.8544	12.3247	15.972	1.9862	6.4334	4.0412	10.0427	3.8749	4.1787	5.9621	8.3365	5.2522	6.1245	3.2877	163.7534	69.9816	TRANS	rep1	83.52567400000001
1822	1823	1.6684	3.1913	2I	1.852	ACTIVE	9.7527	9.8691	12.3754	7.5545	9.8288	12.6311	16.4829	2.1979	5.0555	5.4481	11.3197	3.1902	4.5451	5.639	8.1192	5.3639	6.4762	2.877	172.7559	63.2454	TRANS	rep1	76.63511500000001
1823	1824	2.3582	3.088	2I	2.2812	ACTIVE	9.1079	10.0229	12.2782	7.7132	9.3683	12.7056	15.5587	1.8739	5.6814	4.1018	10.5227	3.6669	4.3465	6.1628	8.0793	5.41	6.2435	3.0429	-179.1037	63.4635	TRANS	rep1	85.28295700000001
1824	1825	2.1024	3.3706	2I	1.8217	ACTIVE	9.6231	9.7722	12.287	7.2113	9.1133	12.6878	16.2656	1.8725	6.4623	4.1615	9.5112	4.0399	4.5438	6.3833	8.3084	5.2767	6.2044	2.8774	-169.3846	67.0348	TRANS	rep1	84.342231
1825	1826	1.8105	3.1203	2I	1.8934	ACTIVE	9.5545	10.1072	12.6204	7.2191	9.5768	12.6452	16.1502	2.0779	5.9153	4.7941	10.4413	3.8503	4.2449	6.5945	8.0966	5.513	5.926	2.6415	-169.3685	81.5167	TRANS	rep1	83.34793699999997
1826	1827	1.66	2.7953	2I	1.9363	ACTIVE	9.828	10.3067	12.249	7.8	9.7941	12.8491	16.4456	2.0452	6.0461	4.4827	9.5535	4.1409	4.4332	6.7729	8.3913	5.1354	6.8755	3.0654	166.1337	79.4867	TRANS	rep1	69.692094
1827	1828	1.7489	2.5111	2I	1.8182	ACTIVE	9.2782	9.6732	12.5655	7.7325	9.0384	12.7369	16.6686	1.8394	5.8303	4.4387	9.5566	3.9591	4.5165	6.317	8.661	5.0728	6.6879	3.1571	173.1565	75.1489	TRANS	rep1	89.70764700000004
1828	1829	1.9083	2.8924	2I	2.0753	ACTIVE	9.2709	10.2193	13.1252	7.8384	9.4225	12.6623	15.8312	2.0089	6.4436	4.904	9.8932	3.8319	4.3534	6.7093	8.3294	5.4035	5.8218	2.9826	-178.304	72.8366	TRANS	rep1	88.076281
1829	1830	1.8532	3.0472	2I	1.8709	ACTIVE	9.0415	10.0308	12.537	7.3977	9.1341	12.9972	15.9601	1.9373	6.1244	4.436	10.2466	3.7354	4.3267	6.5283	8.0912	5.2778	6.1489	2.9036	-178.4789	80.7299	TRANS	rep1	91.755063
1830	1831	1.6592	3.2708	2I	1.8958	ACTIVE	9.3763	9.5902	12.35	7.6234	9.0801	12.5477	16.5822	1.9651	6.0327	4.0749	9.7817	3.7351	4.3799	6.2388	8.6515	5.6035	5.5878	2.9274	-151.6237	61.6837	TRANS	rep1	87.43315699999994
1831	1832	1.9247	3.1294	2I	2.0428	ACTIVE	9.2407	9.7385	12.5394	7.2328	9.4485	12.6682	16.7898	1.894	5.5804	3.9886	9.9989	3.8818	4.3732	6.3435	8.4171	5.0718	5.7686	3.3513	-176.1976	74.4304	TRANS	rep1	90.530797
1832	1833	2.1688	3.9667	2I	1.7647	ACTIVE	9.0177	10.0403	12.182	7.1321	9.4621	13.0477	16.1129	1.8309	6.1618	4.4675	10.0588	3.8586	4.3407	6.0646	8.3825	5.1899	5.9627	3.1139	-174.3561	77.4993	TRANS	rep1	88.758489
1833	1834	2.2466	2.5789	2I	1.8534	ACTIVE	9.97	10.0899	12.1098	6.8017	9.7356	12.8416	16.9329	1.8419	5.4407	4.766	10.1291	3.4937	3.9049	6.1351	8.1728	5.2705	6.1436	3.2988	178.2107	60.8255	TRANS	rep1	74.64156399999999
1834	1835	1.7497	3.0904	2I	1.8257	ACTIVE	9.2547	10.1312	12.5949	7.4285	9.5504	12.2931	16.5881	1.9765	5.3316	4.6899	10.982	3.6533	4.3985	6.6593	8.6666	5.4363	6.3996	2.8176	-176.49	66.0549	TRANS	rep1	86.07326599999999
1835	1836	2.6276	3.3305	2I	1.6437	ACTIVE	9.4737	10.2615	11.977	7.2552	10.1428	12.6439	16.2999	2.0388	5.9917	4.4941	10.042	3.5938	4.8912	6.4334	9.0507	5.073	6.2756	2.6842	170.5753	76.2917	TRANS	rep1	74.29406899999998
1836	1837	1.8488	3.0554	2I	2.0145	ACTIVE	9.074	10.2219	11.7461	7.1628	8.9446	12.7147	15.9012	2.1542	5.3826	5.2974	11.086	4.3287	4.0875	6.2912	8.6946	5.1315	5.7518	3.4404	-174.9018	83.0086	TRANS	rep1	85.09856500000001
1837	1838	1.8408	2.8903	2I	1.647	ACTIVE	9.5828	10.4346	12.2977	6.7943	9.1333	12.5261	16.5665	2.0575	6.0807	4.4077	10.9851	4.1045	4.2961	6.3253	8.4021	4.8854	6.4246	3.1286	157.4074	77.8865	TRANS	rep1	82.50478899999999
1838	1839	1.8785	2.4096	2I	1.7199	ACTIVE	9.9209	9.8084	12.1061	6.7885	9.4582	12.2564	16.3285	2.042	5.4746	5.2684	10.5442	3.7387	3.9727	6.2954	8.3338	5.0065	6.0427	3.171	-177.9102	77.0888	TRANS	rep1	78.992852
1839	1840	1.9761	2.9322	2I	1.7832	ACTIVE	9.797	9.7231	11.8953	7.0785	9.8974	12.7685	16.6011	2.0695	7.4249	4.1866	10.83	4.3704	4.6721	6.1179	8.4163	5.4915	6.2461	3.147	-176.3425	62.1296	TRANS	rep1	75.38490300000001
1840	1841	1.8322	4.1727	2I	1.8318	ACTIVE	9.4348	10.0104	11.8095	7.5106	9.676	12.3579	15.723	1.9379	6.2533	4.5436	10.8401	3.9373	4.4685	6.265	8.4348	5.4666	6.2762	2.8143	171.512	63.2236	TRANS	rep1	76.06542100000001
1841	1842	2.3385	2.386	2I	2.1294	ACTIVE	9.423	9.5989	11.9199	7.2366	9.4912	12.0922	16.8676	2.0385	5.502	4.7049	11.0324	3.8318	4.9106	5.9558	8.4111	5.4045	7.3012	2.7981	-171.8609	75.6955	TRANS	rep1	83.07340499999998
1842	1843	1.6983	3.9068	2I	1.8184	ACTIVE	9.5157	9.9809	12.3152	7.2039	9.7827	12.1642	16.833	1.9541	6.9856	3.5716	11.0538	4.0472	4.6039	6.2991	8.6194	5.231	6.7472	3.0964	170.4793	83.1558	TRANS	rep1	81.11112099999997
1843	1844	1.8072	3.5039	2I	2.002	ACTIVE	9.9517	10.2309	12.923	6.8394	9.4164	12.9887	16.4178	1.8121	5.1592	4.5733	11.546	3.3419	4.8207	5.9045	8.5966	4.9017	6.2101	3.2832	163.2067	82.3729	TRANS	rep1	82.66742499999995
1844	1845	2.0251	2.3451	2I	1.875	ACTIVE	10.0046	9.7077	12.3766	6.902	9.9642	12.5712	15.9152	1.877	5.084	4.7817	11.1065	2.827	4.7625	6.8863	8.7894	5.4466	7.232	3.3094	168.4894	81.5102	TRANS	rep1	77.65800999999996
1845	1846	1.8506	3.1607	2I	1.872	ACTIVE	9.7631	9.6506	11.7082	7.0942	9.9111	12.4687	14.6582	1.9172	6.5765	3.8844	10.0646	4.2028	4.4843	5.8519	7.7568	5.396	6.1368	3.3286	-175.2991	66.385	TRANS	rep1	74.551311
1846	1847	2.3486	3.5785	2I	1.7025	ACTIVE	9.5004	9.7232	11.8577	6.4159	10.2776	12.5744	15.7457	1.8106	5.9525	4.7446	10.6255	3.5077	4.6802	6.7026	7.5693	5.2901	6.6868	3.2956	175.6618	49.1252	TRANS	rep1	81.524531
1847	1848	2.3682	3.7663	2I	1.9482	ACTIVE	9.4561	9.7401	11.8723	7.1205	9.8386	12.2944	14.9338	1.9127	5.9996	4.1658	10.3793	3.3136	4.5976	7.0856	8.3333	5.3668	6.6289	2.6987	164.7729	55.2615	TRANS	rep1	80.00651600000003
1848	1849	1.6953	3.191	2I	1.9528	ACTIVE	9.5834	9.9481	11.9628	7.3238	9.9507	12.829	16.0846	1.9079	6.1722	4.5275	10.6794	3.7047	3.8804	6.5094	8.1481	5.7651	6.1924	3.1407	164.6145	77.3904	TRANS	rep1	75.53905399999996
1849	1850	1.9122	3.207	2I	1.6927	ACTIVE	9.576	9.5566	11.9706	7.1986	9.6279	12.267	15.7266	1.9882	6.046	4.2662	10.6633	4.3973	4.4397	5.7978	7.671	5.0142	6.2211	3.4275	-172.1772	63.471	TRANS	rep1	81.17640399999999
1850	1851	1.6936	2.2853	2I	1.7503	ACTIVE	8.9543	9.4764	12.2865	7.0428	9.1624	12.7631	16.5049	1.8109	6.0917	3.8669	10.5298	3.8822	4.3368	5.8322	8.2033	5.0161	6.0857	3.2027	171.9441	78.6682	TRANS	rep1	97.051074
1851	1852	1.715	2.4785	2I	1.8977	ACTIVE	9.7393	10.192	12.6083	6.8485	10.3314	12.553	15.5523	1.9742	6.0362	3.9156	10.955	3.7686	4.4275	7.7401	8.7146	5.4555	6.3594	3.3594	175.7941	83.8831	TRANS	rep1	78.32804599999997
1852	1853	2.3665	3.0474	2I	1.8836	ACTIVE	9.7778	9.5924	12.2447	6.9173	9.4301	12.4783	16.3337	1.8808	6.4261	4.0808	10.9896	3.886	4.1933	5.7254	7.9886	5.3179	6.2421	2.9574	179.5149	56.7463	TRANS	rep1	83.29901699999999
1853	1854	1.686	2.6348	2I	1.953	ACTIVE	9.4615	10.0477	12.3491	6.9548	9.6286	12.5151	16.1268	1.9452	5.6052	4.1461	9.9945	4.0382	4.3579	6.4598	8.455	5.3166	5.9238	3.4437	-174.062	60.499	TRANS	rep1	84.071754
1854	1855	1.7238	2.379	2I	2.0214	ACTIVE	10.2023	10.0354	12.5005	7.0576	9.2484	12.7797	15.7551	1.762	5.1076	4.784	10.2607	3.4391	4.3368	5.8532	8.2548	5.0106	5.7935	3.0614	-173.0105	72.1558	TRANS	rep1	76.18993799999998
1855	1856	2.0201	2.8055	2I	1.8842	ACTIVE	9.6304	10.1728	12.5737	7.2435	9.2309	12.4874	16.5261	2.0662	5.4326	4.3815	9.225	3.8766	4.1503	6.3703	8.6406	5.5954	6.1305	3.3836	173.6034	70.9769	TRANS	rep1	82.97878100000003
1856	1857	2.0589	2.7155	2I	1.8402	ACTIVE	9.7889	10.2577	12.2438	8.1933	9.8715	13.026	16.6225	1.8589	5.2753	4.3424	9.7558	3.4762	4.193	7.2873	8.9838	5.2408	5.6236	3.5454	-175.0734	75.803	TRANS	rep1	67.69263099999998
1857	1858	1.9212	2.1972	2I	1.8918	ACTIVE	9.772	10.2618	12.5782	7.49	9.3746	12.6743	16.1828	1.9019	5.3822	5.0437	10.5969	3.7577	4.1454	6.7795	8.4466	5.5456	6.6075	3.1027	163.5838	57.8989	TRANS	rep1	77.99031399999998
[truncated: 245,169 more rows]
